# Supplementary material for: Mapping and characterization of G-quadruplexes in Mycobacterium tuberculosis gene promoter regions
Source: Sci Rep. 2017 Jul 18;7:5743. doi: 10.1038/s41598-017-05867-z (PMC5515968; doi:10.1038/s41598-017-05867-z)
Supplement: Supplementary file 2 — Supplementary File S1a [file 41598_2017_5867_MOESM2_ESM.xls]

## Sheet: Supporting File S1a_forward_str
Start	End	G4 sequence
16	46	GGTTCAGGCTTCACCACAGTGTGGAACGCGG
620	638	GGGGCGAGTCCGGTCTCGG
660	700	GGCAGGCAACTATGCCCAACGGTTGTTCCCGGGAATGCGGG
1816	1845	GGAAAGACAGCGCTGGGGATCGTTCGCTGG
1863	1885	GGCTCGTCGCGGTGGGTCAGAGG
1947	1988	GGCCGTCGTGGCGGGTCACGCGTCATGGGCATTCGTCGTTGG
2038	2077	GGTGAAAGGGCGCAATGGACGCGGCTACGACAAGAGTTGG
2158	2260	GGCCCGCGGTGCCGGTGCTCTCCGGCGTGTTGTTGACCGGCTCGGACAACGGTCTGACGATTTCCGGATTCGACTACGAGGTTTCCGCCGAGGCCCAGGTTGG
2361	2396	GGTAACCGGGTCGCATTGACCTGCGGTAACGCCAGG
2450	2523	GGAAGAGACCGGATTGTTGCCTGCGGAATTATTCGCCGAGGCAATCAGTCAGGTCGCTATCGCCGCCGGCCGGG
2547	2610	GGCATCCGGGTCGAAATCCTCGGTGAGACGGTGGTTTTGGCCGCTACCGACAGGTTTCGCCTGG
2657	2713	GGCTGTGCTGGTCCCGGCCAAGACGCTGGCCGAGGCCGCCAAAGCGGGCATCGGCGG
2735	2788	GGGTACTGGGCCGGGGGTGGGCAAGGATGGCCTGCTCGGTATCAGTGGGAACGG
2864	2883	GGTGGCCACCATGGACGTGG
2909	3009	GGTTGCGTTGGTAGCTGATCGGGGCGCGCAGGTGCGCATGGAGTTCGCTGATGGCAGCGTGCGGCTTTCTGCGGGTGCCGATGATGTTGGACGAGCCGAGG
3152	3219	GGTGTCCGGGGACGATCGCCCTGTGGCGGGTCTGAATGGCAACGGTCCGTTCCCGGCGGTGTCGACGG
3242	3280	GGTTCGGTTGCCGGGCTGAGCACTTGGCGCCCGGGTAGG
3297	3383	GGGGCTGCGTGACTTCCGGTCCTGGGCATGTGTAGATCTGGAATTGCATCCAGGGCGGACGGTTTTTGTTGGGCCTAACGGTTATGG
3639	3727	GGATCTGGGGTTGGTTCGTGGGGATCCCGCTGACCGGCGGCGCTATCTGGATGATCTGGCGATCGTGCGTAGGCCTGCGATCGCTGCGG
3787	3812	GGAGCACGGTATCGGGGTGACCGGGG
3831	3874	GGTATGGGACAGTCGTTTGGCGGAGCACGGGGCTGAACTGGTGG
3891	3992	GGTCAACCAGTTGGCACCGGAAGTGAAGAAGGCATACCAGCTGTTGGCGCCGGAATCGCGATCGGCGTCTATCGGTTATCGGGCCAGCATGGATGTAACCGG
4037	4066	GGCTGTTGGCGGCGCTGGCGGCCCGTCGGG
4150	4204	GGATTTGCTAGCCATGGGGAGGCGTGGTCGTTGGCGGTGGCACTGCGGTTGGCGG
4323	4381	GGTGTTGGTGACTGCCGCGGTGCTCGAGGATATTCCCGCCGGCTGGGACGCCAGGCGGG
4411	4471	GGATCGATGTCGGTGGTTCTGCCATGACGGGTTCTGTTGACCGGCCCGACCAGAATCGCGG
4494	4521	GGGTTGGATTTGGTCAGGCGCACCCTGG
4551	4575	GGACAAGACGCCGGTCGAGGGCGGG
4592	4634	GGGTCGGGTGGCCGGACGGCGACGAAGCTGGTCGGGTCCGGGG
4661	4753	GGGTAAGGCCGCTCGTGAGCTGGCAAAGAAACGCGGCTGGTCGGTGCGGGTCGCCGAGGGTATGGTGCTCGGCCAGTGGTCTGCGGTGGTCGG
4817	4869	GGAGTCGACGGCGTGGGCGACGCAGTTGAGGATCATGCAGGCCCAGCTTCTGG
4923	4975	GGGCCGGCGGCACCATCGTGGCGCAAGGGGCCTCGCCATATTGCCGGTAGGGG
4992	5091	GGATAACACGTCGATCGGCCCAGAACAAGGCGCTCCGGTCCCGGCCTGAGAGCCTCGAGGACGAAGCGGATCCGTATGCCGGACGTCGGGACGCACCAGG
5112	5194	GGCGCGGTTAGATGGGTAAAAACGAGGCCAGAAGATCGGCCCTGGCGCCCGATCACGGTACAGTGGTGTGCGACCCCCTGCGG
5330	5361	GGCATGTACATTGGCTCGACCGGTGAGCGCGG
5379	5418	GGGAGGTGGTCGACAACGCGGTCGACGAGGCGATGGCCGG
5452	5495	GGATGGCGGTGTCGAGGTCGCCGACGACGGCCGCGGCATTCCGG
5591	5621	GGTGGTCTGCACGGCGTCGGCGTGTCGGTGG
5666	5723	GGGTACGAGTGGTCTCAGGTTTATGAGAAGTCGGAACCCCTGGGCCTCAAGCAAGGGG
5740	5762	GGGGTCAACGGTGCGGTTCTGGG
5817	5848	GGCTGCAAGAGATGGCGTTCCTCAACAAGGGG
6001	6014	GGGTGGCCTGGTGG
6067	6140	GGACTTTTCCGGCAAGGGCACCGGGCACGAGGTGGAGATCGCGATGCAATGGAACGCCGGGTATTCGGAGTCGG
6256	6323	GGACAAGGACCCCAACCTCACCGGTGACGATATCCGGGAAGGCCTGGCCGCTGTGATCTCGGTGAAGG
6496	6523	GGCACGTAAGGCACGAGAGTTGGTGCGG
6545	6566	GGTGGATTGCCCGGCAAGCTGG
6617	6648	GGTGACTCGGCCGGCGGTTCTGCAAAAAGCGG
6748	6775	GGCGATCATCACGGCGCTGGGCACCGGG
6888	6929	GGTTCATGCGGCCGCTCATCGAGAACGGGCATGTGTTTTTGG
7004	7127	GGTCTGCTGGAGGCGGGGCTGAAGGCCGGGAAGAAGATCAACAAGGAAGACGGCATTCAGCGGTACAAGGGTCTAGGTGAAATGGACGCTAAGGAGTTGTGGGAGACCACCATGGATCCCTCGG
7413	7442	GGCCGCGCGCTGCCGGAGGTGCGCGACGGG
7520	7546	GGCCCGGTCGGTTGCCGAGACCATGGG
7628	7743	GGTGGACGGCCAGGGCAACTTCGGCTCGCCAGGCAATGACCCACCGGCGGCGATGAGGTACACCGAAGCCCGGCTGACCCCGTTGGCGATGGAGATGCTGAGGGAAATCGACGAGG
7773	7857	GGCCGGGTGCAAGAGCCGACGGTGCTACCCAGCCGGTTCCCCAACCTGCTGGCCAACGGGTCAGGCGGCATCGCGGTCGGCATGG
7892	7917	GGCCGACGCGGTGTTCTGGGCGCTGG
7940	8017	GGAGACCCTGGCCGCGGTCATGGGGCGGGTTAAAGGCCCGGACTTCCCGACCGCCGGACTGATCGTCGGATCCCAGGG
8064	8109	GGAGTTGTTGAGGTAGAAGAGGATTCCCGCGGTCGTACCTCGCTGG
8171	8233	GGTCCGAGACGGCAAGCTGGCCGGCATTTCCAACATTGAGGACCAGTCTAGCGATCGGGTCGG
8267	8280	GGTGGCCAAGGTGG
8352	8376	GGGGTGCCGCGCACGCTGCGGCTGG
8504	8535	GGACGAGGTCATTGCACTGATCCGGGCGTCGG
8594	8640	GGCCCAGGCAATCCTGGACATGCAGTTGCGGCGCCTGGCCGCACTGG
8696	8732	GGAAGACATCCTGGCAAAACCCGAGCGGCAGCGTGGG
8762	8826	GGACAGGCACGGCGACGACCGGCGTACCCGGATCATCGCGGCCGACGGAGACGTCAGCGACGAGG
8919	8955	GGCGGCAAGGGCGTGCAGGGTGCGGGGTTGAAGCAGG
9020	9042	GGGACGGGTTTATCGGGCCAAGG
9059	9090	GGCCTCCCGGACGGCGCGCGGGCAGCACGTGG
9170	9195	GGTGCTGGCCACTCGCAACGGGCTGG
9236	9252	GGGCGGAATCGTGGCGG
9278	9413	GGTCGGTGCGGTGCTGTGTTCGGCCGGCGACGACCTGCTGCTGGTCTCGGCCAACGGGCAGTCCATCAGGTTCTCGGCGACCGACGAGGCGCTGCGGCCAATGGGTCGTGCCACCTCGGGTGTGCAGGGCATGCGG
9459	9490	GGCACCTATCTGCTGGTGGCGACGTCAGGGGG
9515	9594	GGAATACCCGGTACAGGGCCGCGGCGGTAAAGGTGTGCTGACGGTCATGTACGACCGCCGGCGCGGCAGGTTGGTTGGGG
9639	9741	GGCGGTGGCGTGATCCGCACCGCGGCACGCCAGGTTCGCAAGGCGGGACGGCAGACCAAGGGTGTTCGGTTGATGAATCTGGGCGAGGGCGACACACTGTTGG
9768	9823	GGCGACGATAATGCCGTGGACGCCAACGGCGCAGACCAGACGGGCAATTAATCAGG
9861	9914	GGAGGAATCGGGCAGCTAGGCTCGGCAGCCGGGTACGAGTGTTAGGAGTCGGGG
9934	10017	GGGGGCGCTCAGCAAGGGCGACGGCCCGAATGCGGATGGCTTGGTCGACCGTGGGGGCGCACATCGGGCAGCGACCGGGCCAGG
10175	10229	GGTGCGTCTGCCCCGGTGACCGGCCCAGCCGCCGCGGTCAGGACCCCGCAGCCGG
10246	10274	GGGGTGTGGCGACGGTTCCCCCGCCGAGG
10342	10404	GGCGCGTCCCGCGGAGGGTGGCGCGGGATCGAGAGGGGATTCGGCCGCCGGTTCGAGCGGCGG
10450	10472	GGCGCGGCGAAGCCGCGGGCCGG
10540	10571	GGTGGCGCTGTTCTTCGTCTGGATGATCACGG
10588	10613	GGTGCTCGGCGGTATGGGCGTATGGG
10658	10721	GGCAGCAGCGCGGAACTTGTCTCCAGCGGCACCATCTTCGGCGGCGCATTCCTGATCGGCTTGG
10793	10823	GGCGGCATCGAAGTGACGCTGGCAGACCGGG
10842	10905	GGGCGCCGGTTGCGGTAATCTCGTCGCTCGGCCGTACGCGAGTACGGGCCTATAGCTCAGGCGG
10932	10956	GGTCGGAGGTTCGAGTCCTCCTAGG
10986	11075	GGTGAGGTTCGCATTGCCACTGGCCGCGATCGCTGTGGCGGCCATCGTCGTGCGGTTCCGACGCGGAGCCGATGTCTGGCATGTGGCCGG
11101	11130	GGTGACGAAGAGGGGCCTTAGCTCAGTTGG
11150	11179	GGCAGGGGTCAGGGGTTCGAGTCCCCTAGG
11293	11325	GGTGGCGGTAGCGGTCCAAGGTCAACCCGGCGG
11582	11598	GGTCGGCCGGTTGTCGG
11633	11667	GGATCCGCCGTTGGCGGGGTCTCCGGTATTGCCGG
11823	11851	GGCGGGGGTCAGGGGTTCGAATCCCTAGG
11902	11977	GGTGGTCGGGGCGACGGCTCCGGTCGCGACGAGCGCCGGACGATGCTGAAGGCGACGGCACCGCCGGCGAGGATGG
12026	12082	GGGTCCGGGCGTCCTGTAGGGCCTGCGGTAGGTTGGCCACCACGTCCTGGGCAGCGG
12107	12181	GGGCGGCAGCGACCTCGCGGGCCAATCGGCCTTCCCGGTAACGGCGGCGAAGCCCGGCCGCGGTCGACCGGGCGG
12212	12292	GGAGGCCTCGGGTCACGTCCACCGGACCCACCGCAGAGTAGGCCAGACCCCGGGTCAGCCGCTCGCGTGGGGTCAACCGGG
12388	12471	GGCCCGTCGGCGGGCTCGTTGCGGGTGCGCCGCGTGCGGGTTTGTGTTCCGGGCACCGGGTGGGGGCCCGCCCGGGCGTAATGG
12642	12748	GGTGGCCCGTCCGGCCCGTTCTACGACGGCGCGGTCTTTCACCGGGTGATCCAGGGCTTCATGATCCAGGGTGGCGATCCAACCGGGACGGGTCGCGGCGGACCCGG
12812	12838	GGCCAACGCCGGTCCGGGCACCAACGG
12883	12990	GGCGCCACACCATTTTCGGTGAAGTGATCGACGCGGAGTCACAGCGGGTTGTGGAGGCGATCTCCAAGACGGCCACCGACGGCAACGATCGGCCGACGGACCCGGTGG
13056	13078	GGACCCGCCAGGGCACGTGGCGG
13141	13167	GGCCGCGACCGGCGTAACCGGCAGCGG
13258	13280	GGCGCACCAGGCGGCCGTAACGG
13336	13401	GGAACCAACCTCGGATCGCCAGGCCGTCGGGGGTAATTGCCAGCCTTGGACGTGCGCGCCAAGTGG
13430	13473	GGCAACTCCGGTCAACACCCGCCCGGGCGTATCTGTGACTAAGG
13813	13832	GGGGGCTTGGCTGCCAATGG
13977	14018	GGACCTTGGACTTGGGCATCACTTTCCTCGGGATCTGGCGGG
14190	14231	GGCGGGGCTGCTGCTGGCCGCCACGCATGGGGTGTCGGGCGG
14265	14296	GGTCGACCTTGTCCGTCGGGCGCAGGCATCGG
14376	14452	GGCGGCCATGCAGCGGCGGTCCGCCAAGCTGGCCGGTGTGGCGGCTATGAATCCGGTCCATGGGCCGGGCCTGGTGG
14564	14596	GGAATGCCGGTGCTGAGGCGATCCAGATGCAGG
14715	14740	GGCTGCTCTGGCTGCGGCTCCCCTGG
14763	14781	GGTCCGGTTCGGCCTCGGG
14887	14901	GGCAGGGTCAGGCGG
14961	15003	GGTGCAGTACCTCGGCCAGCTCGGCATCGAGGCCGAGGTGTGG
15020	15059	GGCTATCCGATGAGGCCGCCGTCGCCGGCCAATTCGACGG
15076	15109	GGTCCGGGTACCCCGGAGCGCGCGGGCGCGTCGG
15153	15205	GGGGGTCTGCCTTGGGCACCAAGCCATCGGCGTTGCGTTCGGCGCCACCGTGG
15262	15295	GGTGTGCTACAAGGGCTTCCGGATCCCTTCACGG
15342	15433	GGTGCTGAGGGTCACGGCCCGCACTAGCAGCGGTGTGATCATGGCCGTGCAGCACACCGGGCTGCCGATCCACGGTGTCCAGTTCCATCCGG
15450	15495	GGGCGGGCACCGCATACTGGCCAACTGGCTCACCTGCTGCGGATGG
15625	15650	GGTTGACGCCGGTCCCCGCCGGCGGG
15667	15699	GGTTGTGTTGGGAGCCACCGGCGTCGACGTCGG
15770	15804	GGATAGGTCGGGCATGACGAATTGGTTGCCCTTGG
15834	15918	GGAACTGTGGTGCCTGCGGGTGGATTGGTGCCGGTCACCTCGCCGGCGGGACGGGGGCTGTCCACCGAGGCCTGACTGAATTTGG
15959	15997	GGTCTGGCCCGCGACATCGGGAATGTCTTTGGTCGCCGG
16028	16062	GGTGATGGCCGACGTCTGGTTGGCTGGCGGGTTGG
16089	16099	GGGGTGGACGG
16157	16209	GGCGTATGTCAGCGTGGAGACGTCGGGTATTTCGCGTTGCTCGGGTCCGGTGG
16253	16365	GGCGGCCGGGTCGGTGCCGATAACGTGGTCCGGTGGGATTGTCGAGTCCGGCTTCTGCAAGGTGCGGATTTTGAAGCCCCGGTTTTGCAGTGTGGCGATGGCGTCGGCGGAGG
16501	16569	GGTCACGGTCGGTGTCGTCTAAGTCCTGGCGTGGTAGCGGATCGGTGCGCGGACCGCTAAGGTTGCCGG
16589	16630	GGTCCGCTCGGCATCGGTGAGCACTTTGGGCGCCTCGGGCGG
16724	16745	GGCGTCCAGGTCGGCGGAGAGG
16792	16844	GGTAGGCAACCGAGACGGGTGAGTCGCCGGTGAAAGGTGGCTCCCCGGTGAGG
16868	16925	GGAATAGACATCGGATCGGGCGTCGACGGAATCACCCCGGGCCTGTTCGGGTGACAGG
17101	17175	GGCAGGCGTCGGCGATGACCTCGATGGCGCGTTTGGGCGTCATCGGCCCTTCGGTGTGGACAATGTCGCGCAGGG
17207	17241	GGGCAATGGCCCGGCGGGCGTTTCGGCTTCACCGG
17302	17331	GGAAGCGAAGGTAAAAACTGGGATCGCGGG
17368	17403	GGTGCAACCGGAGGTCGCGGGCCAGGTGGACCTCGG
17443	17466	GGTCGGACAGGTGGGAAGGGGTGG
17611	17676	GGCCGGAGGGTTCCCGGTGGTGGTCACGGTCGGCGTCGGTGCCTGCTGCGGGCTGTTGTCCCCGGG
17777	17936	GGCGGCCGGTGACCACCCGTGGCCGGGCGGGATCGACGGGATGCCGCAGTCCGGCCAGCAGAGTTGGCCGCGACCCTGGCTGTCGTACCCGACGGAATGGCCGCCGGGGCGGCCCGGCCAGGGGGGGGTGTCTGGCTGGGCCGCGGGGGCCGGCGGCCGG
18034	18066	GGGCGGCAGGTCGGGAGGCAGCGGCGGCGGCGG
18091	18117	GGTCAGGGCACCATCGCCGGCGAACGG
18172	18224	GGCCGGGCTGGCGTCGTGACCGAGGGCCTGCTCCGGCGCGATGTATTGGGCGG
18241	18290	GGTCTGGGTCACGGGCGCTGCATCGACGGCTTTGGCGATGCCGAAGTCGG
18332	18362	GGTTTGACGTCGCGGTGCACCAGGCCAGCGG
18541	18589	GGCGATGCCCGGATGGTTCAGCATCGCGGTGGTGCGCGCTTCGGCCCGG
18654	18724	GGCCCAACCGGTTATCCACGGCCTCCCAGACTTGGCCCATACCACCGGTGGCGATGAGGCGCTGCAGGCGG
18753	18781	GGGGGCTCATGGTTCCCCCTGCAGTGCGG
18805	18832	GGTGCCGCGAGGGCACCTCCGGTGGCGG
18864	18901	GGCAACAGCCACCTTGGGCGCTTGTGCGGGCGCAAAGG
18919	18967	GGTGGAGTGTGACGAGGGTCGGTGCCATGTTCGGCGGTGCCCGTCTTGG
19047	19142	GGCGACCTGCGGTGACACCGCGCGGCGCTGCTGGTATCCGACGGTGGTTGAGATATTGGCTAGGTCCGGTCCCTTGAGGCTGCCGACTAGATAAGG
19220	19270	GGCCGATACTGGTCATCCCTAGTGCGGCGCTGTCCGGGATAGGCCCGACGG
19291	19308	GGAGTTGGGCGCGGTGGG
19343	19384	GGGCGTCGGCGCCGGTGCGGATGCCCAGCTGGACGAATGCGG
19466	19496	GGGCGGTGCTGCCTGGCAACGGAATTGTGGG
19515	19552	GGTCTCGGTGGCCCCGGCGGCCAGCGCGGCCGCAGTGG
19576	19622	GGTGGATACGTCTCAGAGATGGCACGGTTGGTCAGTGGAGAGGCGGG
19682	19700	GGTTGGGGTCGTAGGACGG
19849	20035	GGGTCGCGACCGGTGAAGAAGTCGGCCAGCCGGCGGCCGAACAGACGGCGGTCGGACCCGTTCAATATCGGGTCCTCGGCTCGTTCTAGGGCGGTGCTGGAATAGCGCAGGGAGTAGAAGCCGGTAACCGGCGCGTACACCTCAGGATTGGGATAGACCCGCAGGAAACGAAAGCGGCCGTCGGTGG
20114	20146	GGTTGCGGGGATCGGCACGCAGCCCGTCGGCGG
20252	20310	GGTGCCGGCCGCCGTAATCGGCGACTTATTTCGTGGGCGGGTGCGCAGTGGGCGGCGGG
20378	20421	GGACATCCACGGTGTGGTCAACCCGGTCAGCGGAATGAGTCGGG
20453	20478	GGCTAGCGTCGATGAGAGGCCGGCGG
20503	20562	GGGTGGCGATGGCCGTGCGCAAACCCCGGATGATCACGATGGTGTAGAGCATCAGGATGG
20600	20641	GGCGATGATGAAATCGGTGGATGCCGCGGGCACGGTGTCGGG
20717	20768	GGTGCCGTCTGGATCTGCGAACGGATCCAGCCAGGTCTGTACGCGGAGCCGG
20945	20985	GGCTGCCAACAGTGGCGCGAGGTCTCGCGGGCGCGGCAGGG
21008	21033	GGCGCTGGTGAACAGGCCGCGTTTGG
21083	21166	GGCGGGTTGAATCGAGAAGCCGGGCAACCGGATCCAGATCTTGGCGCCGTTCTGTTCGGACAGTGCTGCCGGGAGCAGCGCGGG
21226	21243	GGTGGTCCTTGAGGAAGG
21346	21365	GGCGGTGGATCATTACCAGG
21393	21468	GGGAGCAACAGCGGGTCAGTGTAGGGGGCGAAGCGCCGGATGGCCAGATGCGCGGATCCGAACAGGGTCAGGAAGG
21594	21619	GGCAACGGGGGCGTTACGGCCACCGG
21651	21932	GGCAGTCGATGCCCGGCTGAGGCGGGGGTGGCGGAAGTGCGGCCATCGTCGGCGAGCTGGTGACGGGCCAAGGCGTCGGCGGCGACGCGGGCGCTGCCGGGGAGGCACTCGTGGGGATGGCAGGAGTAGTTCCGGTGGGGGCCGGCGCGGAGGTGGTGGGTGATGGAGAGGCTGGCGAGGAGGTGACGTTTGGTTCGGTTGTCTCGCTGGTGGTGGGTGGGGCCGGGCGCCCGGGCGGGGACGTGGCACGCGGCG
22097	22133	GGGCTGAGGCAGCCCATCAGGTAAGGCTGGTGCAGGG
22287	22329	GGCCCGACCACCGTGGCCGACTGAATGTATCGGCCTGTGGCGG
22356	22405	GGCTGATGGCAGAGGCCCGGCCGGCGGCGGTGTTGGGCAGGGTCAGTTGG
22429	22450	GGCCAGAATCGGTTGGGTCTGG
22530	22576	GGCGGTGAGCGCTCTCGGCAACCTCGGGGATCTGCAGGGCCTCGAGG
22623	22682	GGTAACGATCACCGGCGCGGGCTTCTCGCATGGTCAGCGTCGGTTCGACCTCATGGCCGG
22712	22744	GGGTGGCTGTGCGCCTCCTCCGGGGTGATCCGG
22845	22886	GGCCGAGCCGGTTGCCCGCGAACAGGATTGCGGTGAGCGTGG
23007	23048	GGGCCAATGCGGCAATCACCAACTGGGACGCCACCTCGCCGG
23196	23223	GGGTGGGGGTACCCCCCACTTGTGGGGG
23438	23475	GGCGTAGTCGTCGGTCAGCACCAGGGTCGAGTCGTCGG
23816	23840	GGTGGTCGGCGCGGGTCAACCCCGG
23858	23916	GGTTCAGTGCATGCGGACGATGATCTCGGAGTGTCCCAAGCGGATCACATCACCGTCGG
23937	23975	GGTGCATTGTTAACAGTGGTGCCGTTGGTGGAGTTCAGG
24007	24057	GGATCTCCAAGTGACGGCGTGACACACCGGTGTCGGGCAGCCGGAACTGGG
24191	24227	GGGCGCTGGCTGACCGTAGTCCGGAGCGCCTGATTGG
24244	24258	GGCCGGCGGGTTCGG
24276	24315	GGAGCGTATCCCGGGACCCGCGGGGATTCGGTGTAGCGGG
24346	24442	GGCCGTATGTCGTGGCGCCTTGCTGGTAGCCCTGGTCGTAACCGCCTTGGTCGGGGTAAGCCGGTCGTTGCTCGGGCGGGCCCGGAGGGCCAGAGGG
24506	24530	GGGCTGGCCGCCACCGGGTGAAGGG
24547	24631	GGCGATAGCCCTGGTCGTAGCCGGGAGCGCCGTAGCCGGCAGCCGGGCCGGGAGAAACAGGAGGGCGTTGCTCGTAGGGCGGCGG
24649	24914	GGTCGGGGTAGCCTCGACCCTGGTCCTGGTACCCGCGCTGGTCGGGGTAGCCGCGTTGCTCGGGGTAACCGCGTTGCTCGGGGTAACCGCCCTGGTCGGGGTACCCGATTTGCTCGGGGTAGTCGCCCTGGTCCGGGTGGCGCGGGCGTGGGTAGCCCGGCTGGGGCGGGTAGCCGCCCGTCTCGGGTGGATACCCCCCGCGGGGGTCAGATCCGCCTTGCGGATCCGGGCCACCACGCGGATCCTCTTGCGGAC
25012	25106	GGTTTGATTGTGGCCGGGCGCAATCGATGACCGGCGGGTGGGTCTCAACGTCGGGGTTAACAGTGCCGCGGGCGCGGAACTGGCCGGTATGCAGG
25300	25349	GGATGCCGTCGGCCGCCTCGCGGCGCAGCAGGGCTTCGACCTCTTGCGGG
25526	25561	GGTATCGGGACAGTGTGAGCGAGCGGAAAGGGCCGG
25582	25706	GGCGCCCCTGGCAGCGGATGGGGCCTGCGGCTACTACAGTGGTATGGTCCTCCGGTTGTTGCGGGCGAGTGGCGGAATGGCAGACGCGCTGGCTTCAGGTGCCAGTGTCCTTCGGGACGTGGGGG
25769	25831	GGCCGCCATGGGCGTGGTTGGAACGGCTAGCGCACGCCCACGGCCAGCCCAGGGCAACCCCGG
25851	25932	GGCGCTGTCCGGTTCAGCTCGGTCGCGGCCGCAGCCGGGTGGCGGGGCGCCTCGGTACCCTTTTACACGGCGCGCATCGCGG
25964	26031	GGTTATCACGTCGGCGGCTGGCAGGACGGCATTGACCAGGCCCGCGGCTTGACCGGCGGTGACATTGG
26057	26133	GGCTCGCCAATATCTGGCCATGGCTTCTTCGCGATGGAGAATGTCGAGTTCGGTGTCCTCGAATTGGTCGGTGAGGG
26225	26259	GGCCGCCAGCAGCGGGTCCCGCGCCTGCGGTGTGG
26327	26375	GGCGGCAAGGCCCCGGCCGTCGGCGATGCCCCCGGCGGCGATCACCGGG
26393	26466	GGTGACCAGGTCGACGATTTCGGGTACCAAGGTCAGGGTGGAACGTGGACCGTGGCCGTGCCCACCGGCCTCGG
26489	26537	GGCGCCGACCTGCAGGGCTCGCTCGGCCTGGGTCCGGTTTTGGATCTGG
26635	26670	GGTCGAGCAGCTGCGGTTGGCGGGCCAAAGACCAGG
26691	26735	GGCGCTCCAGCGGCGAGATCGAACTGCCGGGCCAACCAATCCCGG
26804	26836	GGCGATCAAGTCCATTGGCGCGGACACTATCGG
26923	26943	GGCCGATGGTAGGTGATCAGG
26989	27087	GGGTTTGGCAACTGCCGGGCTTGCCGACCGGGCATCAAGCGGCCGGTTGTGGGCCAACCTGTGCGATCGGCAGGTGCACCACGACCCCGGGCACCGGGG
27211	27240	GGTACTGGCCGCCGGGAAGCTTGATGCCGG
27289	27372	GGCGCTGCTGTAGGAGCGGGCACCGGCGCAGGCATTGGATCCGCGCTTGGGTGGCCGACCGCTCATAGGCGCGTGCCTTAGCGG
27417	27449	GGGTCGGTTGCGCAGGGGTGTGCCATGTGCCGG
27537	27619	GGGGTGGCCGCGGCCGAGTCGTATCCGGGTAGTATCCGGCTTATGGCCGGAGCGTGCGGTGAGCCGTGAGTCGGCCGGCGCGG
27650	27716	GGTCCCTCGCGGACCTGGCGGCCGCCACTGGCGTAAGCACCATGGGCCTGAGCTATCTGGAGCGCGG
27750	27799	GGTCGAAAATGGCCTCGGCCTGCCGCCTGGCACCTACTCGCGGCTGTTGG
27861	27892	GGCTGTCCGCCGCGCCGGTGCGGTCGTCGTGG
28035	28155	GGCGGAGATGCTGGCCGCCAGCTCCTGGCGGGTGGCGGTGAACGCCGGCGCCGACTCGACCGGCCGGCTCATGGAGCATCTGCGGGCGCTGGAAGCCACGCGCGGCGCGCTACTGGAGCGG
28212	28292	GGAGGCGGTCGTGGCCGCGCTAATCGGCGTCGGCGCCGACGAAATGTGGGATATCCGCAATCGGGGCGTCATCCCTGCGGG
28332	28356	GGCAAGTCACGACGCGGATGAGGGG
28413	28476	GGAGACAGTCGGCGACCGGGGTTGGATGCGGGCACCACACCCTACGGGGATCTGCTGTCTCGGG
28493	28542	GGGTGCGGGCCAGCGCCGGTATCAACTCGCCGTGGACCACAGCCGGGCGG
28574	28659	GGCCGGGGCCGTCATCACCGGCGCTCAACGGGATCGGGCATGGGCCCGGCGGTCGACCGGAACCGTTCTCGACGAGGCTCGCTCGG
28754	28881	GGCGCGACGACGGGCACGACGGCACCTGGCGGCGCTGCGTGCGCTGCGGTACCGGGTGGCGCACGGCCCGGGGGTCGCGCTGGCCAAACTTCGGCTGCCGTCGCCGAGCGGTCGCGCCGGCATCGCGG
28905	28934	GGCCGTCCCTATGTCTGGGGCGCAACGGGG
28956	28998	GGTTTGGTCCAGTGGGCCTACGCCCAGGCGGGTGTTCACCTGG
29027	29167	GGGGATCCCGGTGCCGCGCTCACAGGTCCGGCCGGGCGATCTGGTCTTCCCGCACCCCGGGCACGTGCAGCTGGCGATCGGCAACAATCTGGTCGTCGAGGCGCCCCATGCGGGCGCGTCGGTTCGGGTCAGCTCGCTGGG
29222	29323	GGGCAGGATGAGAAGGTTGAACCATGTCGGAGCAAGCCGGGTCTTCGGTAGCTGTCATCCAGGAGCGCCAGGCTTTGCTGGCAAGGCAACACGACGCCGTGG
29370	29410	GGCCATGCGGGAAAGCGTCCGTCGGCTGGATGCTATCGCGG
29579	29737	GGGCACAGTACACGGAACCGGCCCGTTAGCTGCGGACCGGATACGCTGGACCGGCAGGCGTTGGGTGAATTGTCGGCGACTACACACCTAGGTACTGTCACGCGGCATGGAAGCGCCGGGGACAGGGCCCGCAGTGGGTCGCAGTGGCGTTTGACGCGG
29794	29848	GGTGACCCAAACGCGTGGCAGACCGGGTTGACACCGACCGAGGTGACCGCGGTGG
29973	30007	GGATGCGGAAGCAGCTCTGGCACATCAGAATTCGG
30181	30208	GGCAAGCTCAAGGATATCCGGGAGGTGG
30313	30370	GGACCGGCGTCGGTCGGCTCGGGCGGCGCGCCCGCACGCGGTGCCGGTCAGCAGCCGG
30423	30475	GGATCCGGGTTTGCTGGCCGATGACCTACAGGTGCCGGGAGGCACATCCGCGG
30517	30673	GGCGGAGCAACGATGCCGGGTGGCGGAGCAACACCGGCCTTGGTCCCCGGTGTGAGCGCGCCGGGTGGGCTTCCGCTCTCCGGCCTGCTGCGCGGCGTGGGTGACGAACCGGAGTTGACGGACTTCGACGAACGGGGACAAGAAGTCAGGGATCCGG
30727	30752	GGCGCCGACGAGGACGCCGGGCTGGG
30840	30863	GGCGATCAAGGCGGCGGCCAGCGG
31053	31086	GGGCCAAACTTTCTAGGCTGGATACATCCAGCGG
31132	31188	GGCCGGCGGCCGCTCGATAGGTACTGACCGCCCGGTCACAACAAGAGGAGACAGCGG
31464	31511	GGCGTCGCGCAGCCTCGGCAACATCATTGACGGGAGCCGATGACAGGG
31543	31587	GGTCCACCCCAGCGGGCACATTCTTGTTCGGTCCTGCCGCGGTGG
31836	31893	GGTCTTGGTGCTGTCGGGATCGGGTGCGATGTCGGTGGGCGGCTCGATCGGATTGGGG
32028	32077	GGGCCAGATGATGCCGGTACGCTTACCCGGTGGCGATCTTCGGTCGATGG
32146	32179	GGATTGCACCACACGGGTAATTGGCGGGCTCTGG
32281	32303	GGTCATCTGGCGTGCGGGGATGG
32380	32423	GGCGATGCGCGAGCTTCGGCAGATAACGGGGCGCGTTCCCGTGG
32441	32462	GGCGCCGGCGGCTCGGATCTGG
32512	32546	GGCCTGTACGGATTGGCCGGTTGCCGCCGCCGAGG
32575	32648	GGCGTTCGTGGCTCGTCAGGAGCCACGGCTGAACTGGGCGGTCGGCGTTCACGCGGACGGCACGACGGTCCTGG
32699	32754	GGCGTGCGATTGTTGGCACCGGCGCGACGCGCCGGCAGAGCCCCCGAGTTGGTCGG
32864	32907	GGCCTGAGTGTGGAGCTGGGCATAGCGACCCAGCGGCACGACGG
32932	32984	GGCCACGGCGGCCGGCAACGGCGCCGCCGCCGAGGAAGTCGACCTGTTGCGGG
33172	33239	GGCAAGCGTCCGGCGATGAATTGACGCTGGTGGGGGGCGTGGACATACTGTCATGGTGTCGGGGTCGG
33310	33344	GGCGGCCGACAAGTGGGAGGCGCTCGTCACGCAGG
33433	33467	GGGCGTGATGACCGGCTACGCGCACGGGGAGCTGG
33484	33540	GGCGATTACGGCCCTGCGCGACGAGGTTGAGGCCGAGAACCGGGCACGGTACGGCGG
33587	33633	GGCAAGGCATTTCGGCGCGGGGCGCAAGGCCCACAGCCGGGCCGTGG
33748	33780	GGAAGAGCCGGGTGGGGCCGGGAGCATCCGAGG
33975	34046	GGTGCATTGTGGTGCCGGTGCTGGTGGGCCGGCGATAACGTCGAAAGGTGCGGTATTGGGTGACCGTGTTGG
34129	34161	GGTGGTGGATGCGCTTTCAGGTCCACCAATAGG
34178	34311	GGTGTATTTGCGTGGGGGGTGAATGTGGATACGGACAATGACAGGCCCACGCTGGCGAGGGTTTACCGCAGCCTGCGGGACATTTGTCCGGACAGCTGGAATCTTCCGGGCGGTCGGATGCCCACTGGCTTGGG
34375	34409	GGCGGATTTGGCCGATGGGCAACCGCTAGGCCGGG
34488	34501	GGTGGTTTCCGGGG
34529	34673	GGGTTGCTCACCATGGTGAGCAACCCGCTGGCGTTGCGGTCCGACACCGACTTGGAGCGGGTATTGCCTGTGCTGGCCGGCCAGATGGACCAGTTGGCGCATGACGACGGGTCGGATTTCTTGATGATCCGGGACGTGGACCCGG
34711	34742	GGGCTTTCGGCCTGCGCTGGGCTTTTCCCGGG
34761	34785	GGTCGAGCGTGGAAGAGGCACTGGG
34828	34862	GGAGTTTCGTGAGCGGTTCGGTATCGAGGTCGAGG
34891	34949	GGTATTGGCCCGGCTTTGGCGCAACGTCAAGACGGAGGCAAAGGATTACCAGCGCGAGG
34972	35028	GGCGTGTTCTCGGCATCTGCATGGACGTAGCAGACTGTGGTTGTTCCGCTACCAGGG
35121	35144	GGAAGGCGAATCTGTACCGGGCGG
35458	35484	GGGGCTCAAACTCGGCGGAGTCTACGG
35504	35649	GGACCGCAGCGATCCACGGTCAAGGCCGCGGAGCTGGGCGAGATCGTGTTGCTGGGCACGAACTCGTATCTGGGCCTGGCCACCCATCCAGAGGTGGTGGAGGCCTCGGCGGAGGCCACGCGACGGTACGGCACCGGCTGCTCGGG
35877	35906	GGCACAACGACATGGACCACCTGGCGCGGG
35923	35987	GGGGCGCCGCCGGATCATCGTCGTGGACGCGGTGTTCAGCATGGAAGGCACCGTCGCCGACCTGG
36012	36035	GGCACGGCTGCCGGGTCTATGTGG
36052	36126	GGGCGTGCTCGGCCCCGACGGGCGAGGAGCTTCGGCCGCGTTGGGTGTCTTGGCGCGCATGGACGTGGTGATGGG
36155	36213	GGCGGGTTCATCGCCGGAGATCGGCCCGTCGTGGACTACATCCGGCACAACGGTTCAGG
36241	36470	GGCCGCCGCGGCTGCCACCCACGCGGCTCTGCGCGTCAGTCGGCGTGAACCCGACCGGCGGGCTCGGGTGCTGGCCGCGGCCGAGTACATGGCCACCGGCCTGGCACGGCAGGGCTATCAGGCCGAGTATCACGGAACCGCGATCGTGCCGGTGATCCTGGGCAACCCGACCGTGGCGCATGCGGGCTATCTGCGGCTGATGCGCTCCGGGGTGTATGTGAACCCGGTGG
36965	37074	GGAGCAGTTTGTCCCGGGCAAGCACGCCCTGGCTGGGGTGTTCCGCGGCGTGGACAACGTGGTTGCCTGCCTCGGCGACACCGCGGCCGCCGCCGACGGCACCATGACGG
37135	37155	GGGCCAGCAGGGCCGGGAAGG
37172	37202	GGCGATCCTGGTTACCGTCGCCGGTGGTCGG
37235	37268	GGCGGCGACCGAAAGCTTCTGGGCATGACGGCGG
37483	37532	GGGCCTCATGCTCCATGGCGCTGTGCCGGTACCCATCCCGCCGCGGGAGG
37681	37712	GGCTGGCGACGAGCAGTTCGGCCGCGCCACGG
37927	37938	GGGGCTGGTGGG
38213	38258	GGCGTCGGACTTGCCCCCACGGCCCTGGGTTCGGGCTATGGCCTGG
38329	38369	GGAGGTCGTCACCGGCGGCCGAGTGCTGCCTGGCTACGAGG
38449	38484	GGGCGGGAAGAAGCTGGACGCGCTCGACGAGGAAGG
38540	38571	GGCCGGCAGGACGAGGTGTTCATTGTCCACGG
38753	38790	GGGCTGCAGTTGGATGAACTGATCACGGTTCGGCGCGG
38976	39050	GGGGCGCTCGCGCGCTGGGCGCGCTCATCGACCGGGGCTTGGGTTGATTGGCCCCGGCTCTCTTCGCGCGCTGGG
39067	39093	GGCCGGGTGGCCCGGCGAAAGCTTGGG
39163	39223	GGGTGACCAGGAAGCAGAAGTCCTCGGCGGACCCGGTGACCCGCTGGGCCGCATCGGATGG
39268	39293	GGAACGGCTCGGCCGGAGGGGTTAGG
39358	39390	GGGTGGCGGGCCGGATGACGCCCAGGGCGTCGG
39456	39490	GGTGGCCCGAACCAGGCCAATTTGCGGCCATCGGG
39599	39651	GGCCGGATTGGCCGCGGCGGCGGTCATCAGCTCGGCGAACCCGGCCTCGTCGG
39677	39754	GGTCCACAGCAGGTGGCCGATCTGGTGTGCGATGGTCCAACCCGGCGCAGGTGTCGGATCGGCCCAGCGATCCGCTGG
39778	39820	GGTCGTCGCTTTCGGCACGCAGGTCTGCCACGAACGGCCCAGG
39893	39917	GGCTGGCCGCGGCGCCCGACGATGG
39970	40021	GGGCGCGTGCCCGTGCTCGGGAATCAAGGCTGCGGCCACGGTAATCGAGAGG
40169	40208	GGGACCAGCAGCCCGGCGGCCGCGACCTGGATAGTGGCGG
40254	40304	GGATCGCGGTCGGAGTCAAGACGTTGGCCAGGAAGGCTCCCAGCCCGGTGG
40342	40369	GGCCCGGGCGGTCACGTGGCGGACCAGG
40423	40460	GGACAGGCCGGCAGCGACGGTCGGAAGTTGCACCACGG
40512	40552	GGATCGCGCGTTCGGTGTCGTCCGGGCCGAGTACCCGCGGG
40588	40619	GGGGATCGCCACCAGGAAGACGATCGCGGAGG
40652	40685	GGCAACAGCATGAAGTTGGCGCCCAGGAACGCGG
40864	40892	GGCGATCAGGGCTAGCCGGCCGGTGTTGG
40923	40965	GGTCCATTAGGGCCCCGGCGAAGGGCCCCAGCAGCGAATAGGG
40984	41023	GGCCCCCGCGATGGCCATCGGGTCGGCCGCCCGGTCCGGG
41197	41215	GGGCACAGGCAAGGTTCGG
41275	41310	GGGCGATGCGACGGTGGTGCGATGATGGTGTGGTGG
41435	41493	GGAGCACAACGACGGCGGCACCCTCGGTGTGGTCCTCAATCGGCCCAGCGAAACCGCGG
41553	41758	GGTGGGCCGGTGAAGCGCGACGCGGCGCTGTGTCTGGCGGTATTGCGGGTTGGCGCTGACCCGGAAGGCGTGCCGGGCCTAAGGCATGTCGCGGGCAGGCTGGTGATGGTCGATCTGGATGCCGACCCCGAGGTGCTCGCAGCGGCGGTGGAAGGGGTGCGCATCTACGCCGGGTACTCCGGCTGGACCATCGGTCAGCTCGAAGG
41836	41855	GGGGGCAGGTGCTGCGACGG
41959	42020	GGTCGAGCCAGGCGATCCGGCCCAGCCTAGTGGGCCACAGGCTGTTCAATGACAGGCCTGGG
42049	42089	GGCGGTGGGGCTAGCGGTTTCACGGCGCAGCGCGTACTGGG
42157	42176	GGCGGTGTGCCCGGGCGCGG
42196	42231	GGCGGCCAGCATTACTGCGGCTGCCAACTGCGTGGG
42259	42280	GGGGTCGGCAGTGGGCGTATGG
42440	42540	GGCGGGACTGGTGTCAGGGTGCCCGCGGGCGGATACCCAGGCGCCTGCCCGGGTAGTCCCACCGGTGCCGAACCGGGTGCCGGGGCAGGCGCCTGAGCGGG
42583	42599	GGTGGCCGGCCCGTCGG
42642	42716	GGTACTTGTCGGCTCCGGAGGTGGCGATGACGTGGCGCCGGGAGGTGTTGAGGGTCATGTCGTTTTCGCGGTAGG
42737	42773	GGAAAGCCGTCGAAATTGGCCATCGAGGCGTTTGTGG
42925	42942	GGGCACGTTGGGGTCGGG
43066	43158	GGGAGTCACTGGCGGCGGCAGCGGGGGCACAGCGGTGGACCCGGGTGCTCCGACCGGAATCGGCGACGCGATCGGTGCGGGTGCTGGCGCCGG
43184	43289	GGAAGCGCCGTGAGGTTCTGCACGGGCGGGACTGTTGCCGGCGCCGAGACTGGGGCAGGGATAGGCGGCGGTGGCAGCAGGGGATCCGCTGAGGCCTTCCCGGCGG
43345	43413	GGTGCGCGCGATCTGGATCATTTGCGTCGGTCCCTCCGAATGGCCGGGCGACGGTGCCCGTCGTCGAGG
43509	43539	GGCCGGTAGCGCGGCCCCGGAGGTTCCCGGG
43657	43702	GGCTAGGCTGGAACGGACCTGGCAGGAAAACTGGGCCCGGCTAGGG
43723	43757	GGTCGGCTCGCTGGCCCCACCGGATGGTGCCGCGG
43804	43836	GGGTGAGGGACTCCACGTTGGTCATCCCCTCGG
44008	44025	GGGCCGGCTGGGCTTCGG
44174	44225	GGTGCAAGGTGTCTCGATGGCGGCCGGGATTGGGCCAAGTTGACCGCGGGGG
44253	44306	GGCTGGTCTATCGGGCGGATTCGCTGGTGAACTGGTGCCCGGGGCTAGGTACGG
44323	44398	GGTGACCGCCGACGGCCGCAGCGACCGGGGCAATTTTCCGGTGTTCCGGAAGCGGTTGCGGCAATGGATGATGCGG
44418	44459	GGCTGCTCGACGACCTGGATGTGCTGGATTGGCCTGAGCAGG
44481	44542	GGATCGGGCGTTCGACGGGTGCGGTGGCGCTGTTCTCGGCGAGAGCGGCCAGCGATGACGGG
44560	44612	GGTGTTCACCACGCGGCCCGACACCTTGTTCGGCGCCACGTATCTGGTGCTGG
44629	44725	GGTCGACGAGTTGGTCGCCGCGTCCTGGCCGGCTGGGGTCAACCCCTTGTGGACATACGGCGGCGGCACACCTGGTGAGGCCATCGCCGCCTACCGG
44761	44793	GGAGAGCAGGGAAAAGACCGGCGTCTTCTTGGG
44857	45027	GGCCGGGTACGGTACCGGGGCAATCATGGCGGTGCCGGGTCATGACCAGCGGGACTGGGACTTCGCTCGGGCATTTGGTCTACCGATCGTGGAAGTAATTGCCGGCGGCAATATTTCGGAATCCGCGTATACAGGCGATGGCATCCTGGTCAACTCGGATTACCTCAATGG
45051	45092	GGGCCATCGTCGACCGGTTGGAGTCCGCGGGCCGCGGCCGGG
45120	45147	GGCTTTTTGCGCGGCAGCGGTATTGGGG
45295	45342	GGCCAAGGCGACTGAGTGGGTACACGTCGACCTGGACCTCGGTGATGG
45438	45513	GGTTCTGCGCCAAGGAAAACGAGGCCTATTGGATGGGACCGCGGCCGGCTGAGCACGGCCCGGACGACCCCGGTGG
45570	45600	GGTTCTGGCACAAGGTCTTGTACGACCTGGG
45737	45783	GGACCTGACGGTGAGGTCGAAGTTTTCCAGGAATTCGGCAAAATCGG
45868	45915	GGGGCCGCTGGAGGCTTCACGTCCATGGGCCACAAAGGATGTTGTCGG
45968	45995	GGCGAAACTCGGGTGGCTGACGGCGTGG
46201	46259	GGAGCTGTGGCTGCGACTGGGCAACACCACCTCGTTGGCACACGGCCCGTTCCCGAAGG
46288	46340	GGTCGAGTATCCGGTGCAGGTGAACGGCAAGGTACGTGGCCGGGTGGTGGTGG
46393	46454	GGTCCAGGCATTCTTGGCTGGTGCCACCCCGCGCAAGGTTATCGTGGTCGCCGGCCGGCTGG
46471	46514	GGTCGTGTCGGCGGTGCCGACGGTGGGCGAGGTAATCCGCGGGG
46547	46575	GGCGGCGACCAGATTGGTTGATAGCGTGG
46600	46735	GGGGAGTTGCTTGCAGGGCCACTGGCCGGTTCGCCCGAGGCGAGACGCTCCAGTGGCGCCAGGGCCTTCCTGAGGGTTTCCAAGTCGGAGCGGGGAAGTTGGCTGAGCAGCGCGGCCAGAGCCGCGCGCCGGTTGG
46847	46868	GGATCGCCACGGTGGTGGTGGG
46890	46938	GGCCAGGTCGGTCATCCGGATGGGACCTTGATCGAGCAGGGTGACCAGG
46961	46995	GGTCGCCGGCTGCAGCCCCGTTGGGATCCCCGCGG
47283	47523	GGAAACCGGCTCTCGCGTTAACGGGACAGTCAATATTGGAGACGCCGGCAGCCGCTGCTGGCTTCACCATCGGATCGGCGTAATTAGGGCACCGGTGAGGAGGGCTGGTAGCTTCTGGCGAAGCCAGGGATCGGCGCCCCAAACGGGCCGGGACAAGCGCCCTCGGGCGGGACCAATACTCGGCGGCGGAACAGTTCGGCCAGCATCGTCTGGGCCATCAGCTCGGAACGGCCGATGCAGG
47631	47674	GGAATCAGGTTCTGTGAGGCCCGGATGGTGGCGTGCAGCCGCGG
47779	47823	GGCCCAGGATCCGAGGCGTGGGGTTGGCGGCTGCGCGGGCAGAGG
47956	47981	GGATGGGAACCCGGCTGACCCCCAGG
48032	48068	GGTCAATAGCAGGTTGAGGATGTGGGCGACAACCTGG
48263	48306	GGCCGCAGCGCTCAGGTCGTAGTCGGGACCGTCACAGCCAACGG
48329	48348	GGCGAGGGCTTCGGCGCTGG
48434	48465	GGCCGACTTCGCTAGGTAGCTGTCCCCGGCGG
48543	48566	GGGATGTCCCGTGTCGGCGGCGGG
48595	48626	GGGGCAGCGCAGCCGCCAGGTCGTCGAGGCGG
48697	48768	GGATGAGCCGGCCGCCGGAGATGTGGTCGACGGTACGGGCCATGTCGGCAAGCAGCTCCGGATTGCGGTAGG
48852	48894	GGGCCGTCAGGGTCGCCGTAGAGCGGAAAGAAGTGGTCCCAGG
48928	48973	GGCGGACGGCGTCTCGGACGGCGCGGTAATGGGGGGCGTGCTGCGG
49162	49185	GGAGTTCGGCGGTGTCCTGGTCGG
49321	49346	GGCGGGAGTTGTGGAACACGCCGCGG
49366	49415	GGTGCGGGGCCGCGGCGATCGTTAGGTCCAGCATGGCCTGAAAGCTGGGG
49623	49651	GGCGCCAAGGTCTCGGAGTTGAGCTGCGG
49679	49755	GGAATGGCCGTGCCCTGGAAGGTCCACCGCCAGCGCCGGCTCACCCAGGCCGACGATCACGGTGTCCCAGGTATGGG
49823	49872	GGCTCCCGCTTGGACCCGCTCGACTTCAGGCAGTGGACCATTGACACCGG
49970	50003	GGATACCAGGCAATTGTGCGAGTGGCCCGCGTGG
50066	50151	GGGCAGCTGCTCGGGCGGGCTCTTCATCAGGTAGGCCGACGCCGGGATCACCGGTCCGCCGATGCCGCGGTCCTTGGCGATCTTGG
50221	50268	GGTTCAACGGCACATCTCCGAAGGCGCGGCCCTCAAGACGGACATAGG
50360	50385	GGCCTGGGTCTTGGAGATCTTCTTGG
50473	50505	GGTCCTCGAACAGCTTGGCCAGCACCCGGTGGG
50549	50608	GGGTACCCTGGCGTCGGTGAACTTCTTGGCCCACACCGGGTCGGAGGCGATGAACACCGG
50714	50775	GGCCTCCTTGAGCGCCTGGACGACGTCGACGGGCTCCGCGTCGGAGAGTTCGATGGTGTCGG
50828	50891	GGTCGGCGCCACATCGGCGATCTTGATGGTGTTGTTCTCCGAGGCGAAGATGGCGTCGGACAGG
50980	51006	GGCCCGGTACGGTCGATGTGTCGTCGG
51096	51129	GGCGCCGGTAACGACTGGTGCTCACTCATTAAGG
51154	51225	GGGGTGTCTTGGGTGTTGGTTCGTGCTGGGTTTACGTCTGTTCGGCGGGGTTGGGTGCTGCCCGTTCCGCGG
51289	51318	GGCGGGTGTAGCGGTCGAAGGAACTGCTGG
51349	51383	GGCGTTCCTCGACCTGGCGGCGCCGGCCTTCCAGG
51401	51428	GGCCGGGGTGCGGTTGAAGAACGCCAGG
51449	51474	GGTGTAGTTGTGTGGGCCGGTGTCGG
51543	51585	GGGGTGCCCGCTGGGGCGGCATTCTCGGCGATCAACCCGTCGG
51931	51966	GGCGTGGTGGGGTCCTTGACCGGTTCGACGATCAGG
51984	52012	GGATTGTTTGAGGCCGAGGGTTTCCGGGG
52058	52099	GGTCAACCACGGACACGTCGGCAATGCTCTTGGCGGAACTGG
52121	52158	GGTAGGTATACGCCAGGACTCGGCGGTCGTCCGCCGGG
52232	52357	GGGTCTGCTCCAGCAGGCCGGTGAGCCCGCCGAGGGAATGCAGCTGCCTGGGCGGGGTCAGCACCACGGGGGCGATCCCGTCGGGCTTTGCTCCGGGATCCGAGGTGAAGTCCAGCGGAGAGCGGG
52496	52540	GGTCGGCCACCAGACGCTGCAGGTCACCTAGGGTCACAGCCTTGG
52595	52648	GGGCGTCGTCGAGAATCCGGCAGGCGTCCTGCCGGTCGCTGTCTTTGGCGCGGG
52699	52724	GGGACGATAGTAGGAGTCTGGCTGGG
52761	52804	GGCGCCGGTTGCGTATCGGTGGTGTGGATGGCGTCGTACTCTGG
52827	52900	GGTAGTGGACTACACGCTACGGCGACGCTCCCTGCTGGCCGAGGTGTATTCGGGACGCACCGGTGTGTCGGAGG
52983	53040	GGAGCAGCTCACACTGGTGTCGTGGGTGTTCGGCGAGCACCTCGGTGCGGTATCAGGG
53073	53113	GGCGACCCGGTTCTCCGAGTTCGCGGTCCACGTGGTGGAGG
53160	53251	GGGCGCCGCACGTCCGGCACGCCCCCCTAGGGGGTCTGGCGGGACGCGGACGGCGCGCAACGGGGCCCGCACGGCCAGTGAATAGCGACGGG
53273	53315	GGCGCCCCGCGCGGGCCGGCGAATCCCGGCCAGCGTGGTCAGG
53371	53418	GGCTCCGCACGCGGACTCCATCGAGGCGGTCAAGGCCGCGCTCGACGG
53455	53638	GGAGGTCACGGCCGCGTTGGCCGCCCCGCCCGGTAAACCGCCGCGGGGGGATCAGCTTGGTGGCAGACGTCGCCCACCGGGGCCGCCCGGGCCCCCCGGTTCGTCCGGACAGCCTGCCGGCCGGCTGCCCCAACCGAGGGTGGACTTGCCCCGGGTCGGCCAGATCAACTGGAAATGGATACGG
53948	53967	GGCGGCGATCTGCAGGGCGG
54004	54059	GGTCGGTTCCGCACAGCACGGGTGGAGCGGTCTGATGCGCAAGGCGAAAGAATTGG
54134	54170	GGCCGGGGCGCCTACGGCATTTCGGCGGCGTCCAAGG
54212	54326	GGGGCGTTGTTGGCAGCGCTGATTCGGCGGCCTTCGACGCTGGACCCGGCGGTCGACCCCGAAGGGGCCCATGCCCGCTGGAATTGGGTACTCGACGGCATGGTGGAAACCAAGG
54410	54446	GGACCCAACGGGCTGATCGAGCGGCAGGTGACAAGGG
54493	54503	GGGGCTGGTGG
54526	54575	GGCCCAACGGGCGGCGGAGAAGGCGGTTGCGAAATACCTGGACGGGCAGG
54620	54660	GGGGCGGTGCGTGCGTACTACGGTGGCGACAATGCCAATGG
54679	54758	GGGATTGCAGACTGGATCGTCGTTTAAGGTGTTTGCTCTGGTGGCCGCCCTTGAGCAGGGGATCGGCCTGGGCTACCAGG
54896	54914	GGCGGCCCACAGGCTGTGG
54983	55080	GGCAAGGGTGGACCGCCCAACAACGGGATCGTGTTGGGCCAGTACCAAACCCGGGTGATCGACATGGCATCGGCGTATGCCACGTTGGCCGCGTCCGG
55111	55133	GGTGGTCAGTGCCAACGGCCAGG
55210	55299	GGCGATGGAGCCGATCGCAGGTTATTCGCGTGGCCACAACCTAGCGGGTGGGCGGGATTCGGCGGCCAAGACCGGCACTACGCAATTTGG
55357	55479	GGCTGTGTGGGTGGGCACCGTCAAGGGTGACGAGCCACTGGTAACCGCTTCGGGTGCAGCGATTTACGGCTCGGGCCTGCCGTCGGACATCTGGAAGGCAACCATGGACGGCGCCTTGAAGGG
55513	55530	GGTCGGTGGTTATGCCGG
55591	55626	GGTCGAAATTGCGCCGGGGATTACCATCCCGATCGG
55800	55866	GGGTGCCGCTCTGGCGAATGTCGTCGGTGGCCCGGTAGGCCGGCACGCGCTGATCGGCCGCACCCGG
55905	55939	GGTGTTCCTGGCGCTCGGTTGGTCGACGAAAGCGG
55957	55993	GGAACCGGTCCAGGTGATCAGCGGGTGGCCAACTGGG
56137	56181	GGACAGATCGCGGTGCGCTATATGGAGTATCCGGTGCTGACTGGG
56235	56266	GGTGGCTCCCCTCCCGGTGGTTGCCGAAGTGG
56293	56389	GGTTTGGCGCTGGCGTGGCTGACAACCGTCTGGGCGACCTCGGGCCTGGCCGGCCGCCGGATATGGGATGCGGCGCTGGTGGCCGCCTCACCGCTGG
56424	56512	GGCAACGGGTTTGGCGACGAGTGGGCTGCTGGCCTGGGCGCGGCGCAGACCGGTGCTTGCCGGTGTGCTGATCGGGTTGGGCTCCGCGG
56556	56638	GGGCATCCGGGCCGGTCGCCTGAATGCTCTGGCCCGCACCATGGCGGCCGCGGCGGCGACCTGGTTGTTGGTGAATCTGCCGG
56659	56707	GGCTGGTCGGAGTTCTTCCGGCTCAACACCCGGCGCGGCGACGACATGG
56740	56800	GGCTGGCGTGGCTTCGACCCCACCCTGGGCTTCTGGGAGCCGCCGCTGGTGCTGAACACGG
56898	56931	GGTGGCCAGCTTCCTGTTGGTCAACAAGGTGTGG
56951	57006	GGCTGGTGCCGCTGGCCGTGCTGGCTTTGCCGCACCGCCGGATCTTGCTGGCGTGG
57024	57056	GGTGTGGGTGCCGCGGATGTACTACCTATACGG
57126	57168	GGTGCTGTGCGGACTGGTGGTCTGGCAGATCTACCGCCCCGGG
57187	57241	GGCGGGCCAGGGGCACTGCCGGCTTGTGGGGGAGTCGACGACCCGGTGGGAGGGG
57271	57305	GGTCGGCTACCGTCGTGGCTGCGTCCCCGGCTGGG
57382	57410	GGTTGGCCCCTACGAGGTGCTGCAGCGGG
57437	57455	GGCCACCGCCGCGGGGAGG
57516	57556	GGCCCGATGTGGTGATCTTTCCGGGCGGCATCGGAACTCGG
57628	57675	GGTGTGCACCGGCGGGCTGGTGTTGGCGGCTGCCGGACTGCTCAACGG
57771	57845	GGGTCATCACCGCCGCCGGGGTGTCGAGCGGGATCGACATGGGATTGCGGCTGGTGGAGCTTTTGGTCAGCCGGG
57895	57950	GGTGGATGCCGGCTCCCTGGCCAAGGCCTCGCCGGCTACCCATCGGCTCGCGTTGG
58032	58186	GGATCGTCGCACCGGGTTAAGCCTGGAGTGCGGTGGTGCCTGGTCGGCATTTTCGCAGTCGAGGGCTCTCGTGTAGCCTGGGCGAGTTGCCGACGCAGGCGACCCTCCTGCCACGGATCGACCGTGGCCGCACACGACCACAGGAGGTGATGAGG
58287	58336	GGACGGCGGAAAAGTCGAAAAGGTGGACATCTGGGGCAAGCGTCGGCTGG
58485	58534	GGCCTGCCAGGCACTGGCTGTTCGCTGTCGGTGCGGTTACGTAGGCTCGG
58566	58593	GGCGGACGCAGGAGGAAATTGTGGCTGG
58644	58699	GGTTCACCCCGTCCGGTGCGGCCGTGGCGAATTTCACCGTGGCGTCAACGCCCCGG
58752	58808	GGTGCAATATCTGGCGGGAGGCGGCCGAGAACGTGGCCGAGAGCCTCACCCGGGGGG
58885	58988	GGTCGAGGTCGATGAGATTGGGCCTTCGCTTCGGTACGCCACCGCCAAGGTCAACAAGGCCAGCCGCAGCGGCGGGTTTGGCAGCGGATCCCGTCCGGCGCCGG
59008	59058	GGGAGATGACCCGTGGGGCAGCGCACCGGCGTCGGGTTCGTTCGGCGGCGG
59124	59164	GGCCAAGTCCAGCAAGCGGCGCCCGGCTCCGGAAAAGCCGG
59445	59485	GGGTCCATCGGCGACACTGTCGAGGTCAAGGACGGGTATGG
59615	59652	GGCGGCGATCGAGGCGCTCGGCCCGATAGCGCTGCCGG
59783	59879	GGCCGTGGGCACGCATTTTGTGTCGGTGCACCTGCACCCGGAAATCGATGTCGAGGTATCGCTGGACGTCGTGGCGCAGAGCTAAGGCGAGCTGAGG
59901	60036	GGTGGTGACCGCGGTCGGCCGCCGCCGGGGTTTCGCCATGCCCTGGGTGTCCACCGCACGGTCCGGTGCGGTGATGCTGGCGAACTATTCGGCCGGCGTTTGCGGGCGGGTGTCTTCACCGGGCCTTAACGTCAGG
60285	60348	GGCGCTAGGCGATGTGGGTGACTTGGGCGGTGGTGTCGGTGCGGCGACTTACGCTCTGGATAGG
60366	60402	GGGTGCTTGTGTCGGAGGAGGTGAGAGCCCATGGCGG
60542	60576	GGAACGGCTACGGCCCGGCGATTTTTATCGTCCGG
60605	60691	GGACCTGTATGGGCGGGGAGAACCGGCTGATGCGGTGACGGTGGCCGCCGAACTGGATCGCCGTGGGCTGCTGCGCCGCATCGGCGG
60773	60876	GGCGCTGCTGCGCCGGCTGGTAGAGGCCGGAACCCGGGTGGTGCAGTACGGCTATGCCGGCGCCGAAGGCGCGGATGTGGCCGAGGTGGTCGATCGCGCGCAGG
60896	60933	GGATCGGCGGCTGTCGGAAGACTTTGTGGCGCTTGAGG
60981	61009	GGCGGCCTGGCGCGCGGGGTGGCTACCGG
61028	61143	GGTCACCAACGGCCTGCATCCGGGGCAGATGGTCATCGTGGCGGCGCGCCCGGGCGTGGGAAAGTCCACCCTTGGGCTGGACTTCATGCGGTCATGCTCGATCAGGCATCGGATGG
61261	61280	GGACCCGGCTGGCGCGGCGG
61340	61377	GGAGATCCGTGCCAAGGCGCGCCGCCTGCGGCAAAAGG
61444	61512	GGCAGGTGGAGGTGTCGGAGTTCTCGCGGCATCTGAAGCTGTTGGCAAAAGAGCTTGAGGTTCCCGTGG
61668	61721	GGTGAACGTCCCATGGTGTGGTCGCTGGACGAGCGGCTGCGCATGGTGGCCCGG
61746	61804	GGGCGCAAGGAAGTGTTTCGGCTTCGGCTGGCTTCCGGACGCGAAGTCGAGGCCACCGG
61830	61868	GGCTGGACTCCCTTGGCGCAGTTGAAGGTTGGTGACCGG
61997	62052	GGTGGATGAGGCGAACCTGGCCGCGGTGACGGTCTCGGCGGCGCACTCGGATAGGG
62102	62165	GGCGCGGCAACGACTACCGCGCGGGCGGTGCACGCCGATTGCGGCGTGGCTGGCTGGCCTAGGG
62231	62330	GGTGGCGTTGTTTCTGCGGCATCTGTGGAGCGCTGGTGGCTCTGTTCGGTGGGATCCCACGAATGGTCAAGGCCGGGTCTACTACGGCTCAACCAGTAGG
62348	62384	GGCTCAATTGCTGCTTCGGGTTGGGATTTTTTCCTGG
62405	62502	GGGCGGCCACGATTCGTGGCGGCTGCACATTCATGGCGCGAAGGATCAGGTCAGGTTCCTTCGTCACGTCGGCGTTCACGGCGCCGAAGCGGTGGCGG
62662	62690	GGTCAAGGCCGCATCGCGCGGAGGCGCGG
62717	62767	GGCGAGAGGCGACGCGTACTGGGACACCGTCGTGGAGATCACCAGCATTGG
63011	63052	GGCTCGGTGACATGCGGATGTGTGGGGTCTCACGGAGCGTGG
63071	63109	GGGGCCATCAGGGCGGACCGGTCCACGCATCCGCGGCGG
63226	63259	GGGGTTTGTCGCCCGTAGCGGTGGTCCCGACCGG
63508	63609	GGGCCACTCCGGCTACTCCGGCGGTGCCGGCCCGCTGGTGCACCTCGGGGTGGCGCTTGGCGACATCATAGACGCGGATCTGACGTGGTGCGCCAGTGACGG
63878	63904	GGCATGTACTACTAAGGAAGGAGGAGG
63981	63997	GGGGTGATGGGCAAGGG
64241	64301	GGCAGTTCCCCCGCTGGGGGTGGGCAACGGAGGTCTGGATTGGGAAGATGTCGAGCAACGG
64359	64409	GGTGGATCTCGCGCCATCGAGGGCGTCGAAGGACTTCGGATGACCTGGGGG
64463	64500	GGAGCCGTGGGAAGACCCTGCAGGGATCTCGCATCTGG
64611	64648	GGAATGGAGGGCGCATTCACAGTCGGCCTGGGTGACGG
64694	64746	GGGAACTGACGCCATAACGGACTATCTGGCCACCGATGCGGCAGCTGACCGGG
64785	64806	GGCTTTGAAGGCCCATACGGGG
64831	64910	GGGTGGCCACACGTGAGGGCGCCAAGGAACCAGCCACGGCAGCGGCCGCGGTCCGAAAGTGGACAAAACGCAAGGGTCGG
65015	65038	GGGAGCGTTGGGCTGCTCGGACGG
65061	65083	GGTGGCGGCGGGCCGGGGAGGGG
65244	65287	GGCTGATGCGGGTCAGGTGGATCTGCGCTGGCAACCGAGGCAGG
65381	65440	GGCGGACTCCAAGCGATGGTCAGCGCTTGCGGATGAGCCGCGGCAATGAGTCGTAGTGGG
65475	65542	GGTTGATGCCGTGCCGGCATCGACGTACCAGGACGAGGCACTGACTCGGGAAGGCACAGCCGCCGTGG
65562	65614	GGACTGGGCAGCGATGGCGCGGGACTCTGCCCGGGCGCCGGCCTTGGACACGG
65637	65678	GGCATTTGGCGTTTGTCGAATTGCGGCATTATTTTGCTCGGG
65696	65732	GGTTCGGTCGCGCGGTGGATAGTCCCCCTCCTGGGGG
65753	65829	GGTGTTATCGCGGACCCGGTGCGGGTCGTTCGGGCCCCGGCGTTGATCCTGGTCGATGCGGCAAACCCGCTGGCCGG
65937	66039	GGCTCGACCAGGCATTCCCGCCGGCGACCGTCGGCGGCACGGTTGCCAGGTACACCGGAGCGGCGCAGGCGGCCGGCGCCATGCCGGTTCTGACGCTGTATGG
66059	66109	GGTAGCTACGCATCCGGTGGGTTCGCGACGGGCACTGATTACCGCGGGTGG
66286	66361	GGGGCATTCGCGCTGGCTGAGCGCCGAGGCAATGGCCGCCAGGCTCAACGATGTCGGTGTGGGCCGCGCGCGCGGG
66400	66441	GGAAATCGGCTATGGCGAGGCGATTTCGGGGCTCACGAACGG
66507	66561	GGTGTAACCCCAGCGGCCGCGCCCTGGGCGCACCGCCCACCACGGCGACCGCGGG
66585	66646	GGATCAAACGTCCCGGGGAATCGGACGGAACCTGCGGTCGCGGGGAGCCTCAGGCGGGTCGG
66713	66775	GGCTGAGCGTGCGGCCGTTGGGCCGTCGGCGTCGGGTTCGGCCAGGTGGGGTAACGGTTCGGG
66807	66838	GGCACCGCGGTTCGGGTGGTCGACAATGCGGG
66855	66926	GGGGTGCTGCCGGCCCGCAGCGTCGGGCTGCGCCGCGCTGGTGACCGTCGCGAGACGGGAGCCCGACGTTGG
66957	67040	GGGGTGCCGCCGGAGCGTTGGCCGCCGGCGCGGTCTTCGGCTCGGTCCGGGCTACCGCGGATCCGGCTGCCTCTGGCTGGGAGG
67058	67112	GGAGGGAAAGTGCTACAACCGGACGACGGTCCCCAATTCGCAACGGCCAAGCAGG
67219	67280	GGTGGCCCCACGCGGTGGCGGGCACTCCTACGTGGGGGCGTCCACGGCCAACGGCGCCATGG
67331	67359	GGGCGGGTCACGGTGACGCCCGCCACCGG
67378	67485	GGTGTTGGCCGCGGCCGGCCGGGGCATCCCGACCGGCACCTGCCCGACGGTCGGTGTCGCGGGACACGCGCTGGGCGGCGGGCTGGGCGCCAATTCCCGGCACGCCGG
67510	67541	GGCGTCGGTGGTGCTGCCCAGCGGCCAGGCGG
67578	67611	GGGCGTTGCGCGGTGGCGGTGGCGGCAACTTCGG
67699	67723	GGTTCTGGTCGGTTGGCAGAATTGG
67813	67875	GGCCGGGTCGGGCGGCAGCGTGGCGGCCGCCATCGTTTCGGCCGTCGGAACGCAACCGACCGG
67903	67930	GGACCTGGTCAGATATCTGGCCGTCGGG
67993	68021	GGCGACCGCCCAGGGAATCGCCTCGGCGG
68101	68191	GGGGGCCACGGCCTTCCCGTGGCGTCGGCAGTCGGCGCTGGTGCAGTGGTACGTCGAAACATCCGGCTCCCCGTCGGAAGCGACTAGCTGG
68212	68235	GGTGCGAGCGTATTCGGTTGGCGG
68254	68299	GGTAAACCAACCGCCGGCACGTTACTTTGGCCCGAATCTGTCCCGG
68450	68475	GGGGTTGGTCATCGCACTGCTGGCGG
68540	68556	GGCCGGGGAGCATCCGG
68597	68650	GGCTGTGGAGTTAGGAGGCGCGGATGGAGACAGGTTCGCCGGGAAAACGTCCGG
68676	68693	GGTGACGGCAGGCATGGG
68747	68791	GGTTGTGGTTTGGTGAGGTCGGTTTCCGCAGCGTCTGGATCACGG
68808	68843	GGCGATTGTCGCAGCGGTCGCACTTGTGGTGGCCGG
68940	68972	GGTGATGCGCCGGCCGCGCCTGTTCGGGTGGGG
69049	69096	GGGGGCACCTTTGGCATCGTGGACCCCGAATTCGGCTATGACATTGGG
69125	69163	GGTCGGTGCTGAACTGGCTGTTCGTGGCCGTGGTTCTGG
69199	69241	GGCGGCCTTCGGCTGACAACCGGCAGAGGCATGCTGACCCAGG
69271	69310	GGCGCGGTTGTACTGCTGAAGGCGGTTGCCTACTGGTTGG
69334	69365	GGACGTAAGGAGCCGACCTTCACCGGCGCCGG
69393	69433	GGCCAAGCTTGTGCTGGTGGCGATTGCGGTATTGTGTGCGG
69470	69556	GGATTCCGGCGATGGCCGCCGCACTGCTGGTGCTGTCGGCGATCCTGGTCGGTGGACTGTGGCCGCTGCTGATGGAGCAGTTCTCGG
69621	69646	GGCGTATCGGATCGGTGGCGATTGGG
69835	69868	GGTGAGCTGCAGGACTACATCGTCGGCGTCCGGG
69937	69989	GGCAACGGCTTCGTGGCCGCCCCGGCCAATCGGGTGAACGCGGCGGCCCGCGG
70056	70161	GGGTTCTGGGCGCCAGGTCATCCCGGTCGAGCAGCCACGGGTCTACTACGGCGAGGTGATCGCCCAGGCCGATCCGGACTACGCGATCGTGGGCGGAGCCCCGGGG
70210	70267	GGCGCCGGGGGTGTGTCGATCGGAAACTGGTTCAACCGCACGGTGTTTGCCACCAAGG
70295	70318	GGGAGATCGGCTCGGAGTCGAAGG
70341	70368	GGAACGGGTGCAACGCGTGGCGCCGTGG
70395	70422	GGTGGTGGTGAACGGGCGGATCGTCTGG
70482	70528	GGGCCCGGTGACCAGCCCGACCGGCATTGTGCGGCAAGGCAAGCAGG
70614	70646	GGTGCTGCGGACCTGGATGCGTGCCTTTCCCGG
70886	70907	GGTTGGCGTCGGCGATGGTTGG
70941	70984	GGCGCACTCGGATCCGGCGAACTACGGCAAGCTGACCGTGCTGG
71076	71102	GGAACGGTCAAACCGGATTCACTACGG
71247	71342	GGGCGGGGTCCGGGTCGGGTACGCACCGACCCTGGCCGAATCTTTGGATCAGGTATTTGGGCCCGGCACCGGTCGGGTCGCCACCGCTCGCGGCGG
71367	71395	GGGAGCCGGCGGGCCGGCACCGCCGCAGG
71427	71449	GGCCGCCCCGCCCCGGGGGCCGG
71466	71527	GGTGGCCGAACTGCGGGAAACGCTGGCCGATCTGCGCGCGGTGCTCGACCGGTTAGAGAAGG
71551	71610	GGTGGATAAGCCGGCATTCTTAGCCGGTGAACTCCGCTATGGCTACCATTCAAGTTCGGG
71703	71751	GGGGTGCGGGGCCGAGACAAGGCCGAGGCAATCGAGATCCTGGAACAGG
71775	71824	GGCATCAGCCGGGAGACCATCGAGGCATCCCGGCGGGAGCTCAGGGGTGG
71844	71876	GGCGGCCGTGGTTGACGCTCTCGCCGGCAAGGG
72162	72191	GGGCGACTCGCGGCTTGCGGCCGCGCCGGG
72218	72262	GGTGACATCCCTTTGCGGGACGCCAATGGCGCCGTCGTAGCCGGG
72448	72488	GGCGAAGTGTTCGGCCAGCTGCTGGTCGTCGGTCTGCGCGG
72511	72564	GGCGAGGTAGAACTGGCTGCCCCGGTTGTCGAGTTCACCGGTTTTGCGCGACGG
72784	72910	GGCCATCAGCGGAACGACGGACAGCATCTTGGCGCTGGTGCCTAACTCCAGGATCGGGAACAGGTCGGTGAGGTAGTCGCGCAGGATGTTGCCGGTCGCGGCGATGGTGTCCAGTCCACGGACCAGG
73282	73315	GGGGACGGTGCCCATCGTCGTCGGATCGAACTGG
73363	73388	GGTGGACTCCGGGTTGACCGCCTTGG
73475	73502	GGCGAGTGGAAGTTGGAGATACCTCTGG
73525	73552	GGGGCGGTGTTCGTGGCAACGGTGTAGG
73701	73736	GGCCGAAGACGATGGGGTGGCTGACCTTCATCATGG
74062	74101	GGGCGCCCGACGGTCCGAATTGCCTTGGCGCAGTACCGGG
74143	74185	GGCCTTCTCCTGGTCAGTCTTCGGGTCCGCCGGGTAGTCTGGG
74218	74362	GGCGGCTACCAGCTGTGGCACCGAGGCGCTGATGTTCGGCAGCTTGATGATGTTGGTGTCGGGTAGCTGAGTCAGCCGGCCCAGTTCGGCGAGGTTATCCGGTACCCGCTGCTCCTCGGTCAGGTAATCGGGGAATTCCGCCAGG
74411	74474	GGTTCGGCAAAGGCACGCACAATCGGCAGAAAGGCGTAGGTCGCCAGCAGCGGCGCCTCGTCGG
74491	74536	GGTCGGCTGTTCGGCGCTCATGGTGTTCTCCCGGCGTCACTGTCGG
74649	74681	GGCCGTCGAGGGCGACGTCGGTCACCTTTGCGG
74756	74806	GGCCGTACGGTGCCGGCGCGCTGGGCGGCGCGCAACAGGTCGGTGAGCAGG
74863	74894	GGCCAGCGCCTCGACCAGGCCGCGATCGGTGG
75094	75131	GGGCACCGATAGACCGTCGGCCGCAAAGGTTTGGTAGG
75153	75192	GGTTACGGGCCGCGTCGGCACGCACCCGCCGGTCAGTAGG
75340	75380	GGCCGGACCGCCGTCATCACGGGGGCCAACACCGGACTTGG
75450	75491	GGGCAAGCAGGCGGCGGCACGCATCACCGAGGCCACCCCCGG
75797	75830	GGGAACGCCGGTACAGGCGGGTCGCCGCCTACGG
75878	75923	GGTTAGCACCGGGCGGAACCACCATCGCGGTCGCGTCGCACCCGGG
75942	75988	GGTCCGCAACATGCCACGGCCGCTCGTCGCGGTGGCGGCCATACTGG
76053	76120	GGTGCGCGGCGGCCAGTACTTCGGACCCGATGGCTTCGGTGAAATACGGGGCTACCCGAAGGTGGTGG
76189	76236	GGGGTCGTCTATCCCGTCGGATGAGCCGGACTCAACGGCAACGGTTGG
76270	76304	GGCGAGCCCGCCGGCCGAGGTTTCCTTGTACTTGG
76321	76366	GGTGGCGCGCATGGTGTCGATGACCTGGTCGAGGGTGACGCGATGG
76396	76418	GGCGTTGATGGCCTTGCCGGCGG
76441	76511	GGGGATCTGCACCAGCCCGGCGATGGGGTCACAGGTCAGGCCGAGGCTGTGTTCCATGGCGATCTCGGCGG
76529	76580	GGTGTGCCGCCGAGGATTTCAGCCAATCCGGCGGCGGCCATGGCGGCCGCGG
76651	76775	GGCTCCAGCAGTGAGCAGGAATCGCACGGTGACATCGTCGGGGTCCCCCGCGCCGGCCGACGTGTAGTGGATTGCGTAGTGCAGGACCGCCGGCACGATGCCGGCGGCACCGTTGGTCGGGGCGG
76853	76885	GGCTTGCGAGTGGGGTCTTCGGCGTTCAAGCGG
76908	76929	GGCGCACCCGGAGGCCGCCAGG
77097	77153	GGGCCGACACGTAGGGAAGGGCAACTGAGCATGGATGTTGGCCGCTGTTGCCGCTGG
77200	77231	GGTGGCCAAGACGCGGCCGTGTGGGCCCGCGG
77251	77313	GGGATGCGTTGGCAGAACGATGTCGGGATGCAGGTCGATATCACGCTCGGTCAGCGGGACCGG
77341	77401	GGACGCTGCGATCTCGGCGAGCCGGCGTTCCTTGTGTTCGGTGGTAATCGTTTCTGGCTGG
77434	77456	GGTGCCATGACCGGCTCCGGTGG
77496	77518	GGTCATCCAGGTGGCCCCGGCGG
77538	77710	GGTTTGCCGCGCGCATCGGTCCCACGGTGTGGGAACTGGACGGCCCGATGCCGATGGTGAACAGGTCGAAGACGCTGATGGTCATGTCCGGTGCAGTTCCGGGTAGAGCGGATAGCGTGCGGCCAGCCGCTGGACCTGGGCGCGCAGCGGACCCAGCTGGTCGTCGTTGGTGG
77732	77953	GGTCTGCCACGGCGCGGAAGTCGTTGTGGGAGAAGCCGCGTGCGGCCAGCGCCGGGGTGCCGATTCGCAGGCCCGAGGTGATCATCGGGGGACGAGGGTCGAAGGGTACCGCGTTGCGGTTGACGGTGATGTCCACGGCGGCCAACCGGTCTTCGGCTTGCTGGCCGTCGAGTTCGGCGTCGCGCAGGTCGACTAGGACGAGGTGCACATCGGTGCCGCCGG
77976	78009	GGCGACGTCGGGCTGGGTCAACCGGCCGGCAAGG
78127	78165	GGGAAGACCGCGGAATTGATCTTCTTGGCGATGGCCGGG
78216	78280	GGTGGAGGTGACGACGTGGGCGTGCGGCACCGGGCTGGGGTGCACGCCAGCGGCGACCAGGCCGG
78309	78399	GGCGTCGACTTCGTCGGCGATGGCGCGGAAGCGGGCGAAATCCAGCTGGCGTGGGTACGCCGACCAGCCGGCGATGATCATTTTGGGCCGG
78417	78490	GGCGACGGCATCCATGTCGACCAGGTAGTCCTCTTTGGACACCTCGTAGGCGGTGGCGTGGTAGAGCTTGCCGG
78548	78564	GGATGGTGTCGCCGGGG
78582	78634	GGTGGCGGCGTTGGCGGTGGCCCCCGAATGTGGTTGCACGTTGGCGTATTCGG
78713	78779	GGCCCGGGTAGCCTTCGGCGTACTTGTTGGTCAAGACCGAACCTTGGGCCTGCATCACGGCCAGCGG
78845	78889	GGGCGGCGATGTCCGGGTCGAAGGCGGTCAGGGAGTCGTTGAGGG
78908	79013	GGTCTGTTCGGCGTACTCGGGGGCGGTCAAGGGTGTTCCCGGAGCAATCGGCTGCCCGGCCAAATGGGCATCCGGCGGCCGCGACATCGTTTCGGCCACGGCGAGG
79035	79088	GGTTCAGACAAGGGCCAACTCCGGTTTCGACGAGCCCGGATCGCGCCGGGCTGG
79161	79176	GGTCAGGCACGGTCGG
79207	79276	GGCGGTGTGGTGCTTGGGCCTGAGAGATTCTCGGGGAGGAGATTGCTCCTACGGCGCCTCGACATGGAGG
79356	79375	GGTCGGTGGTAGTCGGACGG
79420	79470	GGGTGTTTATCCACAGGGGTGCGTTTGTCGGCGGCTGGCGGGGCGTGGCGG
79500	79594	GGTGTCGGTGGACCCGGTGGACCCGGTGGACCCGGTGGACCCGGTGGACCCGGTGGACGCCGTGGTCGCCGCGGGATCAGACGGGCTCACTGTGG
79707	79783	GGGCGGGTTGGGCAAGGTACGGCGGCTGGGGATTCCCACAGTGGCCGACCGGGTCGTTCAGGCGGCGTTGAAACTGG
79950	80040	GGACCTGATGGACCGGGTGCGTCACCGGATCAAAGACAAGCGGGTGTTGCGGCTGGTGAACTGGCAGCGCATTCGGCATCGCTGGAATTGG
80057	80103	GGCTCACCGACCCCACCGGGCGGTGGCACCCCATCAGCGCGGACGGG
80127	80156	GGTGCCCATTCGGCGATACCGCTATCGGGG
80249	80306	GGTTCGAAGGGCGGCCACGGGAAACGGACCCGCAGCAACGCGGGCACCGCACCCATGG
80431	80478	GGGAAAGGCTGGCAGACAAGGAAACGGTCCGACGGCCAAACGGAATGG
80726	80758	GGACTCGCGAACGGCTTCCGGGTGGAGGCCCGG
80854	80928	GGCCCGAGTGGCCGCTGAACCCGGTGTCATGGCCGCGGCCCCGTTGGGCAGCGTGGGGACGATCATGAAAGAAGG
80950	81102	GGTCTTCGGCGCGCCCGAGCACGGACCTGGCATGCCACGGGTCTCAGAGGGTCGGTCACCGTCGAAACCGGACGAAGTCGCGGCATCGAGCACGATGGGCCGACACCTCGGTGACACTGTCGAGGTCGGCGCGCGCAGATTGCGGGTCGTTGG
81261	81299	GGGTGGGCGCTGTCAATGATTTGGTGCGCCCATTGAAGG
81325	81426	GGCTGTTTTGCTGTGGATTGTGGCGGTGCTGATCGTCGGCTCGGTGGTGTACCTTTCGGCTCTTGAGCGGCTACGTGACTTCGCGGTGTTCAAGGCGATTGG
81448	81473	GGCCGGGCTCGCATTACAGGCGCTGG
81490	81524	GGCGGTGGTGGGCGTCGTCCTGGCGCAGGTGTTGG
81550	81600	GGTACCCGTCGGTGCTTACCTGGCGCTACCGGTGGCCGCGATCGTCATCGG
81620	81680	GGATTGAAGCGCGTGGTGACGGTCGATCCCGCGCAGGCGTTCGGAGGTCCCTAGCGGTGGG
81721	81809	GGTGGATACGCGCTTAGGCCGATCAACGGTTTGAACCTCGACGTGGCAGCCGGGTCGTTGGTGATGCTGCTCGGACCCAGCGGCTGCGG
81901	81964	GGCGCCGAGCTGGCGAACTACCGGCGTAACAAGGTCGGCATCGTGTTCCAGGCGTTCAATCTGG
81996	82041	GGTGCCGTTACGCTCGGCCGGGATGTCACGCAGGGCGTCGCGTAGG
82197	82267	GGATTTCATCCAGGTGGAGGAGGTGCTGCGGTTGATCCGCGAACTGGCCGATGGCGAGCGTGTGGTCGTGG
82404	82433	GGGCGACCTGATCTACGTGGTGTCGGAGGG
82458	82520	GGCCGACGGCGGTGAGGAATTGGTCAAGGTTGCCGGGCCGGGGGATTACTTCGGCGAGATAGG
82575	82625	GGCCGTCGGCTATACCGTGCAGGCGTTTCGTGAGCGGCTCGGCGTGGGGGG
82672	82712	GGCTTGGCCGGAACTAGCCACTGCCGGGGCAGCGGTGGCGG
82771	82896	GGTGTCGGCGCGTCCGGGACGGATCGGGATTCGCGCTAGGCAAATGTTCGACGGATACCGGTTTCAGCGTGGTCCCGTGCTGGTCGTGGTCGAGGATGGTCGGATCAGCGCGGTCGATTTTGCTGG
82983	83080	GGGACCCCGACGGTAGGCCAGAGGATTTGGCCGGCGACCCCCATGCGGTGCTGGTGGGACGGGCGCGACGGCACGCCGCGGCCGCGTTGCGCTCCGGG
83102	83185	GGCGACCGTGACTATGCGGCCTTGGCGCTGCGGGAGGAGTATCGGCAGAAAACGACGGTGGGGCCGGAACTGGTGGTTTCTGGG
83204	83319	GGCGGGCATTGCTGGTTCCTCGGCGGCGTGGCCGATAGCGTCGAGGAGCTGGTTGATGCGGTGCAGGAGCGGGCCGCGCGGGGAGCGGATTGGATCAAGGTGATGGCCACGGGCGG
83346	83414	GGCAGCCGCAGTACGGCAGCGGCCAACTGGCCGCGGTGGTGGCGGCCGCCGAGCAGGTAGGTCTACCGG
83441	83475	GGGATCGCCGCGGCGGTCGCCGCGGGTGTTGACGG
83552	83661	GGTGTGTGGTGCGGTATGACGATTCCCCGGGTGTATCCGGAGATGCCGGAGAACCTTGTCGCGGTTGTGCAGGATGGATGGCGAAACATCCGCCGGCTCATCGACGCCGG
83753	83844	GGGTTCACCAGCACAGAGGTGCTGACCGGCGCCACCGCAGCGGCCGCTGCCAGCTGTGGGCTCGGCCACCGCAAGGGTCGCATCGCGCCGGG
83863	83898	GGCTGTTGCGGCAGGTGTGGACCATGACCCCGCCGG
84093	84107	GGCTGGCGGAGATGG
84124	84146	GGCTGTGCTCGACGGGGTGCGGG
84163	84293	GGAGTTCGGCTACCCGCCGTTGGGCGAGGACAGCCTGCCGAGGGCGACGGCCGATTGGTGCCGACAACGCTACGGTTGGTGCCCCCGACCGGACTGGGTCCGCGTCGTGCCGGATGTCCTGAAGGGGATGG
84318	84350	GGCCGGAGAGTCCGGTCGCGTTGCCGGTTCCGG
84386	84488	GGCCGCCAACGAGTGGAAGTCCCAATGGTGCAGCAAGACTCGGGACGCTACCTGCTGGACCTGGACGCTCTGCAGGCCGCGTTCGTCCGCGGTGCCGGATCGG
84556	84621	GGATATCGCGGCCCGCCACGGCGCCCGGGTGATCGCGGATGAGATCTGGGCACCGGTGGTCTACGG
84646	84731	GGTGTCGGAGGCGGCGGCTGAAGTCGTGGTCACGTTGGTGTCGGCGTCCAAAGGCTGGAACTTGCCGGGTCTGATGTGCGCTCAGG
84898	84986	GGCACGGGCGCTGCCGGAGTTAGCTCCCGGGGTAGAGGTCAACGCTCCGGACGGTACCTACCTGTCGTGGGTGGATTTCCGTGCGCTGG
85024	85087	GGCGAAGGTGGCGCTGTCGCCTGGCATTCCGTTCGGCGCCGCGGTGGGCTCGGGATTTGCGCGG
85117	85142	GGATCGGGCGATCGAGGCTATCGCGG
85195	85240	GGCGTGTTGGGTCAGGCTGAAGAAGATGTAGGCGAGGCAGATCAGG
85288	85309	GGCTCGGCGTTGTAGGCGGTGG
85369	85392	GGTCCATTCTTCGTCGGCGGCGGG
85416	85430	GGCGCTTCGGCGGGG
85545	85635	GGTTGGACGGGGTCGTCACAGCGGGCATTCTAAGTCCCGCGGGCCACAAAAGGCAGTGCCGCGGAACTTCTTGGCCCAAACGGGCACCCGG
85665	85685	GGTCGGCGAGCCGGTCCGGGG
85731	85751	GGGCGCGCGGGATGGTCGCGG
85814	85862	GGCTTGTCGAATTCAGGCAGCCGGGCGGCGACTGCGGTGGTGACTTCGG
85890	86079	GGTCTTCGGCGATGGCCGGGTTGGATAGCGCCGGACGAACCCAGGCCCGGGTGAGATGGTCGATGTTGTGGTGCGACAAACCGGCATACGCGCGGTTACGCGCGGCCGGTGCCCGCATCACCTGGATCGCGGCCCGGAACAGGGTGGCCGATTTCGCGGCCAGGATCACCGGTTTGAGGATCGGCGGCGG
86109	86171	GGACCAGGGCACCGAGCCGTTCGGGATAGTGGACCGCGACGAGCTGGGTGACGACCCCGCCGG
86212	86333	GGCAAGGACGTCGGCGACGATGCCGGCAACCCCGCCGATGGTCTGGTCGGCGCCGGGGCGTAGCGGCTTAGGATGCGCACCCAGCGGCCAGGTGGGGGCGATGCAGCGCAGGCCACGACCGG
86551	86675	GGAGGAACGCTCCGCGGCGACCCGCGAGGCGCTGATCACCGGGGCCCGCAAGCTGTGGGGGTTACGGGGTTATGCGGAGGTGGGGACGCCGGAAATCGCGACCGAGGCGGGGGTCACGCGGGGGG
86722	86852	GGTGGAGGTCGTGGAGCAAGACGTGATGGCCCGGATGGCCACCTTGGTCGCCGCCTCGGGGGCGGCGACGCCGGCCGATGCAATCCGGGCAGCGGTCGATGCCTGGCTCGAGGTATCTGGTGATCCGGAGG
86959	87038	GGCGATCCGGGCCGGCCAGTTGGCTCGTCAACCGGTGCGGCCGCTGGCCCAGGTGCTCATTGGCGCGCTCGACGAGGCGG
87081	87172	GGGAGACCAGACAGGTGCTGCGCCGGCTCATCGACGGGATGCTTAACGGCTAGCGCTGGGCGCGGCCTCGGCAAAATGGCTTGCGGACCGGG
87190	87226	GGGCGCAGGACTGGCTGGTCACCACTTGGCGGCGAGG
87246	87275	GGTCGCGGTCCCGGTGGAAGCCGCGCAGGG
87597	87644	GGAGATGGTACTGCTGGGTAAGAAGTTGACGGACTAAAGATTCCGCGG
87754	87778	GGTCAGGTCCTTGGCGACCCTACGG
88148	88182	GGCCAGACAAGCTTTGGGCATTGGCCACAATCGGG
88288	88420	GGCGGCCGGGCTAACGCATCCCAGGCCGAACGGTTGGCTCGTGCCGTGGGTCGCGTGTTGGCCGATCGGGGCGTCACCGGGGGTGCTCGGGTGCGGCTGACCATGGCGAACTGCGCCGATGGGCCGACGCTGG
88437	88478	GGTAGGTGACACCCCATTAAGGGCGCAGGCCGCCACCGCGGG
88512	88600	GGATCGACAGATCGTGCGGGCGTCGGCACAGTGGTGCCCCCGGCCTTGGCCGGATCGGCCCCGCCGGCGATTGACCACGCCGGCCGAGG
88713	88762	GGGGGAGGACGCTGTGGTCTATCGGGCTGGACCGTCGGGGCTGCGGCTGG
88857	88901	GGTTCTCACGGAGGCCGCCGCGGTGGACCGGGCGCGCGAACATGG
88969	89039	GGCAACCTCGGGTTGATCACCCCGACCGGTGACGGCGTTGCCGACGGTCTGGCATGAGCCCGGGCTCGCGG
89090	89154	GGCGATGCGGTTGCTGGCCAGCGTTGACCATGGGCGTGTGGTGTTCACCCGCGCGGCGCTGCCGG
89180	89235	GGTCGACGGTCGGGTGATCGGGCGCACCCGCCTGACGGCCAAGGTGTCCGTTGCGG
89296	89343	GGCGTCGGACGGGGTGGAGTGTGGTGGTGACGGGACTGGCGACCGAGG
89360	89418	GGTTGCCCGCTACCAGCGGCTGCTACACCCGTGGGTGAACATGGCGATGGACACCGTGG
89634	89713	GGCGCGGATCAGGATTTTGGAGCTGCTGGTCGAGCGGGACCGTTCGGTCGGTGAGTTGCTGTCCTCGGACGTCGGCCTGG
89739	89783	GGGTGTGCTACGCCGGGCGGGTGTTGTCGCGGCACGTCGTGACGG
89832	89933	GGCGGTGGCACGCAAGGTGCTGGCCAGGGTGCTCAGCGACCGGGTGGCGGTGCTAGAGGACCTCCGCGCCGGCGGCTCGGCCACGTAACGCCATGGGTTGGG
89954	89990	GGCCGGGTGGTCGAGCCCGCGGCCCCCTTACCGGCGG
90011	90021	GGGGTACGGGG
90049	90131	GGGTTCGTGCAACGGGTGTGAGGTGGAGATTTCGGGCGCCTTTGGCCCGGTGTATGACGCGGAGCGGTTCGGGGCGCGGCTGG
90163	90195	GGTGACCGGCGTGGTCACGCACAACATGGCCGG
90214	90275	GGAGGCCACGCCGCGCCCGCGGGTGGTAATCGCGTGCGGGGATTGCGCGCTGAACCGGGGGG
90293	90320	GGCGTGGTCGGTGCGGTCGGCGAGGTGG
90364	90397	GGCCATCATGGCGGCGCTGCGATCGGTGACCGGG
90417	90490	GGCCGGCGGGGTCGTCACTTCGGGCGTGGGCGTTGCCGGGGTCGGCGTGGGGTTGCTGGGCATGTTTGGACCGG
90551	90617	GGTTGGGCGGATTCTTCATGGCGCTCACGGGCGCGGTAGCGGCTCCGGTCGGTTGTTACCTGATCGG
90640	90661	GGTCGGGTCCCGATGGCGGTGG
90678	90709	GGCGATGCTGTTGGTGCCGGCCGCGGGCTCGG
90789	90810	GGTCCGCTCGGCGGGCCTGTGG
90831	90922	GGGATTCATCGCAATCCTGGTCGGGCTGGTGGTGTTGGCGGCGGCCGGGGGTTCCGACCGGTTCGCCGGCCTCGGGGCAGTCTGCGACGGGG
90951	91076	GGTCGGGTTTGGTTCGAAGGCGGGCCTGGTGCCACTGCACGCCTGGCTGCCGCGGGCCCACCCGGAGGCGCCGAGCCCGGTGTCGGCGTTGATGAGCGCGGCGATGGTCAACCTGGGCATCTACGG
91104	91151	GGGGCCGGGCCCACGCTGGTGGGGGCTTGCGCTGCTGGCCGTGGGCGG
91168	91213	GGGGTGCTGCAGGCTTCGGTGGCCGCCGATCTCAAACGGCTGCTGG
91236	91300	GGGCCTGATCACGCTGGCGCTCGGTGCGGCAACACTTTTCGCGGATACCGGAGCCTACGGGCCGG
91371	91447	GGCGGCCGGATCTGTGCTGGCCGCGACCGGGCTGCGCGACCTGGACCTGCTCGGCGGGCTGGCCCGCCGAATGCCGG
91465	91531	GGGGTGGCCGCACTGGGCGCATGTGGTCTGCCGTTGGGCGCCGGGTTTGTCAGTGAGTGGCTGCTGG
91593	91662	GGCGGTCGGCGTGGTCGCACTGGCCACCGGTCTGAGCGTGGCGGCGATGACCAAGGCCTTCGGGATCGGG
91698	91804	GGCGCGTGAGGCGCCGGCCAGCATGCGCGCCGGCATGGCGATCGCGGCGGGCGCCTGCCTGGTGCTGGCGGTGGCACCGCTGCTGGTCGCACCCATGGTGCGGCGGG
91821	91898	GGCCGCTCAGGCGGTCAAGTTCACCGGTCTGGGCGCCGTGGTGCGGCTGCCCGCGATGTCCGGGTCGATCGCGCCCGG
91926	92011	GGCGTTGGCGGTAGCCGTCCTCGCGCGGTGGCGTTTCCGCCGGCGCCCGGCGCCGGCCAGGTTGCCGCTGTGGGCTTGCGGCGCGG
92069	92110	GGGTCTTCGGCGACGTGCTGCGCCCGGACACCGACATCGAGG
92139	92167	GGCCGAGCGGATCACCTACCGGACCGCGG
92202	92227	GGTGGTCGGGGCGGTGGCCGCCATGG
92274	92319	GGCCTACGGCGCGCTGGGCGTACTGATCGTGCTGGTGGTCGCGAGG
92342	92456	GGGCGCCGCGCAAATCGGCGGGGTCATGGTGGGTGCGCCGCTGGTCATCGGTATGACGCGGCAGGTACGGGCACGCTGGGAAGGCCGGGCCGGCGCCGGCCTGCTGCAACCGTGG
92579	92601	GGTGGCCACCGGGTCACCCCTGG
92666	92704	GGCCGGCATCGACACCGGCACCTCTTTCGGCGGCATGGG
92784	92811	GGATCGGCCAATCTCGGTGCGCTGGTGG
92831	92877	GGGCCACGTGGTGTCGCTGGCCGGCGTACTGGCCTTCGTGGCGTTGG
92901	93045	GGGCGGCTGCCGGTGGACAACCCGGCCACCCACCTGGAATTGACGATGGTGCACGAGGCCATGGTCCTCGAGTACGCCGGCCCACGGCTGGCGCTGGTCGAATGGGCGGCCGGGATGCGGCTCACGGTGCTGCTGGCACTGCTGG
93108	93168	GGCGTGGTGGCGGTGGCGGCCAAGGTCGCGATTCTCGCGGTGCTGCTGGCGACGTTCGAGG
93196	93243	GGGTACCCGAACTGCTGGCCGGCTCGTTTCTGCTGGCCTTGCTCGCGG
93266	93282	GGTGGGGGCGTGAGGGG
93315	93421	GGTCGACTTCGCCGCGGGTGGGCTGGTGTTGGCGTCGGTGCTGATTGTCTGGCGCCGCGACCTGCGGGCCATTGTGCGGCTGCTGGCCTGGCAGGGTGCTGCGCTGG
93474	93577	GGTGGGCATCGCCGTGTTGGCGCTGCGCGCGCTGGTGTTGCCCTGGCTGCTGGCCCGCGCGGTGGGCGCCGAAGCGGCCGCGCAGCGGGAGGCCACCCCGTTGG
93645	93703	GGTGGTCAACCTGGAACCGGGCGTCACCATCAACGCGGTGCCGGCCGCGTTCGCGGTGG
93734	93761	GGCTGCACGCGGTCTCGCAGGCCGCCGG
93838	93958	GGTGCCTCGCTGGACGTGCTGTTCGCGGTCATCGTGATCGGCGTGTTGACCGGCCGGCTGCGCCGCATTTTCGGCGATGCCGACCTGGACAAGCTGCGGGAGTTGCGGGATTGATGACCGG
94064	94129	GGTGCTGGCCTGCGCTGTGGCGATGGGGTTTTGGATGGGGTCGGGGGCGCAGTTCGGGCTGGGCGG
94176	94213	GGGATCGTCGGCACACTGGCCACCGCGGCGAGCATCGG
94232	94287	GGCACACGGGCATATCGACGGACGTAGCGCTCGGCTGTATGGGGTGCTGACCCCGG
94332	94365	GGCGTCATTTGGGTAGCGATCGAGGCCACCACGG
94412	94451	GGAAGCGACCTGGAAATACGTGGTGATCTGTTCGGTCGGG
94544	94627	GGCCGAACACGCCGCCGGCCTAGACCCCGGGGTCGCTCGACTGGCCGGCGGGTTGCTGCTCATCGGTTATGGCGCCAAGGCGGG
94701	94769	GGCGTGCTGCTGGCGGTGGCGTTCTCGGTGCTGATCCGATTGCGGCCGATCCTCGACGCGGTCAGCGGG
94788	94827	GGGCTGCTCGTGGTCGGGTTGGCGACGCTGCTGGTGGCGG
94848	94894	GGCGACGTCAAGCGGATGCTGGCCTACTCGTCGATGGAGCACATGGG
94994	95013	GGCGGGCGGTCAGCTGCAGG
95049	95077	GGCGTGATGCGACGGTCGCGGCTGATCGG
95165	95199	GGCCAACGAGCGGCTGGCCTGGGTGCTGGGTGCGG
95220	95365	GGTTTCACGGCTCTGGCACGCAATTCCGGACGCATGCTGCTCGGCACCCCGGCGGCGGGCGCGCCGGCGATCACCGTGCCGGCCACCGCGGCGGCGGCGTTGATGGTGGGCATCGTCGTCTCGGCGGCCCTCGGCATCACCGCGGG
95430	95486	GGCTGCGCCACCGGGTATCCGAGCGTGGACTGATAGCGACGGCCGAACAACTCTGGG
95650	95703	GGCTGGCCGGTTCGAGCGCGAAATGGCGGACCTGTACGGAATTCGCCCGGTCGG
95725	95752	GGTACGGCACGCGCATTGGCCCGACTGG
95828	95958	GGACCCGGCGTGTACGAGATTCCGGTCGGGCCGGTGCACGCCGGCCTCATCGAACCCGGTCACTTCCGGTTTTCTGTCGCGGGCGAGACGATCGTGCGGCTGAAGGCGCGGCTGTGGTTTGTGCACCGTGG
96163	96197	GGGTGCCTTGGCCAACGACGTCGGCTACTCGCTGG
96257	96296	GGTCACCGGCTACTGCGCGGCGCCATCCGCGCGGGCGGGG
96536	96577	GGCGCGCCTGACGGCGACGTCTTGGCTCGCTACACCGTGCGG
96667	96714	GGTGGGCGCGCCCAGCAGCGGTATCGGCATCGTCGAAGGCTGGCGCGG
96786	96818	GGTTCAACTGGCCCGCACTGCCGGTGGCGATGG
96986	97114	GGTCAAGGGACGTTCGGGGAGCCTGTCGTGGCGTCGAGTGCGCACCGGTGACCTCGGTCTGGCTGTTTGGGGTGGACGCGAGGAGTACCGGGCGGTCAAACCGGGCACACCAGGGATACAACCGAAGGG
97146	97191	GGACCCGGCCGGGTGAGCCGTTCGGTGGAGGTGGCCGCGCCGGCGG
97222	97295	GGCGCCACCGCGAACTGGACGGATCGGGCACGGTTCGCGGCAACATCAAGGTACCGGCGAAATTAGTTGTCGGG
97379	97419	GGTCGAGTGGAGCCACCCGTTAGGCCATCGGTGGAGATGGG
97541	97563	GGCGGGAATCGAGGCCACGTTGG
97590	97620	GGTAGGGCATGACGCCATGGGGGCGTGTCGG
97845	97883	GGGTGCGGCGACGGGTTGCTGGCTGCCCGGCTGGCTCGG
98054	98118	GGACACTCGGACGGCGCTGAGCCGGCTCGGCGGGCTGGTAACTCCCGGTGGGACGCTGGCCGTGG
98148	98211	GGCTTATGGCACTTGACAAGCTGGGTTGCCTGCGGCATGGCCAATCGCGTCAAGGGCAAGTGGG
98289	98336	GGGGCGTGTATCCGTCGGCTGCTGTACGGCCGGGTGCTCGTTACGTGG
98354	98374	GGGAGAACCCAATGGCGGCGG
98511	98541	GGTGGGAGTTGATCACCTGTGGTCTCGGGGG
98560	98678	GGACGACGCGGCACTTGCTGCGCGGCTGCGCGCCAGCACCGGGCTGGGCGAAGTATGGCGCTGCTTGCGCTGCGGCGATTTCGCGCTCGGTGGGCCGCAGGGGCGTGGTGCTCCCGAGG
98738	98915	GGGGTCGAACGGCTAGTCCGGGCGTTGGTGTTGGCGCTGGCCGCGTGGGCGGTGTGGGAGTTTCGCGGTGCGCGGGGAGCTATCCAGGCGACCCTGGATAGGGACTTGCCGGTCCTGCGTGCGGCCGGATTCAAGGTCGATCAAATGACGGTGATCCACGCTCTGGAGAAAGCGTTGG
98935	98960	GGCCCTGATCACGGGCATGCTGGCGG
98977	99038	GGCCGTCGAGGGGGTCGGTTTGTGGCTGCTGAAGCGCTGGGGCGAGTACTTCGCGGTGGTGG
99061	99101	GGAGGTTCACGACCTGGCCAAGGGCATCACGACGACTCGGG
99156	99207	GGTTGTTCGGTGTGCGCGGCGGGCGCAAGGCTTATGACGTCGAACGGCGCGG
99273	99296	GGGGCCTGCGGGTTGTGTCAAAGG
99354	99399	GGGTGAACTTGGATCAGGTGGCGCAATGTCGCCGGACCGACGAAGG
99556	99593	GGCGTGGAGCGTTGTTGAGGTCAGGCCCGCGCCGAGGG
99682	99700	GGATGGCGGTGACGGTCGG
99814	99856	GGGTCGTGTTGGCCGCCGCCGGCATGGGCAAAGTTAACACGGG
99911	99930	GGGAGTGGCCGGCGGGCTGG
100060	100098	GGCTCGGATACCCGGTTGATCCCGCGGTCATCGATCGGG
100148	100163	GGGAGGTGGTGGCCGG
100234	100287	GGCTGCACCACGAACTCGGCGGTATGGCCGTCGAAATGGAAGGCGGTGCGGTGG
100350	100407	GGAGCCGATTCGGGGGTGGACTTCAATCGGTTTGTCGGCGAGGTGGCGGCCAGTTCGG
100485	100524	GGCGGCTTCGGTGAGGTGAGTAATTTGGTCATTAACTTGG
100548	100602	GGAGGCCACAGGTCGGCCGGAAGTGAGGAGCCACGATGACGACGGCCGTGACCGG
100702	100739	GGGGGTTCGGGCAGCTGTGAACTTCGGCACCCGGGTGG
100786	100853	GGCGGTCCGCCGCGCGGGCTATCAGGCCGATCTGTGCACGGATGACGGTCGGAGCGCGAGTGATCCGG
100918	100943	GGCCGATCTGTCGGTGATGTTTGGGG
100967	101023	GGCTGGCAGTGGGTGCTAAGCGCGCTGGCACTGCCGGTCGTGACCTGGGCGGCGTGG
101074	101116	GGAGACGCTAATCTCGGTCGGTATCACGGCCGCCACGATCTGG
101162	101184	GGCATATGGCAGGCGCTGCTGGG
101206	101255	GGTCGCGGCGGGTGTCACGGTGTTCGTGCTGGTGGGGCGGTATTTCGAGG
101335	101360	GGATGGGTCGGAGATGGTCATCCCGG
101471	101520	GGCGAGGCCAAACCGACCCGGGTGCGTCCGGGGGGGCAGGTCATCGGCGG
101537	101568	GGCCGGCTGATCGTGGAGGCGGCCGCGGTGGG
101683	101727	GGTTATCGCGGCACTAACCGCAGCCGGATGGCTAATCGCCGGGGG
101818	101894	GGTGGCCTCTGGTCGCGGTGCCCAGCTCGGAATATTTCTGAAGGGCTACAAATCGTTGGAGGCCACCCGCGCGGTGG
101918	102011	GGCACCCTGACGACGGGCCGGCTGCAGGTCAGTGCGGTGACCGCGGCACCGGGCTGGGAGGCCGACCAGGTGCTCGCCTTGGCCGCGACCGTGG
102098	102163	GGCCGCGGCGTCAGCGGCACCGTGTCCGGGCGGGCGGTACGGGTGGGCAAACCGTCATGGATCGGG
102217	102272	GGGTGAGACGGCCGTATTCGTCGAGGTCGACGGCGAACCATGCGGGGTCATCGCGG
102289	102330	GGACTCGGCGCGAGACGCCGTGGCCGCCCTGGCCGATCGTGG
102353	102407	GGTGACAATCCCGAATCGGCGGCGGCCGTGGCTACTCGCGTCGGCATCGACGAGG
102467	102570	GGACATGTCGTCGCCATGGTCGGTGACGGCATCAACGACGGACCCGCACTGGCCCGTGCCGATCTAGGCATGGCCATCGGGCGCGGCACGGACGTCGCGATCGG
102716	102752	GGACTGCTCAACCCCCTGGTGGCCGGTGCGGCCATGG
102772	102838	GGTCTCAAACAGCTTGCGGTTGCGCAAATTTGGGCGATACCCGCTAGGCTGCGGAACCGTCGGTGGG
102878	102936	GGGCAACACGATATCGGGCTCAGCGGCGACCGCATCCGGTCTCGGCCGAGGACCAGAGG
103079	103102	GGCCAGGCCGGCGGCGGCGCTCGG
103154	103242	GGACTCGTTGAGCAAGTGGGTGCCGGCACCCGTCGGGTGCTGATGGGTCAGGCCGACGTCTAGGCCAAACCCCTGCACGGTGCCCAGGG
103311	103365	GGCGCCCGGCGGATCCCGAGGCGCCCAACAGGCGGGACAACCGGGCGGGACTCGG
103552	103588	GGATTGCTCCAGCGGGCTCGGACCACATCGCCGCGGG
103613	103718	GGTTGATGCGTGGTGGTTAAAGCTCCCGGCCGTTGTGGCTTGTGCGAGCACGGTGGCCCGGGTGGTGCGTGAGCGCCGTGGGGCTCGCGTTCAGGGGTCAATCGGG
103736	104002	GGTTGTGGAGGAATCGTTCGGGGTGGTGGAAGGTGTTGGTGCGGGGTTGGCCGTGGTCGAGGTGGGGTGGTGGTAGCCATTCGGTGTGGCCGTGGGTGTTGTTGTGGGTGGTCCAGCCTTTTTCGGCGAGTCGGTTGTCGGGGCCGCAGGCCAGGGTCAGCTCGGTGATGTCGGTGCGTCCGGTGCTGGTCCAGGCGGTGACGTGGTGGGCTTGGCTGTGGTAGGCCGGTGCGTCACAGCCGGGTTTGGTGCAGC
104021	104221	GGGCCGGGGAGGCTAGGCGTTTGGTGTGATACAGCGCCAGGGGTGTGCCGTGGTCGAAGATCGCCTGGGGGTACCTCCCGCTTGCGGGGGAGTAGTGGTGGGCGTGGCTGGTCATGCGGATCACATCGGCCATGGGTAGCAGGGTGCCGCCGCCGGTGAAGCCCTTGCCGGCGCCGGTTTGCAGGTCGGTCAGGGTGGTGG
104238	104272	GGGAAGACCGTTGTGTTGGCCCAGTTTCCCGGAGG
104292	104463	GGCCAGCAGCCCGTCGTGGTTGCGTTGGGCTTGGCTGCGGGTGTCGCGGTCGATGGCGGCCGCATCGGGGGTGGTGTCGATGACCGGGGTGTGGTCGTCGGGGTTGGTCGCGCCGGGGGCGGCCAGTTTGGCTAGCACGGCTTCAAAGGTGGCCCGCGCTTGGGGGGTCAGG
104498	104559	GGTTGCTCAGGGTGATGCCGCGTTTGCGGGCGCGTTCGGTGTCGGTGAGGTCGCCGTCGGGG
104582	104696	GGGCGTAGCGGGCCAGCTCGTCGGGACGATATTGAGCGGCTTTGCCGGCCAGGTCGGCTTCGGCGGCCTGGCGGGTGGACACATCCACCGCGGCGGGCAGGTGGGCGAAAAAGGG
104730	104778	GGCCCTGGCGTTGGGCGGTGGCGGTGGCGGTCAACTGCGGGGCCAACGG
104809	104866	GGCTTGGCTTCGGCGCTGCGTCGGCCGGCTTCGGGCTTGGTGATGCGCAGCCGGTTGG
105021	105049	GGACACCTCGTCCAAGCGGTCCAGGTCGG
105201	105234	GGGAAGGTACCGCACCTTTCCTGGGCGCGATGGG
105290	105379	GGCAAGGAGGTGAGTCCTGGCGGCCACGATATGGATGGCTATACCACCGGAGGTGCACTCGGGCCTGTTGAGCGCCGGGTGCGGTCCGGG
105449	105490	GGGCCAATTGTTGGGCGAGGTTCAGGCCAGCAGCTGGCAGGG
105512	105539	GGCTGCCCATGGCCCCTATCTGGCCTGG
105767	105804	GGCCGCCTACCAGGCCGTCGCCGATGCGGCCACGGTGG
106170	106240	GGTCCCGGCGACCAATGGGGCGCAAACTTGGCTGTGGCTGTCACGCCGGCCACGGCGGCCGTGCCCGGCGG
106289	106315	GGTTGGCAGCGCTTCGGCTGCACCCGG
106335	106375	GGCCTGGCGCCACCCGGGGTTAGCTCTGGCCCTAAAGCCGG
106508	106539	GGACGCGACCGCCACGGTGGACGCCGCTACGG
106562	106600	GGCTGGCAGTCAAGGTGCCGGCACTCTCGGCTTTGCCGG
106620	106638	GGCGCCGCGGCCGGAATGG
106745	106782	GGTCAAAGGCGAGGGACTCGGTGCGCAGGTCACAGGGG
106882	106912	GGGAGTTCATCAAACTCGGCAGGATAATTGG
106985	107021	GGAAGGTCAGGGGGTCCCAAAAACCGGCGCGTTCTGG
107066	107102	GGTGCTGCCGCTGGCGGTGCCTGGACACGACCGCGGG
107230	107264	GGCCCATCGGAGAGGTATGGGACGAGATCAACCGG
107284	107314	GGCCTACGGTCATCCGGCACCCAAAGACCGG
107342	107391	GGGCACCACCAAGATCGAGGACAAGGACGGCAATCCGGTTGATCCGGAGG
107471	107502	GGTTGGCGACATCATCTTGTGGGACAACCGGG
107631	107678	GGGTGCTGGCATCCAGCGGCACGGTTCCGATCGCAGAGGAACTGCTGG
107749	107784	GGATTCGGTTCTTGCCTATGGCAACTTCACGATCGG
107875	107914	GGCCGTCCTCAACGAGGAAATCCGGGTGCTTCGCGGCTGG
108090	108134	GGGACGAGAACGGCGGGGCGGCGTCCGGTGAGATCGAACTAGCGG
108206	108240	GGACCGGGTCTTCGAGCAGGCACGGCAGCAGCCGG
108341	108382	GGTTAGCCGGGGTTCTAGGGTGCTGGTCATTTCCGACAATGG
108401	108448	GGTGCTGGCGTGTGCAAAGCTCGGGGCGATCGCCGTCATGGCCGACGG
108639	108672	GGGAACGCGGACCAGGGGAGCGAGGATCCGCTGG
108690	108723	GGTACCACGGGCGAGCCCAAGGCTGTGCTACTGG
108767	108796	GGGTTTGAACTGGGTCACTTGGGTCGTCGG
108821	108848	GGCGACGCACATCGGTGGACTGTGGTGG
108870	108892	GGCGGGTTGTGTGTCACCGGCGG
109029	109131	GGATACGGTGGTTCGCGGGCGATCGCGGCCGATGTGCGGTTTATCGAAGCTACCGGCGTGCGCACCGCACAGGTCTACGGATTGAGCGAGACCGGTTGCACGG
109179	109209	GGTGCTGTTGGCCGTCCGTACCCTGGCGTGG
109233	109261	GGCATCGGCCCTACCGCCCCCGGCGCCGG
109278	109322	GGCACGCTATGGATTAAGTCACCGGCCAACATGCTGGGCTACTGG
109346	109450	GGTGCTGATTGACGGCTGGGTGAACACCGGTGACCTGCTGGAGCGCCGCGAGGACGGCTTCTTCTACATCAAGGGAAGATCCTCGGAGATGATCATCTGTGGTGG
109472	109512	GGTCGATCGCATCGCGGAGGGCGTGTCGGGCGTCCGCGAGG
109545	109578	GGCGCGCTGGTGGGCCTGGCCGTGGTCGCATCGG
109625	109661	GGCTCGTTTTCGACGGGAGTCCGAGCCGATGGCGCGG
109707	109789	GGCAAGGTCATGCGGGCCTCGCTTGCAGCGGCGGCAACAGCAGACAAGGCCAGAGTGGTCGTTCGTGGCTGAGCCGGTGCGGG
109833	109893	GGCGGATCTCATTGATGGCGACGAAACGGATCTCCGCGACCTCGGGCTGGACTCTGTTCGG
109974	109996	GGGTTGGCTTCGCGAGCTGGAGG
110085	110130	GGCAAGAGCTATCGGTTCCGCCGGTTGGAGCTGGCGAGATTCCTGG
110180	110249	GGAGAATTCGGGGGCAGACTATCCGGATCTGGTGCCGCGGCTACGGTTCGGCGACATCGTGCGGGTGGGG
110278	110319	GGTGTTCGGGCATCCTGGGCAAGCCACTGGTGCGGCATACGG
110381	110399	GGACGGCGGCGCGACCGGG
110463	110490	GGTGCGGGTCTAGCCAAGCTCAGGGAGG
110507	110541	GGCCAAGGTGGAAGAATCGCGGGGGCGCCTGTCGG
110613	110659	GGGACCGCGGCCAAGGGCGTCCTGCACGAATCGGCAACGATCTGCGG
110720	110759	GGTGGCTGCGGCGGCCGTCGCGGTGGACGCGAGCCTTCGG
110780	110806	GGTGCACACGGTGGACAACCGGTTCGG
110913	110952	GGCTATGTCAAGGCGGTAAGACGCCGGTGGCTTCGTGAGG
110975	111003	GGCGATCAACCGGACATCTCACGTGGAGG
111062	111123	GGAGGTCCCGATTGCCACGGATATCGGTCCGGTCGAGGGCATGACGGTGGCGTCTGTTCTGG
111197	111251	GGTCGCGGAACGGATAGCGGCAGCGTTGGAATCGATGGCGGCGATGTGGGATCGG
111277	111320	GGTTCGGGATCGGCCCGGACGGGACTCGCTGCCAAGGCGATTGG
111412	111459	GGGTCGCGTGGTTGGTGCAACGCGGCGCCGCACCGGGTGATGTTCTGG
111588	111666	GGCGATGGCATCTTGGTGACAGTGGTCGACGTGGCCGCCACCCAGCTGGCGGTTGTCGGCCATGACGAGCTGCGGAAGG
111743	111795	GGGAACTACCGGACAACCCAAGCTGGTGCGAATCTCACACGGCTCGCTCGCGG
111872	111966	GGACATCAGCGTCGAGGAGATTTTCGGTGGCGCGGCCTGTGGCGCGCGACTGGTGCGATCCGCGGCTATGAAAACCGGCGACCTGGCGGCGCTGG
112062	112096	GGCCGCTCGCGCCTGCGGCAGATCGTAATCGGCGG
112121	112154	GGACAAGTGGCTTGAATCGGCTGCTTCACAAGGG
112238	112265	GGACGGCGCACTGCTCAGGCTCGGCCGG
112317	112387	GGGGATTTAGTCGCCGACGGCTACCTCGGGATCGACGGCGACGGCTTCGGCACCGTGACGGCCGCAGACGG
112572	112615	GGAAGCCTCGGAGTGTGGTTCAAGAGCCAACGGACCCGCGAGGG
112793	112893	GGGTCAGCGAGCGGCCGGCCTCTCGCAGATCTGGAGCCGGCAGCTCGGCCGGGCAATCGGGCCGGACTCGTCGCTGCTTGGTGAGGGCATCGGCTCGTTGG
112924	112963	GGTATCTGGGGTGGCGCCTCTCGCTGCTGGATCTGATCGG
113018	113064	GGGCGAAGATCGGTTTAGGCCGCTGGTGGCCGCGCAACGGCCCGCGG
113129	113212	GGTCTACAACATGGCGGTGGCGTTGCGGCTGCGCGGGTATCTCGATACCGAGGCGTTGGGCGCGGCGGTCGCCGATGTCGTGGG
113230	113299	GGACGGTGTTTCCGGCGGTCGACGGGGTCCCTCGGCAGCTGGTCATCGAAGCGCGGCGGGCAGATCTTGG
113326	113364	GGCCGGCTGACCGGCTGCAACGGGCCATCGAGGAGGCGG
113475	113514	GGCTGGTCGGTGGCTCCGCTGACGGCCGATCTGAGTGCGG
113534	113553	GGGTCGGGCACCGGACTGGG
113648	113789	GGCCTACTGGGAAAATGCGTTGGCCGGTATGCCGGAACGGCTGCGGCTGCCCACCGCTCGGCCCTATCCACCGGTTGCCGATCAGCGCGGCGCCAGTTTGGTGGTGGATTGGCCGGCGTCGGTGCAACAGCAGGTGCGTCGG
113865	113902	GGAAGCCCCGATGTGGCGGTCGGATTTCCCATCGCCGG
113954	113977	GGTGTTGCGGGTCAACCTGGCCGG
114116	114174	GGTGATGTTGGCCTGGCAGGACAATCCGGTTGGACAGCTGAATTTGGGTGATCTGCAGG
114212	114282	GGACTTGGTGTTTTCGTTAGCGGAACGCTTCAGCGAGGGTAGCGAACCTGCCGGGATCGGCGGAGCGGTGG
114334	114381	GGTTGCGGAAGGTGTTGGTGGCGGTGGCCGCTGCTCCGGAACGGACGG
114401	114436	GGATGGGACCGAGCGTGCCCGGTTGGATGAGTGGGG
114524	114543	GGAGGCGGTGTGTTGCGGGG
114562	114702	GGGAACTCGACGAGGCGTCCAACCGGTTAGCGCATCGGCTGGCAGGTTGTGGGGCCGGCCCGGGCGAGTGTGTGGCGCTGCTGTTCGAGCGGTGCGCGCCGGCGGTCGTGGCGATGGTGGCAGTGCTCAAAACCGGGGCGG
114722	114814	GGCGAATCCTCCGCCGCGGGTGGCGTTCATGCTCGGCGACGCGGTGCCCGTGGCCGCGGTCACCACGGCTGGGCTGCGCTCCCGGTTGGCGGG
114920	114950	GGGCACTACCGGCGAGCCCAAAGGCGTGGGG
114992	115019	GGCACGCTTGTCGGCGGCGCAGGTGTGG
115038	115095	GGCTTCGACGCCTCGGCGTGGGAGATCTGGGGCGCGTTGCTAGGTGGTGGGCGACTGG
115211	115290	GGGTTTGGAGTCGGTGGCGTTGGTGGTGGCCGGTGAGGCATGTCCGGCAGCGCTGGTGGATCGGTGGGCGCCCGGGCGGG
115358	115453	GGGTTCGGGGATGCCGCCGATTGGTGTTCCGGTGTCGGGGGCGGCGTTGTTTGTGCTGGATAGCTGGTTGCGCCCGGTACCGGCCGGGGTGGCCGG
115470	115554	GGTGCGGGCGTCGGTGTTGGGTATTGGCGTCGGGCGGGGCTGACCGCGTCACGGTTTGTGGCCTGCCCATTCGGCGGTTCCGGGG
115572	115713	GGGGATCTGGTGTGTTGGCGCGCCGATGGCCAGTTGGAGTTCCTGGGGCGCACCGACGATCAGGTCAAGATCCGCGGGTATCGCATCGAGCTCGGCGAGGTTGCGACCGCGCTGGCCGAGCTGGCTGGGGTAGGTCAAGCGG
115782	115809	GGGGCAGTGGACCCGGCCGGGCTGCGGG
115833	115857	GGTTACCTGGTGCCAGCCGCGGTGG
115916	116020	GGCACCGGAATACGGTGATACCAACGGATATCGCGCTCCGGCCGGGCCGGTTGAGAAGACCGTGGCCGGCATCTTTGCCCGGGTTCTTGGGCTTGAGCGGGTCGG
116046	116073	GGCGGCGATTCGCTGGCGGCAATGCGGG
116323	116460	GGACGGTCCTGCTGACGGGCGCGACGGGTTTCCTCGGACGGTATCTGGTCCTTGAATTGCTGCGGCGGCTGGACGTCGACGGCAGGCTGATCTGTTTGGTGCGGGCGGAGTCCGACGAGGATGCGCGGCGTCGTCTGG
116478	116542	GGTGACCCGGAATTGCTGCGGCACTTCAAGGAGCTTGCCGCCGACCGGCTGGAGGTCGTCGCAGG
116564	116607	GGGCCTGGACCAACCGATGTGGCGGCGGCTGGCCGAAACCGTGG
116829	116889	GGCGGCTGGGCTGGCGGCTACGGCACCAGCAAGTGGGCCGGTGAGGTGCTGCTGCGCGAGG
116912	116943	GGTCGCGGTGTTTCGCTGCGGGATGATCCTGG
116961	117019	GGACAGCTCAACATGTCGGACTGGGTCACCCGGATGGTGTTGAGCTTGATGGCTACCGG
117110	117157	GGCGATCGCGGTGCTGGGCGCGCGGGTGGCCGGCTCATCGTTGGCGGG
117195	117238	GGTATCGGGCTCGATGAGTATGTGGACTGGCTGATTGAGGCCGG
117269	117333	GGAGTGGTTGCAGCGGTTTGAGGCCAGCCTGGGCGCTCTGCCGGATCGGCAACGCCGGCACTCGG
117428	117459	GGTGCGAGCGGCGAAAGTCGGCTCCGACAAGG
117567	117601	GGTCGGGGGAGATCATGTGGTCACTTTCGGGTCGG
117627	117729	GGTTGATGGCCACTAGGCCGGTACCGGGGAACTGGCGGTTCCCGGCCGATGAGCATCGGCCCTGACGCGCGGCCGTAAGCTCCAGGAATGGGGACGCACGGGG
117749	117850	GGCTGTGCCAACGCCCCGGTCGAACTCCATGGCGATGGTACGGCTGGCAATTGGCCTGCTGGGTGTGTGCGCGGTGGTCGCGGCCTTCGGGCTGGTGTCGGG
117938	118155	GGCCGGTGCGCTGTGTCTGGGCGCGCTGATCCACGTGGTCATGACGGCCAAACCCGAGCCGGATGGCTTAATCGACGCCGCGGCGTTCCGGATTCACCTGCTGGCAGAACGTGTTTCAGGTCTCTGGTTGGGGCTAGCCGCGACCATGGTGGTCATTCAGGCCGCCCACGATACTGGAGTGGGGCCCGCGAGACTGCTGGCTAGTGGGGCACTATCGG
118178	118256	GGCACGCGGGTGGATTGTTGCGGCGATCTGCGCGCTGGTGGTTGCGACGGCGCTGCGGCTGTACACTCGCTGGCTCGGG
118304	118327	GGTGACCGGTAACCCGGGACAGGG
118392	118420	GGGCTCAAGATCGCTGCGGCGTTGGCGGG
118445	118486	GGTAACGCAGGTCACCTGTGGAGCGCTCGCGTTGGCATACGG
118514	118680	GGGCTGGGCGGTCGATTCGGATTTTGCCCGCCTTGGTCTGCTTGCGGGGGTAATCCTGACGTCGGTGTGGTTGTTTGACTGCTGGCGGCTGTTGGTCAGGCCGCCACATGCGGGCCGTCGCCGCGGTGGTGGCTCCGGTGCCGCACTGGCCATGATGGCCGCCATGG
118827	118986	GGAGCCGCTGGTGTGGTTCTCGCGATCGGGTATGCGGCGGGCTTCGCCGCGCTGCGGCGCCGAGGTAACTCTTGGCCGGTGGGCAGATTGATCGCCTGGCTGACTGGTTGCGCCGCACTGGTATTCACCAGCGGCTCCGGTGTACGGGCCTATGGTTCGG
119039	119154	GGTCCTGTTGGTGCTCGGTGGCCCGGTCACGCTGGCGCTGCGGGTGCTGCCGGTAACGGGTGATGGACGGCCGCCGGGGGCTCGCGAATGGCTGACCTGGCTGCTGCACTCCCGGG
119260	119339	GGGGCCACGAGTTCATGGCGATCCATTTCCTGGTGGTCGGGTACTTGTTCTACTGGGCGATCATCGGCATCGACCCAGGG
119360	119385	GGGCCGGATCGGGCTGTTGTTCGCGG
119508	119580	GGCGGTGGAATTGCTTGGAGCCTAACGGAATTGCCGGTCATCATGGTCATCGTGGCGCTGGTTACCCAATGGG
119745	119823	GGCTACACCAGGACCGCGGGGCGCTGGCACGCGAACGATCCGGCGAGGAGGTGGGCCAGCCGGAGATTCCCTCCACAGG
119981	120033	GGCGGCACCGGCGATCAAAGGGTTGAGCAGTCCGGCGGCGGCAATCGGGATGG
120073	120115	GGATCGTCCGCATGGTTGCACGGGCCAGGTCCAGCGCCTGCGG
120248	120281	GGCGACGGTATGTCCTTCCTCGCGGAGCCGTTGG
120356	120378	GGCGGCGGCCCGATTGTCGCCGG
120445	120473	GGGTGTCGGCGATTGTCAGGGCTGCGCGG
120556	120586	GGCAGGGCGTGGTCCGGGTAATCCAGGATGG
120663	120693	GGACCCGGATCCGGCGAAGCGGCAACGATGG
120848	120881	GGTGTCGATGCTCCGGATGGTTTCCAGTGCCCGG
120920	120943	GGAAGCAACCATCATGGCGGTAGG
121096	121113	GGTCGGCGAGGCGCTGGG
121132	121208	GGGCTTGCTCCACGAGGCGGACCATCGCGGCGAACTGGGTATCGGCCCCTACCGCGGTGGCCTCGATGACCAGGCGG
121241	121284	GGCCGCCGGATAGGCACGGACCGGCTTGGCCTCACCGGTCATGG
121508	121547	GGCAAGAACGAAGACGGTCACACCGGCCGCGACCTCGAGG
121599	121644	GGCGGCTGATCGCCGAAGACGGACGAAAGCGACCAGGCGGTGGCGG
121717	121758	GGAAGGGCCATGCGGCCCAGGTCACAACCGGAGCGGCCAGGG
121781	121799	GGGAACCCTGGCGCTGGGG
121918	121956	GGACGGTTGTCTCGGTGTGCGGTGCCGCGTGGTATCCGG
121985	122054	GGCTGCCATGCCCACGGCATCGATGGTCGCGACGCGGGTTGCGAAGTTGACGGATGCGCGTACTCCGGGG
122143	122190	GGTCGGCATCTCCCACAACTGGAGCCGCCACGGCCCTCCTCGGATCGG
122226	122307	GGCGGTAATCGGTTCCCTATGGCCCGCTGGATGCACTGGCGATGGATTCTTTTGGTCCGATTTCTGCGGTTGGCGTGCTAGG
122633	122659	GGGCGCGGCTTACGGCCGGGCGTACGG
122926	122953	GGCGCGGGCGCAATCGGCACTGCCCTGG
123258	123361	GGGCTTCCCGGTCAACTTTGACGGTTCGCCCATGTGCGGCGATGCGTCGATGGCGCTCACGATGGCGTTGTTGGCGGCCGCGGTGTTGTATGCGTCGGTCGCGG
123574	123748	GGCGAGCTTGAGGCGCTCGTCGACGGGAAGGTCATCCTTAGACTCGGTGCCGGAGACCACTTCGGCGAGGCGTGTTTGCTCGGTGGCATGCGGCGCATAGCGACGGTGCGGGCATGTGAGCCATCGGTCCTGTGGGAGCTCGACGGCAAGGCTTTCGGCGACGCGCTGCATGGGG
123825	123880	GGTGTAACGGTCTTGCACTCGTGGGCTGTCGGCGGATCACGGGATCGTTATGCCGG
123917	123949	GGTCCCTGCGGTCGAACACGGCTTGACAATTGG
124018	124041	GGCGCGCGAAGTGCGCCGGGGCGG
124129	124177	GGCGGTCCTCCGACGGTAAGTAGTAGGCCTTGAGCTGGATATTGGGCGG
124237	124281	GGCCGGTGATTTGGCAGCGGGCGGACATGGCGAACCTCCTCCCGG
124320	124348	GGCACGGTAGCGTGGGTGCAGTTTAATGG
124365	124496	GGTTTGGCGATGCGTACTCCGGTGATATTGGTGGCAGGTCAGGATCACACCGACGAGGTGACGGGCGCCTTGTTGCGCCGGACCGGAACGGTGGTCGTGGAGCACCGGTTTGACGGCCATGTGGTGCGACGG
124518	124561	GGCGAATTGATCACCACGGAGGACGCTTTGGAGTTCGCCCACGG
124632	124665	GGCCGGATCGTCGTGCACCTGGCGCCGTGGCTGG
124684	124732	GGGCGATCGACCACGTGCGGGTTTGCGTCGGACACGGATACCCAGACGG
124753	124863	GGGTCGCGGCCGTGGTGACCTGTGTGGACTGCGTAAGGTGGCTGCCGCAGTCACTCGGCGAGGACGAACTGCCCGACGGGCGCACGGTGGCCCAAGTGACGGTCGGTCAGG
124883	124932	GGTGCTGACCCACCCGGAACCGGTCGCCGTGGCGGTTCTGCGCCGACTGG
124976	125011	GGCGCTGGCGCATCTGGACGACAACTCACGGAGGGG
125042	125088	GGCGGGCCTGCCTCCGTTGGCAGCCGACGGTGAGGTTGCGATCGTGG
125154	125312	GGCGTGGTTCGCACTCGAGGTCGGCTGTGGCTGGCCAACCGGCCGGATCAGGTCATGTGGCTCGAATCAGCCGGTGGCGGTCTGCGGGTCGCATCGGCCGGAAAGTGGTTGGCGGCGATGGCGGCCTCGGAGGTGGCCTATGTCGACCTGGAGCGGCGG
125332	125383	GGGTCTACCCGTTCGGAGACCGGCACACCGCGATGACGGTACTGGTATGCGG
125525	125557	GGCTGGGGAATTCTCGGCACACCGCAACTCAGG
125623	125662	GGCTCAGCGCGCGCTGGATGCTACCGAGGGCGTCGATAGG
125803	125851	GGCGACCGGTCCCAGCGGGGTACACCCGAAAAGTGGCTGATAACCGGGG
125877	125919	GGCGCTGCCCAGTGCGGTGGCAATGACGAGCGGACTGTGCCGG
125991	126057	GGTTCCGGGAGTCCAGCGCCCGATGGCCCAGGCTGCCGTTGCGCCGGCGGCGGTGACGACGCCGCGG
126144	126229	GGCCGCGTCATCGGTTGGGTATTCGGCGTCGTCGGGTTCGGCAAACTGCGAGGTGACGGCCACCGCAAGCGCGGGAAACATGTCGG
126410	126457	GGTCATCGTCGGTCAGCACGATATCGGCGGCCCCACGGGCGGCAGAGG
126489	126517	GGCCATCCGGATGGCCGCGGCGTCGTTGG
126650	126670	GGACGGCAAGTTCGGCACCGG
126691	126742	GGTAGTCCCAGCTGGCGGGCGATCGCCCGGGCGGTGATCGGATGGTCGCCGG
126765	126808	GGCGTCCAGCAAGGCTTCGATCAACGGACGCGAGGAAGACCGGG
126858	126913	GGCGTCGACAGCGTCGGCGTCGGTCTCGTCATCATGGGTGGTCCCGTTGTCCCAGG
126941	127034	GGCCCTGCTCGGCGAGGTGGCGTACCACGGATTCGGCATGTTCGTGGTCGACGCCCGGGTCGGCGAGTCGGCAGCGCGGCAGGATCGTCTCCGG
127089	127126	GGCGGCGTAGCCGCGACTGGACTCAAACGGTACTTCGG
127235	127334	GGGGCTGCGTGGACGCGCGCGCGGCGGCCCGCAGCACCTCGGCGGAGGGCGCATCGGTGGTCTGCGGCAACGGATCCCGTTCGGCTGCGGTGCTGCTCGG
127355	127378	GGCGGTTCTCGGTGAGTGTGCCGG
127395	127430	GGTGTCGACACGGCCCAGCGCCTCGATGGTGCGAGG
127460	127546	GGCGCTGGGCGGCGGCAAGCTGGGAGAGGGTGGCCACCAACGGTAGACCCTCCGGGACCGCGGCCACCGCGATGGCGACGCCGTCGG
127599	127666	GGCGCCGCCGGCCAACGTCATGGGCAGCACTTTGCTGGTCAGCTCGCGCAGCCGGGCCTGGACTCCGG
127710	127765	GGCGGTGCCGACTCCGGTGGCTACCACGATCGCGCGGGCGTGTCCGGCGACGATGG
127788	127818	GGCCCGGTCGGGGTCGTTGACGGCGACGGGG
127837	127932	GGTAGCGACTCGCCGGTAAGAAAGGACTCGTCGACCTCGAGGTCTTCGGCCACCAGCAGGCGCGCATCCGCCGGGACCACCTCCGGCGCGGCCAGG
127974	127996	GGCCGTCCGGGTGGCGTGCCGGG
128015	128095	GGGTAGTCGCTACCGCCGGCACCACCACCCGGCGCACCAGCTGGTCCTGCTCGGCGAATAGCTCGGCGGCCGCCGCCTCGG
128193	128245	GGCGCCCACCGCCAGGATCGGAGTCAGCGGATCGGCCAGTTCATGGCGGGTGG
128265	128313	GGTTCGTGCCGGGCCGCGCAGCGGCGCCATCACCGGTTCGTAGGACAGG
128334	128377	GGCCGGGATTCCGGGTTCGACGGCCAAGGGTCGGGAGCCGCCGG
128400	128482	GGGGTCCAGCGCGTGCCAGGCGGTCAGCGGTTGCGGGGTGGGGTCGGGCATCCGCAGCACCTTGGCGGCCGACCACATTCCGG
128499	128551	GGCAGCGGCATTGACCGGATTGAGCCAGCGACGGAAGCTGGCTGGGTTGGTGG
128586	128729	GGCCAAGGTGGTGCCACCTTGGGCGAGGTGTACCGCGGATTCACTGGCTGCCCGGGCCACCGGAAGCGCTGACAGGATCCGCACCGCCGCGGCCAGATCGGTGCCGGTGATTAGGTCGGCAGTCCATGGTGTTGCCCCGCGGGG
128760	128825	GGCCAACGCGGCCAACGTATCGGTGGATGCGAAGTCCCGGTGCACCGCGGTGATCAGCAATACCGG
128949	128988	GGTTCGGTGCGCGGTCTGCAGCAGCGGGATTGCGTATGGG
129026	129209	GGCCATCGACCACCAGGTCGGCATGCTCGAGGCCCTGAGCCGGCGTTGCCGACGGCCCTTGAGCCGGAGCCCATCTCAAGCGGGCACCGGTAGCCGGCAATTCATCGGGGTCGGGTTCGGGTGCCTGCTCGCCATGGAGCAAGGCGTCGGCGACCTCGTAGACGCGGTCGTCGTCCCAGCCGGG
129293	129337	GGCGGCGCAACGCGCCGGGGTCGAGGACTAGTTGCCCGGTGTTGG
129374	129463	GGCCCATGTGCGCGGCACGTGGTACTCCGGCCAGGATCGCGCCGGCCGCGTCCTCGGTACCACCGCCGGCCACCAGTGCACTGGCCGCGG
129508	129553	GGCCCGGCCCTTGACCCTTTGGCGGTGTCGATCGCGGCGTCGATGG
129613	129699	GGCTCCTGCGATTTGGCCCCGGCCGACGAGATGATGGGCACCACCGGAGCCTGCGGCCGTCTGGGGGAGGCCAGCGCGGGTTCGCGG
129769	129799	GGTGTGCCCAGGGACTGGGTTAGCCCGTTGG
129877	129958	GGTTGATGGTTTATCAGAGCGGCCAGGGCTCTGGTGGTTTGCGGTGCGGCGGGCAGTCGGGCGACCCAGCCGGTGACCGTGG
129990	130049	GGTCAACGGCACCAGGATCGCCAAGGGGTTACCTGGGTCGGCGAATGGTGCCGAGTTCGG
130184	130234	GGGCCTCGGCCACGCCCGGGATCCTGCGGACTGGCTCCTCCACCATGGCGG
130252	130275	GGGAATGGCAGTAGCGGATCCAGG
130312	130345	GGCGGTGTCATTCCGTCAGGCGATTCGTTGTGGG
130399	130426	GGGCCGGTCAGCTCCAGCACCGGGCTGG
130446	130474	GGCCGCACTCCCCGGCAAGCGGGCGCCGG
130500	130533	GGTCACACCACCGAGGACAGTGGCCACACCCGGG
130625	130663	GGGTGAGGTCGCCGGTGAAGGCAGTCCGGACCCCTTTGG
130694	130739	GGATCTAGCTTGAGTACGGGCGGGCCCGTGACGCGCCGGTGGCGGG
130774	130846	GGCAACGCCTGGCTAACGGCTCACGGATCGAATCAGTGGATGCGGTGGGGTCCGTGAATCAGCCGGCAAGCGG
130865	130944	GGCCGACATTGGGGGGCCGACGAAATCGGCTCACAAAATGCGGTGGTGGGCCCTGCCGACGTGGTAACCCGCCGGGAAGG
131193	131236	GGAGGCACCAGCGGGTTGGCCGCGGCGGGCTCGCTCTTGGGTGG
131405	131451	GGCGACGGTGGCTGCGGCGGCAACACATCTGGCGGGTATCGGATCGG
131471	131526	GGCAGCGGCCGCTCCGACGACGGCGCTATCGGTCGCGGGTGCCGATGAGGTCTCGG
131549	131592	GGCGTACGCCCAGGAGTATCAGGCGCTGAGTGCCCAGGCACTGG
131615	131646	GGCGCTCAACATGGGTGCGGTTTGCTATGCGG
131732	132873	GGCATTGCTAGGTCGACCAATCATCGGCAACGGTGCCAACGGGTTACCGAACACCGGGCAAGACGGTGGGCCCGGCGGGTTGCTGTTCGGCAACGGTGGCAACGGCGGATCCGGCGGGGTGGATCAGGCCGGTGGTAACGGCGGTGCAGCCGGCCTGATCGGTAACGGCGGGTCCGGCGGCGTCGGCGGGCCGGGGATAGCTGGCAGTGCGGGCGGGGCGGGCGGCGCCGGTGGGCTGCTGTTCGGCAACGGCGG
132894	132936	GGCGCAGGCAACAATGGTGCGATGAGTGGCGCCAGCTCATCGG
133000	133085	GGTACATCTGTGGCGAATGTATGCGCGTGGGTCCCGTCGGCCACCAGTGCGCGGAGTGTGTGCGCGAAGGCGCCCGGGCGGTGCGG
133104	133134	GGCGGGCGGCAGCGGTCGGCAACTCCGGTGG
133193	133284	GGGTCTGGAACGGCAGCTCGCTTTGTGGCCACCCGCGGTCGCCAGCGGTCAGACCTACCGGTTGGTGACCTCGGCGTTCCTGCACTACGGGG
133309	133407	GGGCGCTGTATGTGGTGGGTCCGCCGTTGGAGATGTGGCTGGGCCGGTTGCGGTTCGGCGCGCTGTATGCGGTGAGCGCGCTGGGTGGCTCGGTGTTGG
133433	133499	GGCGACGGCGGGGGCATCGGGGGCGGTGTTCGGTCTTTTCGGTGCCACGTTCATGGTGGCCAGGCGG
133568	133620	GGCGATCAGCTGGCAGGGGCACGTCGGCGGGCTGGTAACGGGTGCGCTGGTGG
133853	133873	GGAGGGGCAGCGACGTATCGG
133934	134044	GGGCGGGATTCACTCCGTGCCGGCACGTTCTGTTCCCCGGCCCCGTTGGGTGGCCCCGGTGCGCCGGGTCGGTCGGCTGGCCGTATGGGATCGGCCGGAGCGGCGCAGCGG
134061	134137	GGCCTTCGTGCGATAGCGGTCGCGCTGGTACTCGCCAGCCATGGCGGCATCCCCGGTATGGGCGGCGGGTTCATCGG
134226	134277	GGGTTCTGGATTCGCCGTGCGCGGCGGCTGCTGCCGGCGCTGGTGCTGATGG
134362	134385	GGACGGCGAATTGGCGGTTTGTGG
134443	134460	GGTCGTTGGGGGTGGAGG
134479	134564	GGCCACTGTTGCTGATCGGGGCGACGCTACTGTTGGCGGCCCGGGCGAGGCGCCGTTGCAGACGGGCCACGGTGGGCGGGGTTCGG
134618	134662	GGTCGCATTTACCTCGGCGGCCACCCGCGACCGGATTTACTTCGG
134681	134780	GGCGTTGCTGATCGGCTCCGCGGCAGCGGCTCTGCTGGTGCGGGATTGGCCATCGCTGAACCGCGGGTGGTGCCTGATCCGGACTCGCTGGGGACGGCGG
134805	134823	GGGCTGGCTGGGCTGGCGG
134843	135119	GGGCAGTGTGGGCGAGTTCCGCCATGGTCTGCTGATCGTGGTGGCAGGTGCGGCCGTCATCGTGGTTGCCTCGGTAGCCATGGAGCAGCGCGGAGCGGTGGCCCGCATCCTGGCCTGGCGACCGTTGGTGTGGCTGGGCACCATATCGTACGGCGTCTATCTGTGGCACTGGCCAATCTTTCTGGCGCTCAACGGCCAACGTACGGGCTGGTCGGGCCCGGCCCTGTTTGCCGCTAGGTGTGCAGCCACGGTGGT
135139	135159	GGCGCTGGCGACCGGCACGGG
135227	135291	GGTCGGAGCCGGACCGGGGCTACGCGAGATCGGCCTTCCGCCCGGCGTTTCGGCGGTCGCCGCGG
135349	135389	GGCCGTTCACCGTTTCGGTATTCGGTGATTCGATCGGGTGG
135450	135567	GGCTGCAGCCTGGTACGCGGCACACCGTATCGGTACATCGGTCAAACCCTGGAGCAGAGGGCGGAATGCGACGGCTGGCCGGCCAGATGGTCGGCGCAGGTCAACCGGGACCAACCGG
135588	135640	GGCCGCTGGGAGACGGTAGACCGGGTCAATGAGGGGCGGTGGACACATATCGG
135699	135723	GGATCCACCGGGGTTCGAGTGATGG
135747	135783	GGCGGCGAAAAGCCGGACGGCCGCTTGTATCCGGAGG
135888	135996	GGCGTTTACACGGCCAAGGTCGACGGCATCAAGGTCCGCAGTGATGGTGTTCATCTCACCCAGGAAGGCGTGAAGTGGCTGATACCGTGGCTTGAGGATTCGGTGCGGG
136223	136280	GGTGAACTGGACTCCTTGATGCTCAGGCCGGTGCGGTTTGTCGAGAAAGGCGAATAGG
136299	136327	GGATCACTGGGGCTGGCGGAATGATGGGG
136489	136541	GGTATTTCATCTCGCGGCCCAAAGCTATCCGGCGGTTTCGTGGGCCCGGCCGG
136715	136745	GGTGTTTCTAAGGCGGCCACCGACATGCTGG
136860	136899	GGTTGGAGCACCATCCGGAACAAAGTGCCATCCGGGTGGG
136966	137004	GGATAAAGGCGAGGCCGGGGCTGACTACAATGTGGGAGG
137126	137161	GGAGATTGCAGCAAGCTGGCGGCCATAACAGGCTGG
137421	137452	GGGGACCGCTTGATTGCCGGCTATCGTGCGGG
137472	137493	GGCAACGGTGGTAGCGCTGCGG
137710	137781	GGGCCGCGAAAACCGCAAGGGAGTTGGGTGTGACGGTTGTTGCAATGACGGGCGAATCCGGCGGCCAGCTGG
137928	137970	GGCCATTCGAAAGATGGTCGCGGAACGTGCGGGACACCAATGG
138012	138094	GGTCGGCGACTACGTACGGAACTGGCGGCAGTTTGAATGGTTGCCCGGGGCGGCGCGGGCGTTGAAGAAGCTACGGGCATGGG
138279	138302	GGGTCTGGTCCTCGACTGGCTCGG
138418	138437	GGGGGCGCCAGTTCTGGCGG
138487	138576	GGACATGCGCGGGGGGAGCGGGGCTAATGGCGATCTTGCGCGGGCGAGCGCCGTTGCGGCTCGGACTCGGCGGTGGCGGGACAGACGTGG
138769	138796	GGCGGGTGATTGCGGAGTTCAACGGTGG
138818	138879	GGCGACGCAGGTGGACGCTCCTCCCGGGTCGGGGCTGGGCTCGTCGTCTGCTTTGGTGGTGG
138909	138989	GGCTCGTCGCCGGGCCCATACGAGCTGGCGCGACTGGCCTGGGAAATCGAACGGGTTGATCTCGGCATGGCCGGTGGTTGG
139007	139101	GGCTTTCGGCGGCTTCAACTTCATGGAGTCCCGCCCCAACGGAGAAGTCGTGGTGAATCCGCTTCGGATACGGCGGGAGGTGATCGCCGAACTGG
139125	139149	GGCGGCGTCTCCAGGCTGTCGTCGG
139229	139273	GGCACTCGAAATGAAGGATCTTCTCGTGGTGGGTGACATACCCGG
139361	139417	GGTCGCGCAGTCCAGCGGCATGGTCGCCGGGAAAGTCTCGGGTGCCGGTGGGGGTGG
139485	139497	GGAGGATCGGTGG
139518	139535	GGCGGAGCGGTGACCTGG
139553	139609	GGCACCCGTAAGGCGTGGAGTTGCTGATGCCGTGGCTTCAGCGCTCGGAAACGCTGG
139657	139682	GGCGCGTACCGGTTTGACGATCGGGG
139768	139786	GGCCGTGAGGAGGTGAGGG
140013	140055	GGGCGGGCACGGTCGCTGCTGCGGGTGAGTCGGCGTCTGACGG
140080	140112	GGACCCCGCAGGAGCGGGCCGACCGGTATGTGG
140129	140183	GGTGATTGCGGACTGAGCGGGCGTCGGCGCGTGGCGCGGTTACCCGTTGGACCGG
140331	140364	GGGCTGAGGTTGATACAGCCGTGGCTGACGTTGG
140544	140591	GGTGTCGGGCGGCTGGGCTTGCCTAACGACGCGGGCATGGTGCGGAGG
140704	140731	GGGTGTGAGGTGGCCAATACCGGTGGGG
140774	140841	GGTCGTGTTGTGCGGTGTGCTGATGCGGATGGACCGCTCGACGGCGCGGCGATCGGTCACGGGCGTGG
140913	140943	GGGATCGGTTGGAGTGGCGGGACCGCGGCGG
141127	141151	GGGTGCGGATTGGCAGGCCGCGCGG
141170	141200	GGAATCGGTGCCAAGGCCGAGGAGGTGCGGG
141217	141260	GGAGTACTTCGTCGCGGTCGCCCAGGAGCGGCATTTCGCTCGGG
141350	141409	GGACACAGTTTCGAAGGCCTTACTCGCGAGGGTGAGCGGTTGGTGGTATGGGCCAAGCGG
141436	141491	GGCCGAGGTGGATGCGGTGCGGTCCGGGATAACCGGGACGCTTCGGCTAGGCACGG
141511	141581	GGCATCCCTGGTGCTGTCGGCGTTTTGCTCGGCGCACCCGTTGGCGAAGGTGCAAGTCTGTTCCCGGCTGG
141712	141755	GGCGGATATGCTGCCGCCGGGGACATCGACGTTGGTGTGGCGGG
141775	141809	GGCATTGCTCACTGCGGATATGCGGGACCGCCAGG
141892	141911	GGTGGCAACCGGCAACTGGG
141933	142001	GGCTATGGGCAATGCCAATGAGCGGGCCGACGGGTGGTGAGATCCGCGCGGTCGAATTGGTCGATCCGG
142024	142055	GGCTACCAACGCCTTGGGACCGGGATCTCCGG
142359	142393	GGTGGGCGCTGGGTCGTGTCGCCACACCGGGGCGG
142445	142483	GGATGACGACGGTGACCGGGAGTCGGTATCGGCAGATGG
142540	142570	GGTCGCCCGGTCTCGACGGCGGCCGCGATGG
142602	142632	GGTTCCGCTGTCGAGCCGGTGCCGCGGTAGG
142788	142840	GGCACTGTTGCGGGCCTTGCGGTCGGCGAGCTCGCCGGTCCACGCCGCCGAGG
142902	142926	GGTCAGCGGTGCCACGATCGGCCGG
142961	142991	GGATGAACTTGGCATCGGCCGACCATTGCGG
143092	143149	GGGTGTGAGTCGGGCAGCAGCCCCTTGGCCATCGACATCGGCAGGAAGGGAATGCCGG
143269	143320	GGTGCCGGCAGTAGTCGGGGAGCCGGGTCCACCGGCCGCCAAATGGCGCCGG
143340	143413	GGCCTGGCCCAGCACATCGCCGGGGATATCGAGGTATACACCGCCGGGCCGCCCGGAGGTCGCGGTGCGAATGG
143476	143502	GGTCGAGCGGCGTTGAGCTGGTCGAGG
143525	143629	GGTCGACCATCGGCCGGCTGCTCGATCCGGAGATCTGGATCATCGGGAAGCAGTTCGTGGTGGCGTTCGCCAGCGCGGGCAGGCCGTTGAGAAAGCCGGGGCCGG
143649	143677	GGGCCGTGCGGTGAGGAACCCCGCGGCGG
143705	143766	GGCGGAAACCGATATAGCGGATCCCCGAGGCTTGGGCGGCGCGAGCCAGGTCGGTGATCGGG
143787	143903	GGTGTCGACGTCGTTGGCTTTGAGGGCGTCCACCACCAGGTGGCAGCCGTCGGTCAGCACTGTGCAGGGAGATGCCGATCGTGTGGTCATGGTGTTCACTGTTGTCCGGGGCGCCGG
143960	143993	GGATCGGTATTGGACGCCGGGCAGGCGAGCCCGG
144033	144065	GGAAGGAGCGTTCGCGATGGCATCCGACTTCGG
144090	144121	GGTGGCGGCGACCCGGCTGCCCGAGGCTCCGG
144168	144248	GGCCCGTCTGGTTGATGAGCTGGCCGGCCAGCTGACGCGGTCCGGCCTGCTGCCCGGTGACCGGGTCGCGCTGCGCATGGG
144357	144496	GGCCGCGGGAGCCCGGGTGGTGCTGATTGACGCGGATGGGCCGCACGACAGGGCAGAACCCACCACCCGGTGGTGGCCGCTCACGGTGAACGTCGGCGGTGACAGCGGCCCCTCGGGTGGCACCTTGTCGGTCCACCTGG
144574	144609	GGCGGGACGACCGGCCTGCCGAAGATGGTCCCCTGG
144652	144688	GGGTACCGGCTGAGCCCGCGGGACGCCACCGTTGCGG
144741	144757	GGCGTCCGGCGGCGCGG
144820	144841	GGAGCCACCTGGTATACGGCGG
144867	144894	GGAGCGATCGGCAACCGAACCGTCGGGG
145084	145208	GGTCTGGTCGGCCGGTCGACGGGAGCGCAAATCCGGATCGTCGGGTCCGACGGGCTGCCACTGCCCGCGGGCGCGGTCGGGGAGATCTGGCTGCGGGGGACCACCGTGGTACGCGGGTATCTGGG
145243	145286	GGTTGGTTGCGTACCGGTGATCTCGGGTCCCTGTCGGCGGCCGG
145303	145334	GGCCGCATCAAGGAACTCATCAACCGAGGTGG
145429	145447	GGCGAGGCGGTCGCGGCGG
145505	145557	GGGAACGGTTGGCGGCCTTCGAGATCCCGGCCTCCTTCCAGGAGGCCAGCGGG
145607	145709	GGTTCGGCCATTCGGTGTAGCTAGCCGGCCCCGGCCTTTACCCGGGCGGCGGCGGATTCCGGCATCGGTTCGTAGCGGGCAAACGAACGGGTGAAGGATGCGG
145746	145840	GGGTCAGCTCGACCTGAGGCACCTCGGCCTTGATCACCGTGCGGTCGTGCCCCGCGGTCTCGGTGCCGAGCACTCGGCCACGACGACTGGACAGG
145954	145994	GGCCATTTGGAAGGCGAAATCGGAAGAGTCGACGCTGTGGG
146133	146163	GGAACTCGAACCCGGAGCCCTCCGGCAGCGG
146206	146265	GGACTGTTTGATGTGGCGGCCATGGCCTTTCGCATTGCCGGCGAAGGTTTCCCGCAGCGG
146304	146339	GGTTGGCCAGTGTATCCAGGACGACGCCGGCATGGG
146402	146422	GGGTCTTCGGCGGCCAACCGG
146452	146528	GGTCTTGGCATGCGCCGCAATGGCGATCGGCAGCAGCGGCTCGGGCATGGTCCAGGGTTTCAGCACCAGGGGCTCGG
146551	146579	GGTCTCGGCCCGGCTCAGCTTGCCGATGG
146718	146759	GGCCCGACACATGGACCGTCGTGTCGGGCCTGATGGTTCCGG
146821	146930	GGCGAGCAACGGCGCGTCATTGTCACAGGCCAGCTCCGCATGCGGGACACCCTGCGGGGTAAAGACCTCCGGCAGTGGGTGCTCCATCGGAGACGGAAATCCGCGGGTGG
146962	147028	GGTGCTGCTGCACACCGGAATCACCGGGAAGAACGAGCCTCGGGCGACGGCTTTCTCCAGATCCTGG
147145	147164	GGTGTCCGACTCGGCCGGGG
147225	147252	GGCCGTCACCGGACGGCAGGTAGAGCGG
147271	147361	GGCGTCTTGTGCCGCGGTCAGCGCTTCCCGGTAGTTCGCCCGGGCGTGGTCCAGCTTGGTGATGACCACCGCGCGGGGCATGCCGACCTGG
147475	147499	GGCGTACCCAGGGGTGTCGACGAGG
147592	147662	GGTGCCCTCGGTGACCGAGCCCGGCCTGGACAACACCTTGGCCGCCACCAGGAGAGCCTCGATGAGGGTGG
147712	147749	GGGCCCGTTTGCGGTGGGAGCGGCGGCCGCGCCCTGGG
147791	147831	GGGGTCGGTTCCCGTGGTGTGGCCCAGCAGGACGTAGTAGG
147863	147935	GGGTCGGGTCAGGTGAGTAGTAGGCAATCGGAGCCGTCGTTGTGGTCAGGCGTGCCAGCTGGCCCAGCGCTGG
147954	148014	GGGCCGTTCAACGGAACCGATTGGTATTGAGCATATTTGGCGCGCAGCAGGCGGTATGCGG
148046	148092	GGCGACCCCGTCGGCCCGGACCCACCACAACTGGGTCCAATCATCGG
148115	148148	GGCCCGTGGATTGTGCTCGAGATTGGCGAGCCGG
148251	148344	GGCACCAGGTGGGGTGTGCCGTCGGGCGTGCTGGTGGCCAGTCGTGCGACGGGGGACTGGGCAAACCTGAGCTTTGGGTCGAATTCCCCCACGG
148386	148534	GGACGGCCAGACGTCGCGGCCGTGACAGCGGACATCTCGGGCAGCCCGGTCCATGGGGCGTGCGTGCTAATGGTGCCGGTGGTAATCCAGTGGCGCGCAAGGTAATTGGCCGGGTCGGTCTCGGCCGCCGCAGGAATCGGTTGGGTCGG
148632	148667	GGCGTGCAGCGGGTCAGGGTCACGAGGAACGCCCGG
148716	148788	GGTGTTCCGGTCATTCAGGAAGATGGCTCGCTGTACTACCAGGGCCGCGATACGTCGGGCCGTCTTACCGAGG
148936	148967	GGAGGTCTATGTCGATGGCGAGCGGCTAACGG
149039	149102	GGCGGCAAGTCTCTGTCCGGCGGCTCTGCGCACTCGCCGGCTGTGCAGGTGGTCGTTTCGAAGG
149290	149342	GGACATCTCGGGCAGCTAGCCCGACAGGGTGCGCGTGCACCTGGCCCGGGTGG
149361	149444	GGCAATTGGCCGGCTCGGTCTCGGTCTGCGGATACCGCACTGAAGGGCGACAATTTTGGCGAAAAGGCCGTGTGCGGTGCCGGG
149500	149526	GGTGGTGGGGCGGGCGGGTTGGGGAGG
149556	149629	GGAGATTGTGGTGGCCGCGGCAACAGACCTGGCGGGTATCGGATCGGCGATCAGCGCGGCCAATGCCGCCGCGG
149652	149743	GGCCGCGGGTGCCGATGAGGTGTCGGCGGCGATCGCGGCGCTGTTTTCCGGCCACGCTCAGGCCTATCAGGCGCTCAGCGCCCAGGCGGCGG
149776	149812	GGTGGCGCTGGAGCATATGCGGCCGCCGAGGCCCAGG
149853	150215	GGCGCTGCTGGGGCGCCCCTTGATCGGCAACGGTGCCGATGGGGCGCCGGGGACTGGGCAGGCCGGCGGGGCTGGGGGGATCTTGTACGGCAATGGCGGCAATGGCGGCTCCGGGGCGGCTGGGCAGGCCGGGGGTGCCGGCGGGCCGGCCGGGCTGATCGGCCATGGCGGGTCCGGCGGGGCCGGCGGCTCCGGCGCGGCCGGCGGGGCCGGCGGGCACGGCGGATGGCTGTGGGGCAACGGCGGCGTCGGCGG
150238	150617	GGTGGAGACGGTGGCCTCGGCGGTGCCGGTGGCGGTGGCGGATGGCTCTACGGCGACGGCGGGGCCGGCGGACACGGCGGACAAGGCGCAATCGGCCTCGGCGGCGGCGCCGGCGGCGACGGGGGCCAGGGCGGCGCCGGCCGCGGACTGTGGGGTACTGGCGGCGCCGGCGGACACGGCGGGCAAGGCGGTGGTACCGGGGGCCCACCGCTGCCCGGTCAGGCAGGCATGGGCGCCGCGGGTGGCGCCGGTGGG
150637	150992	GGCGCGGCCGGCGGCGCGGGCGGTGCCGGAGGGCACCTCTTCGGCAATGGCGGGTCCGGCGGCCACGGCGGAGCCGTCACGGCCGGCAACACCGGTATCGGTGGCGCCGGCGGCGTCGGTGGGGACGCCAGGCTGATCGGCCACGGTGGCGCCGGCGGTGCCGGCGGGGACCGCGCCGGAGCCTTGGTTGGCCGTGACGGCGGGCCCGGTGGGAACGGGGGCGCTGGCGGCCAGCTATACGGCAACGGCGGCGAC
151010	151070	GGGTTTCGGTGCCGGTCCGGGGCATGGCCATCCGCTGAGCTGGCGATCTGGACTACGTTGG
151176	151270	GGTGGTCATGGTTGCTGAGCGTGCTGGCTGCCGTCGGGCTGGGCCTGGCCACGGCGCCGGCCCAGGCGGCCCCGCCGGCCTTGTCGCAGGACCGG
151312	151337	GGTCGCCCAAGTGGGGCCACAGGTGG
151357	151389	GGGCTACAACAACGCCGTGGGCGCCGGGACCGG
151472	151596	GGCTCCGGCCAAACCTACGGCGTCGATGTGGTCGGGTATGACCGCACCCAGGATGTCGCGGTGCTGCAGCTGCGCGGTGCCGGTGGCCTGCCGTCGGCGGCGATCGGTGGCGGCGTCGCGGTTGG
151615	151710	GGGCAACAGCGGTGGGCAGGGCGGAACGCCCCGTGCGGTGCCTGGCAGGGTGGTCGCGCTCGGCCAAACCGTGCAGGCGTCGGATTCGCTGACCGG
151763	151820	GGTGATTCGGGCGGGCCCGTCGTCAACGGCCTAGGACAGGTGGTCGGTATGAACACGG
151877	151921	GGGCAGGCGATGGCGATCGCGGGCCAGATCCGATCGGGTGGGGGG
152008	152257	GGTCGGGAGCGCTCCGGCGGCAAGTCTCGGCATCTCCACCGGCGACGTGATCACCGCGGTCGACGGCGCTCCGATCAACTCGGCCACCGCGATGGCGGACGCGCTTAACGGGCATCATCCCGGTGACGTCATCTCGGTGACCTGGCAAACCAAGTCGGGCGGCACGCGTACAGGGAACGTGACATTGGCCGAGGGACCCCCGGCCTGATTTCGTCGCGGATACCACCCGCCGGCCGGCCAATTGGATTGG
152365	152418	GGGCAGTCACGTCGAAGGCGGTGTGGTCGAGCATCCGGATGCCAAGGACTTCGG
152509	152532	GGACGGTTCCGGCGATCTGCGTGG
153003	153041	GGCTCGGCTTGGGCATCGACGGGTTTCGGTTGGACGCGG
153121	153149	GGTGGTGGACGACGAATTCCCCGGCCGGG
153200	153236	GGTGATCCCAACACCGGTGGCGACGAGTGCCACATGG
153436	153475	GGATCCACGGATGAAGGCGAATGTCGGAATCCGTCGTCGG
153545	153615	GGCTCGCCGGTCCTCTACTACGGCGACGAGATCGGGATGGGCGACGTGATCTGGTTGGGTGATCGCGACGG
153703	153740	GGACCCGGTTTACGGGTATCAGGCCGTCAACGTCGAGG
153820	153897	GGTCGGCGCATTCCAGGAATTGGGCGGGTCCAACCCGTCGGTGCTGGCCTACGTGCGTCAGGTGGCCGGCGATGACGG
153952	154025	GGACTTGCAGCAATGGACCAACTACACGCCGGTCGAGCTGACCGGGCACGTGGAGTTTCCACGCATCGGCCAGG
154087	154120	GGTGGGGGCACCTCCCACTTGCGGGGGAGAGCGG
154217	154338	GGAGGAGCGGCGCCTATGACTCGGTCGGACACGCTGGCAACCAAGCTGCCATGGTCCGATTGGCTTTCGCGGCAACGTTGGTATGCCGGACGCAACCGCGAGCTGGCCACGGTCAAGCCGGG
154400	154461	GGTGCAACGGAGCGTTACCAGGTGCTCGTCGGATGGGATTTTGAGCCGGCGTCCGAGTACGG
154686	154726	GGCGGGCTATCCTCAAGGTGTTCCGCCGGGTAAGCAGCGGG
154769	154816	GGTAATCCACATGTGGCCCGCCTGCTGGGCGCTTACCAGTTTGGGCGG
154843	154938	GGCGTACGCCCTGGGCATGGTGACCGAGTATGAGGCGAACGCGGCCGAAGGCTGGGCGATGGCCACCGCCAGCGTGCGGGACCTCTTCGCCGAGGG
154961	155120	GGCGGCGATTTCGCCGGTGAATCCTACCGGCTCGGCGAGGCGGTCGCCTCGGTGCACGCCACGCTGGCTGACAGCCTCGGAACCGCGCAGGCAACGTTCCCGGTGGACCGGATGCTGGCGCGGCTGTCGTCGACGGTGGCGGTGGTGCCCGAACTGCGGG
155161	155236	GGCGGAGGCAATCACGGTCCAGCGGGTGCACGGTGACCTGCACTTGGGACAGGTGCTGCGTACCCCGGAAAGCTGG
155255	155294	GGCGAGCCGGGCCAGCCGCTGGACGAACGGCGAGCGCCGG
155351	155369	GGGCCGCTGGTGGACCAGG
155509	155554	GGCGGTTTATGAGACCGGCTATGAGACACGGCACCGGCCGGGTTGG
155604	155654	GGCCGGGGTGTCCGGCTTATTGCTTGGCGTGCGTGCGTCCTGGGCGTCTGG
155688	155739	GGTGAGGCGCGGCTGTCATGGGTGTTGGCGGCGCTGGCCGGGATACTGGGGG
155787	155834	GGCAATTCGCAGCGCGCGGTGCTGGGATTGTTTGGGGACGACGCGTGG
155877	155932	GGCGTGGTGATTGCGTCGGTGTGCCGGCGGCATTTCTGGGCGGCGCATCCCCACGG
155973	155999	GGAGTCGACATTATGCTGGGCGGCTGG
156077	156093	GGATGGCGAGGTATCGG
156114	156184	GGCACATTGGTCAAGATGGGCCAGGGCATCGAACGTCACCTGGCCGGCGGAAAAGTGGAGGACTGGCTCGG
156216	156282	GGCGCCGCGGCCGGTGGCGCCATTAGTATGGTCGTCACCGGACCCCAGATGCTCGCGGTCGCGGCGG
156328	156371	GGCGAGGGTTGGTCAATCAAAAGCGGCCCCAGCCGGGAAAGCGG
156435	156475	GGGTCGAGTTAGCTTGGCTTCCAGTGGCGCTGGCGAAGGGG
156496	156544	GGAAGGTCCGACCCAGTGCGGATGTTCCACACATCGGCAGCAGCGCTGG
156567	156610	GGCTTGCTGGCTCAGGCGGCCGGCGCAGCAGGGGCGGCCGGGGG
156731	156796	GGCCGCGTAGGTGTCCCGGAAGGTCTGGTTGGTGCGCAGGGTGAGGCCTTCCAGGAACTTCGCCGG
156853	156942	GGGTGTTGTTGGCGACCAGGCGGGGAATCTGAACCATTGGGTCGTTGCGCTTCCAGGCCGGGTCGCTGGACGGACCCCACATGCTGTTGG
156973	157013	GGCCGATCAGCGTCGGCCACCAGCCCTCGGACGGGTTGAGG
157031	157077	GGCGTACGGGAACTGCTGCGGGTAGTACGCGGCCAGGATCAGCGCGG
157119	157258	GGGGACACGCCCTTGTTGGCCTGTAGCCAGGCGGGCATCTCTCTGGTAAGGAAGGTCTCCCACTTGTAGGTGTAGTTCTGGCCGTTGCTCTGCGAGGGCTGATACCAGTCGGTGTAGAAACTGGATTGGCCGCCCACGGG
157282	157305	GGTAGTACTCCTCGAAGGCCGGGG
157357	157423	GGTAGACCGCGTGCGGTCCGCCGCCCTGGAACTGGACCTTGATGTCGCGGCCCATCGACGCGGATGG
157472	157491	GGTGGCCGGCCCGCCGAAGG
157738	157792	GGCCCGGACACCTTGGGCGATTGACACACCCGGGTCACGGCTGGCTCCCGAGCGG
157864	157937	GGTCGCCGACCTGGCCGCCGCCGCGGGCGAAAAGGTCGGGCAGAGCGACTGGGTGACCATCACCCAGGAAGAGG
157960	158016	GGGTGATCACCAGTGGATCCACGTCGACCCGGAACGGGCCGCTGCGGGTCCCTTTGG
158089	158162	GGGCGTCAAGCTGGCAATCAACTACGGCCTGAACAAGGTTCGCTTCCCGGCACCAGTACCCGTCGGCTCGCGGG
158182	158225	GGTCGGTGTCGAGGATCTGGGCAACGGCACCGTGCAGGCGACGG
158242	158273	GGTCGAGGGATCGGCCAAGCCGGCGTGTGTGG
158303	158420	GGCAACTCGCGGTCAGAATTCGGCGATCGCGTGCTCGAGGCGTTGGGCCAGCCAGGCCTCGGCGTGCGCGCGCCGGGTCGGAATGTGCTGTGACGGGAAAAGCGTTGTCACCGGCTGG
158686	158745	GGAACTGCTCGATCTGGATCCAACTATCGGCGATCTTCTCCTGGGTCATCTGCAGATCGG
158909	158970	GGCCGGCACCCGGACGTCGTGGTAGCGGATGTAGCCGTGGCTGGCGTGCCGGGTGGACTCGG
159006	159020	GGGGTGTCGGCCGGG
159052	159072	GGGCTTCCGGCTTGGTGACGG
159155	159231	GGCATCGCGGGTCGCCGCGGTCACGAACAGCCCGGGATCGGAACCACCCTGCGGCTCGGTCATCGAATAGCAGGAGG
159252	159322	GGTCGTAGATAGCGGGCTTTCTGCTCGTCGGTGCCGAACAGCGCCAGGATCTCGGCGTTGCCGGAGTCCGG
159516	159555	GGATCGAGGGCGACCAGATCGAGCGGTTCGAGTTCCTCGG
159584	159603	GGACTGGTATTGCGGGTCGG
159624	159655	GGCAACCGTTCCCCGGCGCGGCGTCGCACCGG
159683	159791	GGTGCGGTCTAGCGGCTTCAGCGCAGTTCGGGCAGGACGTTGGTGCGGTAGAAGTCGATGGCGGTGATCGGGTCGTCCTGGGGGAAATGCAGGAAGGGGACGGCGCCGG
159872	159932	GGGTTCGACTCGGCGGCACGCTGGATCTCGACCGGATTGGGCTGGTCGACGGCCCCGGCGG
159949	159962	GGCGGCGCGGGCGG
159985	160031	GGCGAACAGTTCGGCCCGCTTACCCAGGGTGGTGGGATCTCGTCCGG
160048	160094	GGCGAACGCGGCGAGCAGCTTGGCGTCGTTGATGTCGCGGGCTTGGG
160116	160179	GGCCGGCCAGGGTGGCGCTCTGGGGGCCGCTCGCGGCGACAAAGATCGGCGGCGGCATCGCCGG
160254	160300	GGCGGATCAGTACGATGGCCTCGATCAGCCGGTCGTGGCGCTCGCGG
160375	160397	GGGGTTCAGGATCGCCAGCGAGG
160414	160454	GGTGGCCGGATGGTAGCGGTATATGGGACAGGTCACCCCGG
160541	160598	GGCTGTAGGTGGTCGCTGGCCCACACATACCGGAAGCCAGCTTGCTCGGCGGCTTGGG
160659	160686	GGCTTGCCGGCTCTGGGGTCGGCGTCGG
160845	160899	GGCGCCACCGGTTAGCCTGGCGAGATGACCCCGCAGGCACGCCCAGCGCGCAGGG
161039	161121	GGCCGGCGGTGGTGTGGAAGTGGCCCGCGGCGCGGCGGGCATCGGCGGGGCGGCGCTGTGGGATCCCCCGGATCGATGGCGGG
161141	161205	GGCGATGACACCGGGGTTCCTGCGGGTGTTCGGCTTTCGGACGGCCAAGGCCCGCGCGGCGCTGG
161242	161319	GGTATCTGGCCGCCATCGGCAGCGACCCGACGGTCCGCGGCCAGGGGTTCGGTCAGGTGCTGATGCGGTCACGGCTGG
161435	161509	GGGGCCGCCGCTATGGGCGATGTGGCGGGAGCCTCGGTAGCGGTTCTTGGCAGCTGGATCGTTCGTCCGGCCGGG
161617	161673	GGTGCAAAAGTGGTGCGCAGATCGTCAGGCTGAGCTTGCCGGGATCGCGTGGGTCGG
161720	161768	GGTACACGCGGAATCAACGGGTATGCGGTTCTGGCATAGGCTTGTCAGG
161791	161957	GGAAGGTGTCGAACATCGGCACGTGGATGTGGCGGAAGGCGTCAGGATCCACGTTGCGGACGCCGGGCCGGCCGATGGTCCGGCGGTAATGCTGGTGCACGGCTTCCCGCAGAACTGGTGGGAGTGGCGCGACCTCATCGGCCCGCTGGCCGCCGACGGCAACCGGG
161978	162010	GGCGCGGGCTGGAGTTCGGCGCCCCGCTCGCGG
162028	162107	GGCTGACGATCTGGCTGCGGTTTTGGACGGCCTGGGTGTGGCCAAGGTCAAGCTGGTGGCCCACGATTGGGGTGGGCCGG
162142	162198	GGTGACCGGGTTTTTCGGCGTGAACACCGTGGCACCCTGGGTGAAGCGCGATCTTGG
162283	162332	GGGCCGCTACTTCCGGCTGTTGACCGGGTGGGTCGGGGGCGGATTTCGGG
162379	162406	GGGGCACGCCGAGGCCGGATCGCGGTGG
162468	162512	GGGTCGATGTCCCGGTCCGATGGCTGCACGGCACCGGAGATCCGG
162532	162595	GGACGGCTATGCCGAGCGGGCCAGCGATTTCGAGGTGGAGCTGGTCGACGGCGTGGGCCATTGG
162687	162735	GGCTCGACGATGTTCCGGATCGGCTGGCCGTCCTCGACGGTCAGCGCGG
162767	162819	GGCCAGTGGCACATTCAGTGGCGGTAGGTTAGCCCGCCGGAACCCAGGGCTGG
162862	162908	GGCGCTGGACGGGGTAAGCGGCGGCACCGAGCGACGGGAATTCACGG
162930	162957	GGCCTGGATTCGATATGGGTGACGTAGG
162979	163016	GGTCGTGCCAGTCGGCGTTTGGATCGACGGCCGCCCGG
163106	163146	GGATGTGCGGGCGTGCCGGACGATGTCGGAGACGGTGGTGG
163419	163510	GGCGGTCCGCGGGCCGAAGTTGTTCCAGGGATTGGCCTTCGTGGTGTCACGGCGACGGCTGCTGGGGCGGTTCGTGCGTCGCTACGGCAAGG
163537	163552	GGCCGGGTCGTGGTGG
163631	163715	GGATGTTCGGTTCCGGCTCGGTGTTCGCGCTGGACGGCGACGACCACCGGCGGCGGCGCCGGCTACTGGCGCCGCCTTTCCACGG
163855	163865	GGGGCCGGCGG
163904	163930	GGGTCACGCTGGGCTCGCGCCTGGCGG
163957	163995	GGCCGCCTTAGCCCGTGGGGCCGGCTGGCCGAGTGGCGG
164157	164217	GGCCGCCGGGCACGAAACCACGGCGGCGACACTGGGCTGGGCGTTCGAGCGGCTCAGCCGG
164235	164264	GGCTCTGGTCGAGGAGGTCGACAACGGCGG
164283	164310	GGCGATCCTGGAGGTACAGCGGGCCAGG
164498	164536	GGATCCCTTTTGGTGGCGGGACCCGCCGCTGTGTCGGGG
164553	164578	GGAGATGGATGTGGTGCTGCGAACGG
164610	164639	GGCCGCGGGCGAGCGCAGCCACGGTCGAGG
164658	164674	GGATGGCGGTCGGGTGG
164693	164740	GGCCAGCTCGGGCCCGCGTTCAGGTCCCGAGTTCGGGTGAAAGGCTGG
164757	164851	GGCGGTCCGTCGGGGTAGCCTCCAGCCGGGCCGGACGAAGTGGCACGTGTACCCGTTGGGGTAGCGCTGCAGGTAGTCCTGGTGCTCGGGTTCGG
164868	164932	GGCCGGGCTGACCTCGGTCACCACCTTGCCGGGCCACAGGCCGGATGCCTCGACATCGGCGATGG
164976	165042	GGCCGACCGGTAGCTGGTCCCCCGGTCGTTACCTTGCCGGTCTTTGGTTGTCGGGTCGTGGATCTGG
165059	165084	GGGTGCGGTAATCGGTGACCGTGGGG
165102	165144	GGCTTCGGCGTGCGTGCCGTGGTTACGGTAGGTTGCGTTGGGG
165174	165198	GGAGACCACACCGGGCTGGTTGCGG
165265	165307	GGACCTCCCGATCAGGCTACACTCCGGCGATGGAGTGTAACGG
165466	165505	GGCGGGCATCATGCGAGGCCGCCAGCGGGTACGTGCCTGG
165532	165569	GGGCAGTCACATGGTGGCCTTCCCGTCGCTGTGGTCGG
165726	165819	GGTTCCTGCGGGCGGCGATGAAGTGGTGTCGCAAGGCGCAGGAGTTGGGCACCCTCGACGAGGACGCGGCGCGTTGGATGCGCCGGCATGGAGG
165844	165870	GGTCATTGGCGCGAACGGCTTCCTGGG
166018	166035	GGCCGAGGCGATGGCCGG
166192	166292	GGTGGGTCGTCGGCGTGGACACGTGGCGACCGAAGAAGACCGGGTGGATACCCGCAAGGTGACTCCTTACGTGCGGTCCCGGGTGGCGGCCGAGGATCTGG
166355	166417	GGCGGCGGCGACTGGGGCCGCACCCCACACGGCGCCTTCATCGCGGGCGCGGTGTTCGGCAGG
166436	166458	GGCATCCGGCTGGAGGCGGTGGG
166476	166519	GGGCGCTGATCTTGGCGGCCGAACGCGGGCGCAACGGCGAACGG
166558	166584	GGTGCGGATCGCCGCGGATGAGGCCGG
166602	166644	GGTCGATCTCGGTGCCGGTGCTTTACGCCCTGGGTGCGTTGGG
166717	166841	GGCCGATGTCGACCACGGCAAGGCCGTCCGCGAGTTGGGTTGGCAGCCACGTCCGGTGGAGGAGTCGATCCGGGAGGCCGCCCGGTTCTGGGCGGCGATGCGCACCGTCGGGAAGGACCCCGCGG
166858	166921	GGCCTAGGGACGCTGCCGGGAATGTTGATCGCCGGCACGTGTTGCACAGGTCATGAGCAACCGG
166977	167039	GGGTGCAGGTACGCGTCAATGGCGAGGTGGTCGCGGACACGGCCGCGGCGCTGTGCTTGCAGG
167074	167095	GGCCGACGTGGTACAGGATAGG
167218	167239	GGCGGTAGCGGCGATCGCGGGG
167284	167326	GGGGTAGCGCAGGCTACCGGGTATACCTCGGCCAACGACTGGG
167389	167413	GGGCTGTCATATCGGGTCCGGTCGG
167627	167675	GGCTTTGCAGGAACATCCAGGCCAGTTCGGCTTGCGGGTCGTCGAACGG
167701	167848	GGGAGACAGCGTGCGGTCAATTGACGTGGTCGTCGAAGCGGTGGTCACCTTCGCGGGGGCGGCCGGCTTCGCGCACACCTTGGCGCCGTTGCGTCGCGGTCAGCAGGATCCATGCTTTCGGGTCCCCGGTGACGGCACTATCTGGCGG
167867	167899	GGGCCGGTCACCGCGCGGATCAGCCGTGCTGGG
167920	167973	GGCGTGGGGCAGCGGTGCCGAGGAGTTTGTCGACATGGCGCCCGCCATGCTGGG
168055	168223	GGGCCGCACCGGCCAGGTGCTGGAAGCCTTGATCCCGGCGGTCATCGAGCAGCGGGTACCCGGCGCCGACGCGTTTCGGTCGTGGCGGCTGTTGGTGTCCAAGTACGGAACGCAGGCCCCCGGTCCGGCGCCACCCGGCATGCGGGTGCCGCCGTCGGCCGAGGTGTGG
168268	168356	GGGGCGGGCTCGCGCGGTGGTGGGTTGCGCGCAGCGGGCGGCGTCGCTGGAGCGGCTGGTGTCGCTGCCCGCGGCTCGGGCGGCGGAGG
168374	168395	GGAGTCGGGGTATGGACCGCGG
168470	168524	GGCTGGACGCTTGTGGGCCGGCCGGTCGACGACGCCGGCATGCTCGAGCTGCTGG
168599	168668	GGGCCCCGGCTGCCGGTACAGAACATCCGGGCGCTGTAGGGGAGTTTGACGGGGATCTTGCTCGGTCCGG
168740	168758	GGCCTCGGCGGTCTGCCGG
168951	168978	GGCTCGTGGGGCACCCCGGGCAGCTCGG
169186	169201	GGATCTGGGGAATCGG
169239	169268	GGTTTGAGCACCGGGCCCCCGGGCAGCCGG
169407	169481	GGGTCGAAGCCCAAGAAGGCGCCGAGCACGGCGTAGGCGGTTCCCGAGGCGATGAAACCCGGCAGCAGGTTGCGG
169498	169512	GGTAGGGGATCGAGG
169586	169623	GGTCCGGCCGTCTTCGTTGGACAGGTTCAGCCGGCGGG
169643	169673	GGCCGAGATCTGCGCGGTCGGGCCTTCGCGG
169784	169818	GGTGCCGTGACCGGTGGCCTCCGGGGCGAGCTTGG
169863	169927	GGAATCGCCCACGGACGCGCGAAACCGGTGGACCCGCGGTGGCCGCCCTCCCCAACGGGAGTGGG
169967	170010	GGTGTATTTCAGCGCGAGGTAGAAGACGACGGCGCCCAGGCCGG
170124	170138	GGCATGGTCGGGAGG
170265	170298	GGCGAGGAGATCCGAAACGGTGCCGCACTCTTGG
170334	170354	GGCCGCGTTCAGGCCGGTCGG
170373	170411	GGACAGAGCCGGTGGGCCCTGCTCGCCCCCGGCGACCGG
170448	170472	GGTAGGTACCAAGCCGCAGTGGTGG
170502	170533	GGCCGGTCGCGGCCCGGGACGTCCCCCGGCGG
170681	170704	GGGTGCTCTACCAAGAGGTGGTGG
170769	170782	GGGGCGGCTGGCGG
170991	171064	GGCCGAGACGCTGTTGGTCGTGTTGTGTGGCGTGGGCTTCTATATCGGTTTTGTCGGGAGCTATCAGCGGATGG
171096	171114	GGCCGGCACGCTCTGGCGG
171296	171341	GGCGCCACCGCGTTGGGGGTCGCGGCGGCACGTGCCGTGGAAACGG
171379	171476	GGTGTTGGTGTCGTCGGCGGGTACCGCCTGGGCACGGCTGGCCGACGCCGATTTGGCCTGGCTCGACGGTGATCAGCTCGGCCGACGCGTGCATCGGG
171545	171623	GGTGTCCGGCAGGTGGTGATCCTCGCTGCCGGACTGGACGCTCGGGCCTACCGCCTGAACTGGCCGGCGGGCACTGTGG
171646	171743	GGTGTTGGAGTACAAGGCGGGGATTCTTCAATCGCATGGCGCGGTTCCAACGGCGAGACGGCATGCCGTCGCGGTGGACCTGCGCGACGACTGGCCGG
171821	171851	GGCGACGCCGCGGACCGGCTATTCGACATGG
171913	171954	GGGCAACACGCAGCGCTGGAATCGGATGCGCGAGCGACTCGG
171999	172040	GGTCGGATGCCGCGCAATGGCTGGCCACGCATGGCTGGCAGG
172063	172085	GGAGATGGCCCGACTGGGCCGGG
172253	172303	GGCGCCACCGCAGTGATGGTGGCTGCTGCCCGGGCCGTCGAAACCGACCGG
172355	172373	GGGGCCGGCGCCATTTGGG
172514	172550	GGAATCCGGCAGGTAGTGATTCTGGCGTCCGGACTGG
172642	172682	GGCGGAAAACGGGGTAACGCCGTCGGCTGGTCGCCGTGAGG
172730	172771	GGGTTTGACCCGACGGCACGCACGGCGTGGTTGGCCGAGGGG
172789	172935	GGCCGAGGCCCAGGACCGGCTGTTCACCCAGGTCGGCGCCGTGAGCGTGGCGGGCAGCCGGATCGCGGCCGAGACTGCGCCGGTGCACGGCGAAGAGCGGCGAGCAGAAATGCGGGCACGGTTCAAGAAAGTGGCCGATGTGCTCGG
172960	173027	GGAACTGGTCTACCACGACCAGGATCGGGCGTCCGTTGCCGACTGGCTCACCGATCACGGTTGGCGGG
173065	173096	GGGTCGCTGGGTTGAGGGGGTGCCGATGGCGG
173173	173228	GGATATATGGCTGGATCTTTTCTATTGCTGGTTCAACCGGGTGACTAGGATCGCGG
173255	173279	GGCGGTCGCGCCGCCGGACGGAAGG
173480	173526	GGACGAGAACGAGGACGCGATCGCCGCGGCACTCGCCGAGGATCTGG
173591	173618	GGCCAAGCGGGTGCGCAGGTGGATGCGG
173639	173686	GGTGCCGCAGCTGCCCGGCCGCGGCTGGGTGGAGTACGAGCCATATGG
173735	173764	GGGTCCGGCGGTCGGAGCCATTGCCGCTGG
173861	173908	GGTCGTGCAGGGCGATGGTGCGGTGAGTCAGGAGCTGATCGCTCAGGG
173931	173965	GGTGGCACCGAGATCGGCCGCAAGGTCTACGAAGG
173987	174030	GGTCACCCTCGAGCTCGGCGGCAAGAGCCCGGTGATCGTCGCGG
174282	174304	GGCGGCGGGGTCGTCGTGGGCGG
174500	174645	GGTTCGCGAGCGGGTGATCAGGGAGGTGCCGGCGGGCGGAATGATGGTTAACCATTTGGCTTTTCAGGTGTCGACGGCCAAACTGCCGTTCGGTGGTGTCGGCGCATCGGGCATGGGTGCCTACCACGGCCGTTGGGGTTTCGAGG
174737	174770	GGTGGCTCGCCGGCTGTTCTGACCTGGGCGCGGG
174869	174888	GGAGCCGGCGGTGGCTTGGG
174914	174995	GGGGAGGGCGCCAGCGTCGTGGTCAACGACCTCGGTGGCGCCCGCGACGGCACGGGCGCCGGTTCGGCGATGGCCGATGAGG
175018	175031	GGGGGGCCGGGCGG
175103	175149	GGCGCCGTGCACGGTGTGGTGAGCAACGCCGGGATCTTGCGCGACGG
175179	175212	GGGACGCCGTGCTTAAGGTGCACCTTTATGGCGG
175262	175377	GGCCGGGTCGTGGTGGCGACCTCCACCAGCGGGCTGTTCGGCAACTTCGGCCAGACCAACTATGGGGCGGCCAAGCTTGGTCTGGTCGGCCTGATCAATACGCTGGCGCTGGAGGG
175537	175562	GGTGTACGTCGTCGGTGGTGGCAAGG
175618	175643	GGTACAAGATGTTGCGGCGCGGTGGG
175765	175826	GGTATCCGGTGACGGCGGAAAGGTTGTTATCGACGTACGGGCCGCCGGCGTCTGCTTTCCGG
175883	175941	GGCATGGAAACGGCGGGTGTGGTGCGTTCGGCGCCGTCGGATGCGGGTTTTCATGTGGG
176042	176060	GGGGCGGTGTCGCTGTTGG
176113	176159	GGGAGACACCGTGCTGGTGCTCGGCGCCGCCGGCGGAGTGGGCACGG
176179	176223	GGCGATGCAGGCTGGCAAGGTGATAGCCATGGTGCACCGCGAAGG
176312	176324	GGTCAGGGGGTGG
176473	176563	GGTGGGCGTCGGGTGGGGCGAGTATCTCAACGCGGTTCCCGGTTCGGCCGCCTTGTTCGCCTGGGGGCTAAACCAGCTGGTCTTTCTGGGG
176626	176651	GGACGACGGCGGTGTGCTCGGCAAGG
176686	176729	GGCGATACGGTGATGCTGTGACGGATCGGCGGGCCAACACGAGG
176767	176819	GGCAGCAATCGGGTATCCGATCGCGTTGGCCAGCAAGCTGTTGGCGATATCGG
176860	176882	GGAAATGGTGCTGGCGATCTTGG
176906	176940	GGGTCAGGGAGCCCGGTGGGCGCCCGGTCGTCGGG
176990	177027	GGATTGGGCAGCCACGCCGGTACCTGGCGCGGATGTGG
177050	177131	GGGGGCTCTTCGCGGATGAGGGTGTAGGGCGGGTCGGCGCGTCGTTGCCGGGTAGGGGTCGCGGTCTTTCGATGATGGGCGG
177149	177230	GGAAGACCTCGGCGTGTCTGCCCGAGGCACTAGGTCGCAAGGGTAACCGAGGGTGCACGTTGACGGGGTGAGGCCAAGCGGG
177288	177320	GGGCGACGGCGCCAACGGGCTGCCCCTGGCCGG
177393	177502	GGCCACCATTGGCCTTCCCGATGGATTGGTGCCAGCAGCAACCGGCATCATCGAAAACCGGCTCTTCATGATCGAGGGCCGGCAGCGGCTCGAGCAGCGGCAGGCCGGGG
177623	177653	GGGCGGCCAACCCAATGGTGGCCGCGAGCGG
177704	177739	GGGTGAGGTCATAGGCGGGCAGGATAGTGACGAAGG
177829	177920	GGTTGTGGCGGCGGTGGCGGCGGTAGCAGCGTCGGCACATACGGCGGGAACGCGGGCATCGGAGTTTGGGGCAGGGTGTTCAGGGCGGCTGG
177960	178035	GGCAACCAGGGCATCGGCGACAACGCTCGCCGGGACATCCGGGAAGAGCCCGAATGGGGTAGGCACGTTCGCCGGG
178117	178171	GGTGGGCCAATGACCGGGATTGCCCGCAACGGGGCCAGCAGCGGCAGATGCTCGG
178302	178336	GGACAGGACATTGAGTGGATACCGCGGGAAGTCGG
178355	178436	GGGTGTAGGTCGTCGTCGGATAGGGATTGTCCGGGGTCGCCCCGTAGAACGGTAGGCCGAGGGTGGTGACATTCAGACCGGG
178499	178564	GGCTGGGGCTGGGAGCGTTGGGACCCAGCGAGATGAGGTGCTGCATTTCCAGGGACGCGATGACGG
178643	178709	GGCCCAACTGCACCGAGGTTTGGAAGGGCAGGGATTTGACGCCGGTGATCGGATATAGCTCTTCGGG
178732	178807	GGATTCGAGACGACGGGGTCGATGAACAAGGTCGTGATGGCGTTGACATAACTCGGCGTGGGTATCGGTGACCCGG
178835	178885	GGTTGAACATTGGCGGTAGCACCGGGGGTGAGGTTGGCTTAAAGAGTCCGG
179040	179118	GGCAAGGGCCGTGGACACTTCGTCCGCGGCAGCCGCCGCCAGGCCGGTTGTCGGGGCCGCGACGGCCGCCGTAGCCTGG
179270	179305	GGTTGTGTCTGGCCTTTGGAGTGAACCCAAATGGGG
179324	179387	GGCGAGGTCGGTAAACGGTAGTCGGTGGACGTCGATGCCGTCGGGAATCCGTTAGGTGACGAGG
179405	179430	GGTGTCCGAGGCCGCCGCGAGGAGGG
179475	179489	GGTGGCCGCCAGGGG
179543	179632	GGGTGGTGTACAGCGGCAGGGTGGTGACCAGGGCGAGGGCGATGTCCACGGTGGGCAGCAGGACGGCGTAGTTGGTTGAGATGATCCTGG
179652	179769	GGCCGGCGTCGGTGCGGCGGCCACCGCGGCCACCAGATCGGCGGGTTGCGGCAGCTGGATCTGCGGGAGCGTGAGCGGTTGCGCGGACAGCGCCTGCAGGTCGGCCGTGAAGTCAAGG
179787	179857	GGCGGCCAGGGCATCGGCGATGACCTGAGGCGGCACGTTCGGCCACAGCCCGAACGGCGTTCGCACATCGG
179918	180019	GGTTCGGCTGGATCAGGTCGGCCAGCGGATCTCCGATGACCGGCACCGCCCGCAGCGGTTGCAGCAGCGGCCGATTCTCGGTGCGGATGATGTAGTAGTCGG
180131	180169	GGTCGGAAATGAAGTTGAGCGGGTATCGCGAGAAGTCGG
180525	180559	GGTGAGTGGGTACAACTCTTCGGGTGTGAAGACGG
180579	180716	GGACCTACAGCGTATTGGCGGCGTCAACATAGACGGCGGTGGTAGTGGAATTCCGGTGGGCCCAAAGAACAAGGTGGTCAAGTTCGCCGGGAATGGCGGAATCATCGCGGCCGCCGCGGGGGTTGGTGCGGCGGCGGG
180737	180760	GGGTGCTGGCGATGGCGGCCTCGG
180783	180801	GGCGGCCAACGTCTGGTGG
180838	180884	GGCCTGGTATTCCTGGCCGTATGCGCCGAACGGTTTCGCGATGGCGG
180901	180959	GGCCGCCGCGGCCAGTGCACACGTCGGGCCTGCCGCGGCCGCGCCGGCCGTACTCACGG
181051	181132	GGTGTCGGCCAACCGGGTCAACCCGGGGTTTTGGTCAGCCCAGAGCGGTCCCGCTGCCCTGGTGGTCGCTTACGCGAATCGG
181181	181218	GGTTGACTGTGGCCTGGCTGATACCGGCGTCGCGCAGG
181239	181318	GGTCTCGTCAATGGTCTGGCGTGCGGCGGCCAGGTACTCCGCGCGGACACCCAGGACCCCGTCGGACAGCCGGGCCTTGG
181335	181449	GGGTGCCAGTTCGGTGTCGAAACGCTGCTGGATCATCTCGGAGATCCGGGCCCGCAGTTGTGGCACGGAGTCGTTGCTGCGCAGGTAGTCGGCGACGATGACGTCGCGGTCCAGG
181511	181534	GGGTGAGCACCGGGCGTCCGGCGG
181585	181621	GGGAATTGGCGATACTCGTCGGTCATGTAGCGGGTGG
181640	181678	GGCTGGATTCGCCGGACTCGCCGTTGGACCCGTCATTGG
181698	181939	GGTTTCGTGCGGCGCTGAGTCGTCGGCGTCATCATCGGCGAGGTCGGGGAACGGCAGCAGGTGGACGTCGATGCCGTCCGGAACCCGTCCTGGACCGCGGCGGGCAACCTCCCGGGACGACCGCAGGTCGGCAACGTCGGTGATCCCCAGCCGGCGCAGCGTTGCCCGGCCGGCGTCGTCGAGGCGGCTCAGCTCGCTGGACCGGAACAGCCGCCCCGGCCGCAATGCGGTTGCGGTGTCGG
182032	182067	GGCGCGGGCGATGGAGCGCAGGTGCACCTCGTCGGG
182137	182192	GGCGGCCCCGTGGACCTGGATTGCGCGGTCGATGACATCGCAGGCCACCCGCGGGG
182338	182371	GGCTAGCGGACGGCCGAACGCCACCCGGTTGCGG
182430	182468	GGTGGATACGGCCCGGCCCCAGCCGGGCCTGGGCTATGG
182496	182524	GGTTGGTGGCCGGGACCCGGACGTTGTGG
182596	182617	GGGGGTGTCGATCGGGACGAGG
182634	182692	GGTGGGCGGCTGCGTCCGGGTTGGTGCGGCCCATCACGATGAGGATCTTGCACCGCGGG
182740	182824	GGCACCGTCCCGGGAGATGGTGGTTTCGATGTTGCGGGCGTCGCTGCTGGCCACCGCCGGCTCGGTCATCGAGAAGGCGCTGCGG
182872	182918	GGTGCCGAACATGTGCAGGATCTCCATGTTGCCGGTGTCCGGTGCGG
182959	183050	GGTCATTTCGGCCAGCGGCGCGTACTCCAGGTTGGTCAATCCCGACTCGGCCGACAGGAATAGGTTCCACAGGCCGCGGTCTTTGGCCTTGG
183071	183106	GGCGGCGCGGTGTGGTCGGCCGGTCCGGCCGCGCGG
183148	183191	GGTCATGAAGTCGGACAACCGCGTGCGGTAGTCGATGGCCTTGG
183426	183461	GGCCAGTGGTATCGCAGCTACGGCACCGAACTGTGG
183514	183571	GGTGCGCGCTCGGCATCCGAGTATGGCCAGGAAATACCGCTCTGGTAGCCCGGTAGGG
183650	183764	GGGTCGGGGTGGTTGCCGAGTCGGGGCCCGACGAACGACGGGTCGCGCTGGTTCCCAAGGCGGTCGCGTCGCTGGTGAACCGTGGTGTGGCGGTCGTGGTCGAGGCCGGTGCGGG
183805	183829	GGTGCCAGCATCGGGGATGCTTGGG
183849	183908	GGTCGCGCCGCCGACGGCGGCGGAGGTCGGCCGGTTGCGCGGTGGGCAGACACTGATCGG
183943	183985	GGCGCGCTGACCCAGGCCGGGGTGCAGGCGTTCGCGCTCGAGG
184048	184089	GGGTATAAGGCTGTGCTGCTCGCGGCCTCGGAATCGACCCGG
184110	184214	GGCGGCCGGAACGGTGAAGCCGGCCACGGTGCTGGTGCTCGGCGTCGGCGTGGCCGGCCTGCAGGCGCTGGCGACGGCCAAACGGCTAGGCGCGCGCACCACGGG
184233	184304	GGTGGCCGACCAGGTCCGATCGGTGGGCGCTCAATGGCTTGATTTGGGCATCTCAGCGTCCGGTGAGGGCGG
184350	184384	GGCATTGGAAGAAGCGATCAGTGGCTTCGACGTGG
184401	184429	GGTGCCGGGCCGCCCGGCGCCAACGTTGG
184446	184499	GGAAGCGATGAAGCCTGGCAGCGTGGTGGTGGATCTCGCCGGCGAGACGGGCGG
184651	184681	GGCAGGCTGGCCCCGGACTTCGACGACGAGG
184740	184786	GGAGAACCTGGCGATCCTGGTGCTGTCCGGATTCGTCGGGTTCGCGG
184849	184883	GGCATTGTCGTTCTCGGCGCGCTGGTGGTTTTCGG
185112	185202	GGGTTGATGGGGCTCACCGGCCCCAAGACCGCGGTGCGCGGGAACCTGATCGCCGCGGCCGGCATGACCATCGCCGTGGCGGCCACGTTGG
185227	185280	GGCCGCTGATCATCGCCGGTCTGGTGGTGGGTGTTGTGCTCGGTGTGCCGCCGG
185315	185349	GGTGGCATTCTTCAACGGCGTGGGCGGAGGAACGG
185463	185547	GGGTCGATCTCGTTCTGGGGGTCTATCGTCGCGTTCGGCAAGTTGCAGGAGATCATCTCCGGGCGGCCGATCGGACTCGGCAAGG
185576	185608	GGCCGTGGCCGTGGCCGCCGCCGTGGTGATCGG
185625	185730	GGGAGCGGTGGGGTCGCATTGTGGTGGATGATCGGCCTGTTGGTCGCCGCCGGCGTGCTGGGTCTGATGGTGGTGTTGCCGATCGGTGGCGCCGACATGCCGGTGG
185757	185784	GGCCTGTCGGCCGCGGCGGCGGGTCTGG
185810	185836	GGCCGGCATGATCGTCGGCGCGTCCGG
185885	185938	GGCGATCGTCGCGGGCGGTTTCGGCGGCGGCGGTGTGGCGCCCAGTGGCGGCGG
185990	186099	GGCATACGCCAATCAGGTGATCGTGGTGCCCGGCTACGGGTTGGCCGTCGCGCAGGCGCAGCATGCGGTGAAGGACCTGGCAACCTTGCTGGAGGACAGGGGTGTGCCGG
186119	186140	GGTCGCCGGCCGGATGCCCGGG
186323	186379	GGACAAGTCGAGGTCGGTGATCGTGCTCAAACGGTCGATGAATTCCGGGTTCGCCGG
186492	186535	GGCTCAGACGGGCGGATACGCCGGCGGCGGGTATCCGTCGCCGG
186739	186763	GGCCGGGGCCCATGGGCTCCACCGG
186859	186887	GGCGCGCGGTTATCACGGCACCCGGATGG
186979	186998	GGCGGCCGAGGGCACCCTGG
187134	187172	GGTTCACCAGCGAGCAGGTCGCCGAGGTCCGCGAGAAGG
187255	187369	GGTGGCGCTGGGGTACATCGGGATGACGCTGGGCAGCTACCGCTGGCTGCGGCCGAGCGGGCGCCGAACGGCCAAGGAGATCGCGGCGGAGTTCAGCACGGCACTGCTGCGCGGG
187443	187473	GGTGGAATCAATCTCGCTACGGACCCGAGGG
187528	187582	GGCCCGGATTCGCCGACGGAAGATACGGATACGTATTGGGTAGCGCGGACTGCGG
187603	187701	GGGCGGCTTGGGGGCCTTGCACGGTCCCGGTCGCCAGGGCCGAGGCCACGGCGATCGGGTTGATTGGCGCGAACAGGCTGGCCGGGGTGGGTACGTCGG
187741	187821	GGTCGGGCTGAATCAGCTCGGCTATTGGGGTCCCTACGAAGGGGATGGCGCGAATCGGCTGCAACAGCGGCAGGTCCTGGG
187840	187910	GGGTGTTGCCGGTGTAGCCCGGAGACGTGGGCAACGGCACGGCATTGGCAACCTCGGCCGCGGTGAAGGGG
187971	188044	GGGTACTGCGGGTTGTGGGCGTAGCCGTCGTATTGGCCGGTGTACATGTAGGTCTGGTAGGGGGAATCCGGTGG
188155	188182	GGCTTGGATCTGGGGCTTGGCCCGGTGG
188308	188401	GGGCGATGGATTGGTCCAGTGACAGGTTCCCGATAAACGGCCACCACTGCTCGGGCGTGTACTGGGCGACCGGGTTGTTGGGCCCGAAAATGGG
188437	188460	GGTCACTAAGGATCGGTTCCCCGG
188518	188538	GGGCGCCGCTGGACCCGGCGG
188555	188624	GGTGTTGCTGGCTTCAGCCTGGGCATAGGCGGCCCCGGCGGCAGCCAGCGCCCGGGTGAACTCGCCATGG
188708	188757	GGCGGCCGCGGCCAGCAGTCCGGTCGTTGGACCCGCAGCGGACGCGCTGG
188817	188843	GGGGCCGCGATGACGTAGGACATCTGG
188890	188964	GGGAAGCCCGGCGTTTTCGGCCAATCGTTATCGCGGCCGCGTCAGGTGAAGACCGGTGGCGGGATCAGGTGCAGG
189032	189097	GGCCCGGGTTTATCGACGGGACCCACGGATAGCTGTCCGGGAACCACTCCGGCCCAATCAATCCGG
189120	189156	GGCGCCATAGGGCGCCTGCAGGCTCCCTTTGATCAGG
189175	189210	GGGTTGGGGATCGAGAACAGCCCGGCCGGAGTGGGG
189277	189407	GGCTGGAACAGGTCGGCGATCGGGGGACCGGCGTAGGGGATGTCACGGATCGGCTGGAGCAGTGGCAGATCCTGAGTCAGGAACATGTAGTACTGGGTGTTGCCGGTATAGCCCGGGGAGGTCGGCAACGG
189477	189541	GGCGTTGATGTCCGACAGGATGCGCAGCGGGAATTGCGGCGCGTGGGCGATGCCGTCGTACTGGG
189559	189627	GGGTAGGGACTATTCGCCGGGGTTGCGCCATTGAACGGCACGTCCAGGAACGGGATGTAGAAGCCGGGG
189788	189811	GGGCCAGTTGGTTGTTGACGGCGG
189866	189906	GGTCGGGGGTAACCGGCCAGAACTGCTCGGGCGTGAACAGG
189972	189994	GGGGTCGGGTAGCGGGTTATTGG
190051	190118	GGCAGCCCGCCGGCCCCGCTGGATCCGTTGGGGCTCAACGGCGCACGGCCCAACAGCGTCCGGATCGG
190151	190234	GGGCCGCATTGGCCGCTTCGGCGTGTGCGTAGGCGTTGCCGGCGGCCTCCAACGTCCGGGTGAACTCGCTGTGGAACGCCGCGG
190311	190338	GGCCGCGGCCAGCAGGTTACATGTCGGG
190458	190485	GGACCGGCGCCCGCACCGGTCACTTGGG
190694	190782	GGCCGCTATCGGGGCCGGGCCAGCGCGCTGGTGCGGCCCGGCTCGGCTGAAGAGGTCGCCGAAGTGCTGCGGGTGTGCCGGGACGCTGG
190802	190827	GGCGGCCGCACCTCACTGGTGGCGGG
190919	190943	GGTGCCGGGGTCACACTGGCCGCGG
190963	191089	GGCTGGGCTGGTGTTCGGCGTGGATTTGTCGGCCCGGGATACCGCGACCGTCGGTGGCATGGCCTCGACGAACGCCGGCGGATTGCGCACGGTCCGTTACGGCAACATGGGCGAGCAGGTTGTCGGG
191111	191138	GGTACGGTGCTGCGCCGGCACAGCCGGG
191183	191227	GGGGCCGAAGGCACCCTGGGGGTTATCACCGCGCTGGATCTGCGG
191250	191301	GGGTGACAGCCGTGTGCGGGTTCGCCGAGCTGGCAGCGCTGGTCGATGCCGG
191320	191357	GGAGGGCATCGCGGCGTTGGAATTGATTGACGGTCGGG
191404	191432	GGCTGACTGGTTGCTATTGGTGGAACTGG
191457	191513	GGCTCGCCGACCTGCTCGGCGGTGCACGGATGTGCGGGGAGCCCGCGGTCGGTGTGG
191557	191580	GGCCGAGGTGCTCGGTGTGTACGG
191617	191654	GGCGATCAGCGGCTTCGCCCGAGATGCGGTCGCGTTGG
191895	191942	GGAGGGTCAAGGCGGCGTTGGACCCGACCGGGTACCTTAACGCCGCGG
192133	192151	GGGGAATGTCGTGGCTGGG
192187	192432	GGCCTTCGGTGACAAAATCCAACGGCGACAAGCTGATCCGGACATCCGGTGGCGGCAACCCGACGGTGATGGTGCGCCCTCCGGGCGCGGTAAGCCCGATCGCGGTGTGCAGCGCGGCAGGATGACCGACGGCTTCGACAACCACGGCGGCTTTGACCCCGCCGGCCGTGGCCTGCTGCGGTGTGTAGATCTCATGGGCGCCCAAGGCCTTTGCGGCCGACAGCTTTTCGGGTAGCTGATCGACGG
192496	192529	GGCCGACGACGGCGACCGACTGGCCGGGCTGCGG
192583	192651	GGGCAGCGACGGTGGGCGGCACCTCGTGCGGCACCGGAACCACGCTGGCCCGGTTGACGACGACATGGG
192673	192710	GGTGGTGGTACACCGGGCGGCCGCCCCGGCTGAGCCGG
192734	192780	GGCCTTGTTGGCCGCGCTGCCCGGTTCGCACGGCGTCCGACCGTCGG
192979	193013	GGACAAGGACCTCACCGCGGTCGGGCGGGTCCAGG
193035	193073	GGTTTCGACCGCCAATAGGGCCGCGGCACACCGATCTGG
193090	193138	GGATGGCAGGCATGTTGGAATACAACCATGGCTGCACTGCCGGCACCGG
193164	193192	GGTGCTGTGGCCGGTGGGAACTCGATGGG
193311	193401	GGGCATTGTCGCGGAGTCGGGCTGCCGTTATTTCTCGGAACTGCGTTTCCCGGAGAGCCTAATGGTGGGCCTGGCTGTGACGCGGTTGGGG
193421	193480	GGCTGGGTGTGTTTAAGGAGCCTGACGATGCGGGGGTGATCACCGCACTCGGGCACTGGG
193499	193568	GGACTAGCCGCAGGCCGGTTCCGATTCCCGAGGCCATTCGGTCGCTGTTGTCGACGGCTTGCGTAAGCGG
193759	193785	GGAATGAAGGGGTCAAGGGCGCATGGG
193985	194031	GGTGGACATGGACGTCCAGGTCACCATGCCGGTGCCCGAGCCGATGG
194099	194123	GGCGGCCAGCTAAGGCATGTGCGGG
194179	194237	GGTGAACTGCCAGACGGTGTGCTCGATTACGGCGGCTGTGTCGCGGCGGCGCAGCGCGG
194318	194354	GGCATTAAGCAGGAACCAGGCCAACTTGATCCGGCGG
194402	194433	GGTTTTGGCATCACCGGACCCGATAGCACCGG
194477	194523	GGTGATGTGAGCGGTGGCCGATGTGGCAAGTTCTTGGGCAATGGTGG
194554	194590	GGCGGGTCAACGGCAGCACCACGTGGCCGCGATGTGG
194707	194902	GGGCGCCCGACATGATGGCGGCCCGCAGGTGGCCCGCGACCTCGTCGGACAACTGTGCCCGGCGCAGGGGAAGCTGGCTCCGCGGCTTCGCCGATAGAGGTGCGTTCACGTGGCTTGCCAGGACTTTCAGGGTCGGGCCGGGATTGCCGGGGACTTGCCGGGGGCTTGGCGGGGGCTTGTTGTTGGGCCGCTCAGG
194949	194988	GGCGCAAGGGATGCGCAAGTGAAAGGAAGGGAAGGAAGGG
195121	195227	GGCGCTGAGGTTTGTGGGCAACACCATGACGTGGGCTGACCTAAGGCGCCGGGTTGCGGCGCTGGCGGGCGCATTGAGCGGTCGCGGGGTCGGTTTCGGCGATCGGG
195268	195293	GGTGCTGGCCGCCAACATGATCGGGG
195391	195408	GGCTCCGGTGGCCATCGG
195445	195527	GGTCGCCGGCGGATCCAGCCAGGACAGCGTGTTCGGCTATGAGGACCTACTCAACGAGGCCGGGGATGTCCACGAACCGGTGG
195707	195783	GGAATCGGCAACATGCTGACCGGGCTGCTGCTCGGCTTGCCCACGGTGATCTATCCGCTGGGCGCGTTCGACCCGGG
195802	195854	GGAGGCAGAGAAGGTCACCGGCATCTTTCTGGTTCCCGCGCAGTGGCAGGCGG
195891	195953	GGTTACGGGTGTTGTCGTGGGGAGCTGCGCCGGCGCCGGATGCGTTGCTGCGGCAGATGTCGG
196052	196067	GGATCGGTCGGCAGGG
196176	196305	GGAACAACCCGGAGGCCACCGCGGAGGCGTTCGCAGGCGGCTGGTTCCATTCTGGGGATCTGGTTCGTATGGACTCCGACGGTTACGTCTGGGTGGTGGACCGCAAGAAGGACATGATTATCTCCGGCGG
196372	196424	GGTCATCGGCCGGGCCGACGAGAAGTGGGGAGAGGTGCCGATCGCGGTCGCGG
196679	196735	GGGTTAAATGTGCGGATGCCTTACACTCCTGGCTGGCCATCGGGTAGATTCCTGTGG
196762	196800	GGTGGCGGTCACACACCAAGGGTCGGGGCAAGGAGGAGG
196821	196861	GGCGCCGCGATACCCAGGTCGGCGGCTTGAGGGAGCCGCGG
196957	196989	GGAAAGGCGCTGTTTCGCTGGCCGTTCCAGTGG
197100	197209	GGCCCAGTTCGGCGCGGCAGACATCTCCGGTTCCGGCGCGGCGATCGGCGCGGTCACCCAGCTTGGCCCGCTGACAACGGTGCTGGTGGTCGCCGGCGCCGGATCCACGG
197247	197273	GGAAATCGACGCGATGGAGGTGCTGGG
197344	197387	GGCTTGGTGATCACCGTCGGCCTGGTCGGTGGCTTTCTCTTCGG
197491	197558	GGCCTGATCGCGGGCCTTGTCGGCTGCTATCGGGGGCTGACCGTCCGTGGCGGTTCCAAGGGTCTTGG
197632	197652	GGTGTGCGATTCGGGACGGGG
197723	197770	GGAGGTGCGGCGGCCCGTGGATTGGACGAGGCCGGCCAGCTCACCTGG
197824	197904	GGAGACGCTGCGGCTGATCGCCCAGATCGGCATGGGTACCGGCGCGATGGCCGTCGTCGGCGGCACGGTCGCCATCGTTGG
197921	197989	GGCAGCTCGCTGGTCGCAATCCAGGGCTTCGCGTCGCTGGGCAACATCGGTGTCGAGGCGTTCACCGGG
198023	198132	GGCCCAGTTGTCACGGGTGTCGCCCTGGCGGCCACGGTCGGTGCGGGTGCTACGGCCGAGCTGGGCGCGATGCGGATCAGCGAGGAGATCGATGCCCTGGAAGTGATGGG
198154	198185	GGCCTCCACCCGGATCATGGCCGGGCTGGTGG
198383	198429	GGGTACGCCGCCGGTGGAGGCCCCGTCGGTGTCGGCGAGGCCGTCGG
198584	198606	GGCGGGTTTGGGTCTAGTGCTGG
198695	198816	GGGTTTGGTGATGGATCCCGGGTCGAAGGTCACCTATAACGGGGTGGAGATCGGGCGGGTAGACACCATCTCGGAGGTCACACGTGACGGCGAGTCGGCGGCCAAGTTCATCTTGGATGTGG
198866	198886	GGCGACCACGGTGTTCGGCGG
199055	199093	GGCCGCGGAGGCGTTGACCGGGCTGGGCGATAAGTTCGG
199274	199312	GGAACTGGATTCGGCGCTGTTGGCGGCGGCCGGGTTCGG
199341	199377	GGCGGGCCGTATCTGCAGCGGGGGGTCGCCGACCTGG
199466	199499	GGCGTCCGGTGGCGGTAACGGCTACTCGCTGAGG
199550	199597	GGCGTTAGCCACCAATGGGGCGGCAATCGGAATCGGACTGGTAGCCGG
199619	199663	GGTGGCCGCAAATCTAGCGGGAGCCCTACCCGGAATCGTTGGCGG
199688	199798	GGAGAATCTGCCGCGGGTGAACGCTCGCGGTGGCCCGGGGGGCGCCCCCGGTTGCTGGCAGCCGATCACCCGGGATCTGTGGCCAGCGCCGTATCTGGTGATGGACACCGG
199861	199878	GGGGCCGTCAGGTAGGGG
200068	200087	GGGGGTAGAGATCGGCAAGG
200104	200132	GGTCGACGGTGGCCGTCGGGTTCGGGTGG
200204	200246	GGTAACCGGTACGTGGAGCTCAAACGGGGTGAGGGCAAGGGGG
200299	200366	GGCCTTGGATCTGGACGCGTTGATCGGTGGTTTCAAGCCGGTGTTTCGGGCGTTGGATCCCGCGAAGG
200404	200415	GGGGCAAGGTGG
200467	200492	GGAGCGCGATCAGGCGATCGGTGAGG
200557	200593	GGTCAATAACTTGGAGAATCTGATCACTGGGCTGAGG
200639	200654	GGCGCCGGCACGGTGG
200785	200814	GGCGCTCGGACGCGCCAACGGAACCTACGG
200856	200891	GGAACGGATTCCAAGCCGGAGGGCCGGTCCGCACGG
201079	201200	GGCGGACTGCACAAGGGCGACAGGGTACGCATCGCCGGCTTGGGAGTGGGCACCGTGGAGGGGCTCAAGATCGACGGCGACCACATCGTGGTCAAGTTCTCCATCGGCACCAACACCATCGG
201292	201312	GGGGGCGTTTTGCCGGTTGGG
201363	201399	GGCCGCATCCGGCTGGGACATCGAGACGGTCAAGCGG
201528	201586	GGCCAACCAGGTGGCCAGCATCCTGGGTGATCGCAGTGAGCAGGTCGACCGCCTATTGG
201625	201651	GGCCGCGCGGTCGACGCCCTGCTGGGG
201750	201772	GGTCGACCGCAAGGAGGATTTGG
201900	202001	GGCATTCAAGAAGCGTGGTATTAGCCCGGAGGACTTCTGGCGCAGCGCCGGGCTGCCGGCATACCGGTGGCCCGACCCCAATGGCACCCGGTTCCCCAACGG
202051	202070	GGGCCGGCGGTGCCGCCGGG
202095	202120	GGCGGACGGTCTGCCGCGGCCGTGGG
202150	202186	GGTCCATTCGGTGGCCCCGATTTCCCGGCGCCGCTGG
202216	202264	GGTCCACCGCCCGCCCCGGGCCTACCAATCGCGGGACGTCCGGGTGAGG
202282	202321	GGCACGCCGGTGCCGATTCCACAGGAGGCTCCCCCCGGGG
202339	202417	GGGCCGGCGCCTGGTCCGGCTCCGCCCCCGGCGGCGCCAGGCCCGCCGGCACCACCGGGCCCCGGGCCGCAGTTGCCGG
202435	202466	GGCGGCACCGGCGGTAGTGGCGTGACGGGAGG
202525	202592	GGGCCTCGGTTGTCATCGGATCGTTGGTGGTGGTGCTGGCGCTGGCCGCCGGAATTGTTGGTGTGCGG
202659	202693	GGAGACAAGGTCCAGATTATGGGCCTCCCGGTCGG
202805	202923	GGTGGCGTCGCGGAACATTCAGTTGGAGCCACCCTACAGAGGTGGTCCAGTGCTGGCCGATAATGCGGTGATCCCGGTCGAGCGCACCCAGGTACCGACGGAGTGGGACGAGCTGCGGG
202976	203029	GGGGCCGTTCGGCGAAGTCATCGAGGCATTCGCCGACGGGCTGGCCGGCAAGGG
203087	203124	GGGCCGCGGCGACTTCTTCGCGGTGGTACGCAGCCTGG
203510	203541	GGCGGGTAGCCGGCTCGGTTATCAAGAGTCGG
203685	203724	GGGTACAAGGACACCACGGTGCCCGGCATCTGGGTGCCGG
203757	203851	GGTTGGGTGGTGGCACCCGGGATGCAAGGGGTTCAGGTGGGACCGATCACGCAGGGTTTGCTGACGCCGGAGTCCCTGGCCGAACTCATGGGTGG
203982	204033	GGGCCCGACGTAATCCCGGGTCCGGTGCCACCGACGCCGGCACCGGTGGGGG
204050	204061	GGCAGGAGGGGG
204111	204131	GGCAGGGGCTGGTGTTGCTGG
204158	204213	GGCTGGCGCGGCATCTCCAATGTGGCGATCCCCGGCGGCCCGGGCACCGGCCCGGG
204241	204297	GGACACGTTGGCGATCAACGGCAACAGTCGGGTCATGGTGGCCGACGTCTGGGTCGG
204554	204580	GGCGGCGGCCTGGTGAACCTCGAAGGG
204610	204642	GGGGCGGGCGGACCAGATCCGGGCCTTTCTTGG
204717	204761	GGTTGTTGGCTTATGTGGGCGGTCGTTCGGAAGTCCTCAATCGGG
204874	204908	GGCTGCCCGGGGCGATCTGCACCAGGACCTGCAGG
205198	205221	GGGCGGCCCGCTGGTAGAAAGGGG
205332	205360	GGTGGGTATCGGGCAGTACACCTTGAAGG
205515	205544	GGCGAACGTGCATTCGGTGTCAGCGGTGGG
205639	205697	GGGCCGGCGCTGGACAATTCCAATCGCGGGTTGGCCGCATTGCCCACGGAGAAGATCGG
205725	205759	GGTGGGTGGGCTGGGACCCGCGTTGCAACGGTTGG
205834	205865	GGGCCGATTTTGGACAGCCAGGTCAACACGGG
206071	206105	GGCGTGGAGCAATTGTTGGTGTTCCTCCCACAGGG
206199	206264	GGGTTTTCTTCCTGCATCGGAGTGGCGGTCTCCGGCCGATACCAGTCCCAGGCCGTTGCCGTCGGG
206340	206380	GGGCAAACGAGCGGCGACGCCGAAGGAGTGCCGCAGTAAGG
206472	206497	GGTGAAGCCCGGGTTGGTGATTCCGG
206515	206563	GGTTTGAATCCGGCGCCCGCCGATCAGGTGCAAGGAACGCCCCCGCCGG
206649	206702	GGGCCCGTCGGCGGTCTATAGCCCGGCCAGCGGTGAACTGGTGGGGCCGGATGG
206737	206770	GGAGACGACGGATGGAAGGAGATGCTGGCGCCGG
206810	206919	GGAGGTGAAGGCGGCGGATTCGGCGGAATCTGACGCCGGAGCCGACCAGACTGGCCCGCAGGTGAAGGCGGCGGATTCGGCGGAATCTGACGCCGGAGAGCTCGGCGAGG
206936	206994	GGCCCTCGTCGAGCGGCGCCCGTCGCGGTTGCGGCGAGGCTGGCTTGTTGGCATTGCGG
207011	207034	GGCCGGTGGCCTTGGCGCAGCGGG
207083	207156	GGACCTTGCGGCCATTGAGGCCGCTAAGGATTGCGTTGCGGCCACGCAGGCACCCGATGCTGGGGCGATGTCGG
207183	207207	GGCACCGGTGATTTCGGTGCCCAGG
207309	207345	GGGTCGGTCGATGTTCTGGTGGCGCTCCGGGTCAAGG
207362	207415	GGATGCCCATGAAGTCGGCTACCGTCTTCGGGTCCGGATGGCACTGGATGAGGG
207443	207464	GGTGACGAAGTGACGGTGGTGG
207493	207534	GGCGACACCGAACGGTGCAGCGCCCTGGCATGTTCGGGCGGG
207560	207628	GGGCTCGCCGTGGCGGCGACCATGGCGTTGACGGCTTTAACGGTGCCGCCGGGCAGCGCGTGGCGGTGG
207701	207806	GGATGGAGTCTTGGCCGCGCTCTTACCGGCATCCGGGTGGTTCGGCGTGACGGCTCCGCCATCGGTCCGTGGCGGTTGCTGGTCCGGGATTTGGCGCACTTGGTGG
207826	207856	GGGTTGGCTGTGGCCGCTGTGGGATTCGCGG
207910	207969	GGTGCAGCGGCCCGCGGTGATACGGCGACTGACGGCGGCGGTGGCATTGGCGGCGGCGGG
207991	208024	GGTGGGCGCTGCGGTGGTGTACGTCAATGAATGG
208218	208259	GGGTTACCGACAGCGCGGTGCTGTCGGCGACACCAGCTCAGG
208444	208462	GGCGAGGGGGCGCTGCTGG
208487	208507	GGCGATGGGGTTTGCCGCTGG
208765	208846	GGGGTGGAACCGACCACAGGAACGGTTCTAGACGCGGGCGTACAGAGGTGGAACGAGGATGGTAGTGCCAACGTGCTGGTGG
208872	208888	GGACGGCAAGCGGGTGG
208907	208941	GGCTGGTAACGGCTAAGCAGGAAGGTAACGAGTGG
209027	209085	GGGCCACCGGGGCGAGATCGACGCCGCGGGAGAGCCGGACGAACGCGGTGCCGCCGTGG
209105	209193	GGATGATTCGGCCGCGACGGCTGCCAGGGGCGGCAAGACACGGGCAAGACGATCGCGTGGCAGGCGGTTAGCGATCACGGTCGGCGTGG
209210	209241	GGGCTCGGCAGCGTTCGCTGGTGCGACGGTGG
209267	209294	GGTGGCCACCAAGCTCATGGTCGCGCGG
209323	209364	GGACCTACACGCCGGAGAACATGGACACCCTGGCCGATCGGG
209465	209502	GGTCACCGGTGCTGCCGTGGAATCGCTGAGCGGCCGGG
209614	209630	GGTGGCTGGTGACCAGG
209651	209690	GGATTTGACGCCGCAGGTGTAGCGGGACCGAGCCCGCCGG
209782	209820	GGCGACCCAGCGCCGGCCCACATGCCCCCGGTATCACGG
209865	209928	GGTGTCACTACCCAGGCCGCGGAACAGGTCTTGGATGTTGTCCGGGGTGTAGTTGCCGCCCTGG
209979	210022	GGCGCTGGGACCGCCGTCGTGGAGCTGGCCGGTATTGCCGGGGG
210120	210156	GGGCCGCAAAACATACGGTGCACCACCGACCGGAAGG
210195	210304	GGAAAGGCCCTGCTTTCCGGCGTAGGCGACGGTGCCGGTGACCGCTTGGTTGGCGCGTCCTTGTCCGCGGGTGTTGTCCACGTAGGCGCCCAGCGGTGAGCTGCAGCCGG
210400	210418	GGCGGGTAGATCTCGGAGG
210626	210658	GGTATGAGCCCCTGGTGGTGGCTATCGCTTGGG
210678	210721	GGCGGCGCGGGCGGCCGGCTGCCCGGTGGTGCAGGCGAGGGCGG
210758	210776	GGCGCAGGCTGGCAGTCGG
210927	210959	GGCGAGCTTGGTATTGAGCTTGGTGTTCCACGG
210983	211015	GGAATTCGGTGGAAGCTGCTGCGGTCGTACAGG
211069	211097	GGTCAGGGCCTGGGACAGGCCGGCGTCGG
211173	211231	GGAAGAACGCTGGTACGGCTTCCAGCGGGACGGTCGCGCCCGCCGACGGCAATCCGAGG
211355	211403	GGAATCGGCATGCCCAGGCCGTGGGCGATCGCCAGGTAGACACCCGAGG
211477	211509	GGCGAAGCGATAGACGGGGCCGAATTCGGCTGG
211615	211691	GGTGCCGTTGGGCAGTGGGTTATAGGCGGTGGATTTGACATCGATGGGACTGGCCAGCCCGGCCGCCGCCGCCCCGG
211843	211863	GGGCCGGTCTGTGCGGGTTGG
212075	212107	GGGAAATGCCGCAAATTGGTCATGGGGTTTAGG
212128	212166	GGCCAGCGCCGACATCAGGGCCAACGTGGTGGCGATCGG
212212	212235	GGGGTTGGGTGCGGCGGGGCGCGG
212332	212368	GGCTCATTGGCGGTCAGGCCGCGGGCGTCAGCGTCGG
212420	212483	GGCGGCCGTAGGCGACGAACAGATGCAGGAAGGGTGCGCAGGGCAGGCTGACCGTAGCGCCGGG
212547	212578	GGGTATGCCCGACGCGATGGTTACCAGGCCGG
212612	212642	GGTAGCTGGCAGTGATGCCGGTTGCATCGGG
212712	212744	GGTGCCGGCCGACATGCGTTGGGCCAGACCGGG
212825	212837	GGTGTGGATGGGG
212885	212919	GGAGCCCGTGGTGGGTGTTGTCGGGATCGTAGTGG
212942	212980	GGGATTTCAGCCAGGACGTCGTGGTGACCGCCCGGTCGG
213040	213080	GGGCAGGCCGAATTTCGGGAACAAGGTGGTGTCGAGGAAGG
213134	213294	GGCAGGTGCACGTCACCGGCACGCATGTACATGGCCGCGGCGGGCTGGCCGTTGGCGATCAACGAAATCAGGCGCATATCGCCAGGCGAATAGGCGGGGCACTGTTGGTGAATGAGGGTGACGATGGCCTGTGCGCCCTGGTACCAGCCGGTATACGGCGG
213361	213436	GGCGATATAGCGGGCCAACAGGTCTTGCGCCTCGGGTGAATCCGGCGCGGACAACCGGTCGGCGGCGCTGGGCCGG
213456	213518	GGGCCCGCTGCAGCAGGCTATTGACGGCGACGGTGCTGGTACCGATCGCGTCGGCCACCTCGG
213556	213577	GGCTCGCTGCCGGGGTGAGAGG
213637	213683	GGGATCAGCAGGGTCGTCCGTCACGTCCGGCAGCGGCTCCAGCCAGG
213712	213729	GGACGGATCGGCACTCGG
213746	213766	GGCAACGGCCGGCGTCGACGG
213783	213797	GGCAGGTGTTGGTGG
213945	213965	GGTAGGGCTCGGTGTGGGCGG
214084	214128	GGTAATGACTACCACCCGGACTGAACGGAATTTCGCGGGCATCGG
214180	214206	GGTGGTCGTGCTGGCCCATGGTCTGGG
214242	214262	GGCTCGGCGCGGCCGGCCTGG
214286	214313	GGGCATGGCCGCTCGGGTGGCAAACGGG
214409	214428	GGGCACAGCATGGGCGGCGG
214477	214532	GGTGCTTTCGGCGCCGGCGGTGGCGGCACAGGACCTGGTGAGCCCGGTAGTGGCGG
214549	214586	GGGCGTCGTGGTGCCCGGCCTGCCGGTGCAGGAACTGG
214655	214724	GGACGGGTTCCGGCCGGGATTGGCCGCGCGCTGCTGCAGGTGGGCGAGACCATGCCGCGGCGAGCACCGG
214754	214817	GGCACCGATGACCGGCTGATCCCCATCGAGGGCAGCCGTCGCCTGGTCGAATGTGTGGGATCGG
214834	214928	GGAGTATCCCGGGCTGTACCACGAGGTGTTCAACGAGCCGGAGCGCAACCAGGTGCTCGACGATGTGGTCGCCTGGCTCACCGAGCGGTTGTAGG
215072	215123	GGTTGGCCACGGCGGCATCCATCGACCTGGCGGTGGCCCGGTCGCACGCGGG
215170	215196	GGGGCGGCGGGCACCCGCGGATTGCGG
215331	215350	GGTGGTCCAGATGGTCCGGG
215424	215455	GGCGTTCGGCGCCCGGGTCGGCCAGCGCTTGG
215577	215673	GGCGCGCGGCGCCTGGCGAGCCAGCCGGGCCACCGCGGGATACTCGTCGGCGGCACGGCGCGCCGGTGATCGAGCGGGACGGCAAGCACGACTCGGG
215692	215783	GGGGCACGGGCCGCGCTGGGCCGGTGATCGGCGCGGACGTTCCGCGGGATTCCCAGCGTGCCAGGGTGTACGCGGCCGAGGCGTTCGTCCGG
215811	215836	GGCTCACCGACGGTGGAGTTCTTCGG
215862	215901	GGTCGGTTCGGTTCGGTGGCATCGGTGCAGCGTTATGTGG
215921	215988	GGCGGTAGGGCAGAACTGGCCGACGGTGTCGCCGGTGCGCGTGCGGGCGCGCCGGGCGGCCACCGCGG
216006	216069	GGCGGCACAGGCACTATTGCGGTACCCGACCGGCACACCGCCGGTTGGGCGATGCGCGAGTTGG
216104	216141	GGTGCCACCGCCACACGGACCCGAGTTTGTGGCGACGG
216298	216332	GGTCGGCCTGACCGGGGCCAGCGATCTGTGGCCGG
216374	216410	GGGTATGTGCCGGGGATTCCCCGGCTCGGGGTCCCGG
216431	216608	GGTCTGGGCGTCACCAACCCTGGCTACCGCCCCGGTGACACCGCTACGGCGCTGCCCGCCGGCCTTGCCCTAGCGGCCAGCTTTAACCCGGTGCTGGCCCGGTCCTCGGGCAAAGCGATCGGCCGGGAGGCGCGCAGTCGCGGGTTCAACGTGCAACTGGCCGGCGCAATCAATCTGG
216676	216711	GGCCGCGGAGTCGATCATCGGGATTCAGCAGCAGGG
216762	216779	GGCACTGGCTGGACGCGG
216840	216900	GGTCGCAGCCCGGCGCCGTGATGGCGGCGTACAACAAGGTCAACGGAGATTACGCTGCCGG
216932	217023	GGTGCTTGGGGATACCGCGGTTGGGTGATGTCGGATTGGGGCGGAACACCCAGCTGGGAGTGCGCGCTGGCCGGCCTGGACCAAGAGTGCGG
217094	217193	GGCAATCTACCCAAGGGGCGCCTGTCGGACATGGTACGGCGGATCCTGCGGTCGATGTTTGCCGTCGGAATCGACCGATGGAAACCAGCGCCGGCGCCGG
217288	217347	GGCCGGGCGTATTGCCGTCATCGGCGGCTATGCACACCTCGGTGTGCCAGCCGGTTACGG
217369	217420	GGGGGGCTATGCGGGCGTGATACCGATCGGTGGGTCTGGCTTGGCAGCCGGG
217505	217540	GGCATCAACCCGGCGGAGGCGGTGCTGGCTGCGCGG
217672	217718	GGTGCTTGAGACGGGCAACCCGGTGACCATGCCCTGGCGCGACTCGG
217735	217810	GGCCTGGTATCCGGGCCAGGCGGGTGGCCAGGCCGTTGCGGAGATTGTGACCGGGCAGGTGAATCCTTCGGGCCGG
218014	218028	GGTGGTGACGGGCGG
218065	218084	GGGCGACCGCAGCGGGGCGG
218117	218198	GGCGAATCGCGGTTGCGGTTGCTGGGATTCGAGCGGGTCGAGCTCGAACCCGGCCAGACTCGGCGGGTAAGGATCGAGGCGG
218225	218403	GGCGAGGCCAGAAGCTGGCGCATCGAGCCGGGCGGTTACACGGTGGCGGTGGGCGCTTCGGCGGTAGCGCTGAAGCTGGCAGCCAAGGTCAAGCTGGCCGGCCGTGGGTTCGGGCGGTGACGGGCCGGCCCAGCGAGGCCCGTACCCACGACCGGCATGATAGGTCTACTTGACCGGGG
218420	218462	GGTGCAGCGGTAGGCGTCACCGGCGCCAGCACAGTGGCATGGG
218559	218595	GGGGATCCCCGAGGAATCCCAGGTGGTCAGCTGTCGG
218632	218714	GGGTATCTGGTAAACCCCCAGGCCGGTGGGCGGTTGCCTGCTGGCGCGCGACGGTCGGTGGTCGCGCTAGCGTTTGGGCATGG
218752	218813	GGACAGCACACTGGTCGGCGACGATCCGGCGTTAGCCGCGGCATTGGCGGCCAGCGACGCGG
218906	218978	GGCACACTCGGTGGCTTCAGCACCATTTGGCTGGCGCGTGGCGCGGGCCCACAGGGACGGGTGGTCACGCTGG
219028	219071	GGGCGTCGCCGATCGGGTGGAGGTGGTCGTCGGTCCGGCGCTGG
219088	219110	GGCCGGTGGCCCGTTCGACCTGG
219156	219220	GGGCGATCCGGTTGGCCCGGCGCGGCGCAGTGATCGTGGTGGACAACGTTATTCGTGGCGGCGGG
219253	219379	GGCGGCACGTCGGACGCTGCAAATGATGGGTGAGCACCCCGGCCTAGACGCCACGGCGATCCAGACCGTCGGGCGCAAGGGCTGGGACGGTTTCGCCCTCGCTTTGGTGCGGTAGCCGCTGGTCCGG
219398	219442	GGCATCCCGAAAACGGGCGTAATCTTGGAGCAGATGGATGGGTGG
219588	219640	GGTCTGGCCCTGCTGGCGGGCCTGTATGTGGCTGCATCGCCGTGGATCGTCGG
219683	219913	GGGGATCGCGGTCGCGTACTTGGCGTATGGGTTCGCGTCGGCCCTGGATCGCACACACGGCATGACCTGGACGCTACCCGTGCTCGGTGTGTGGGTCATTTTCTCGCCGTGGGTGCTACCAGGGGTCGCGGTGACGGCTGGCATGATGTGGTCGCACATCATCGCAGGTGCGGTGGTAGCCGTCCTGGGCTTCTACTTCGGGATGCGCACGCGGGCCGCGGCTAACCAAGG
219938	219995	GGGCAACTCGGGAATGTCCTGGCCGGGGCGGTCCCGGCCAGGCAGCGGCTAGTTGCGG
220072	220082	GGCGGTGGAGG
220100	220123	GGGACGCGAATTCGGCCGGATCGG
220142	220167	GGCCGGCCACGTCGAGCCGGATCCGG
220213	220267	GGTGCGATGTGGCCAACGCACAGGCCGGTGGTTCCACCGGAGAACCGGCCGTCGG
220341	220411	GGGGCCGCCCTTGGGTCCTTCGTACCGGATTACCACGGCGTCGCCCACGGTAATGGTGCCATCCTCAAGGG
220523	220554	GGATGGTGATGCCACCGCTCGGGTGGATCGGG
220585	220644	GGATCCGGCGGGGTGATGGCAGCCAGATTCTCGGCCATGGTGTGACCGGTAACCGTCAGG
220719	220763	GGACATCACATGGCGGCCGAACGGCTTGACATCGGCCAAATGCGG
220905	220935	GGTGAGGATGTCGCGGGCGGTGATGCCGCGG
220988	221021	GGCGGTCGGTCGCCGGCGGTGCCGCGCTGCCCGG
221043	221068	GGCGGCGCTGGCCATGGTGTTAGCGG
221211	221231	GGAGAGCTTGGCCCGGCCGGG
221624	221720	GGGCAGCGGCCTTCTCCAGGCCGTCGGTGACGTCTCGACTGCGGGGCTTGATGTCGGCGACCGTCGAGACGGAAGCGGCTTCGTCGGTGGTTTGCGG
221737	221863	GGCCCAAGGATGCGCTCGCCGCGGCACGGTTGCCAAATTCTAGGTCCGATACCCCGCTGGGGTACAAGATATGATGGGTAGCATGCCTGGGCCCTGCTTTCGGGTTGGCGAGTATCTCTGGAGATGG
221886	221950	GGCTACACGCAGCAAAAGGACAACTACGCCAAGCGGTTGCGTCGCGTCGAGGGGCAAGTGCGCGG
222028	222051	GGTCGGTGGCGCTGAACCTGCTGG
222086	222132	GGCCGAGGGCGGTCCTGGGGCTGACGGCAAGCTGGCAGAGGCCTCGG
222201	222222	GGTGCGGTGCGTACGGTAGGGG
222453	222568	GGTCCTAGTTGGGACCTTGCTGTCCTGGTATGCCCTTGTCGCGGCCGTGACAACGGTTCCGCTGGTGCGTTGGACCGCACACTGGCCGCGCCGCCGGGCCCTGGTGGTCAGCCTGG
222597	222673	GGCGCTGGCGCCCAACTTCGCGGTGCTGGCCGCCGGGCGGGTGCTCTGCGCGGTCACCCATGGCCTGCTGTGGGCGG
222745	222784	GGAACCAGTCTGGCGCTGGTCGTCGGTAGCCCACTCACGG
222803	222886	GGGGTTGGCGGCTGGCGGCGGTGTGCGTGACCGGCGCGGCGGCCGCGGTCGCCCTGGCCGCCCGGCTGGCGTTGCCGGAGATGG
223039	223177	GGTGTACGTGGGCCGAATCTGGCCTGGCTGCTCGCCGCCTATGGGGTCGCCGGCCTGGTGTCCGTGCCCCTGGTGGCGCGGCCGTTGGACCGTTGGCCCAAGGGCGCCGTCATCGTCGGTATGACCGGACTGACGGCGG
223200	223273	GGCATTCGGTGAACGCCACACCGCGGCGACGGCACTGCTGGGCACCGGTGCGATTGTGCTGTGGGGAGCCTTGG
223302	223401	GGCGGCGATGCGTAGCGGCGGCGACGACCCCGACGGGGCCTCAGGTTTGTATGTGACGGCGTTTCAGATCGGCATCATGGCCGGCGCTCTGCTGGGTGGG
223443	223480	GGCGGGTTTGATGGGTGTTGCGTTGTTCGGGATGACGG
223519	223556	GGCGACGGCTAACACAGCAGGTCAGCGGGACCAGTTGG
223617	223639	GGAAGCAGGGCTGGACGAGGGGG
223672	223801	GGTTGCGGTGCTGATGCTGGGTGCTGGCGTTGCCGTGGCGGACCCGGACGCGGCTCCCGGCGATCCCGGAGGTCCCGGGGCCCCGGGGGCACAGCGGGACCCGTCGACCCGCCGGCAGTTGACCTGTTGG
223896	223933	GGCAGTGCCGGTAGCAGCGGGCCCCGTTGCCGGGCAGG
223986	224011	GGTCGACGGCGCGATGGTCGGTGTGG
224103	224142	GGGCAAGTTCTACTGGATGAGCCCGACTCAGGTACGCTGG
224159	224195	GGCCCGCCAACACCGCGGTAAACATCGATGCGGCCGG
224213	224233	GGACCGGTGATTCGCTGGTGG
224310	224327	GGGCATGGTGTCCGGCGG
224379	224426	GGTCATGGACTCCTCGACGTACGGGGTCCCGGTCAACTCGGCCCAAGG
224495	224513	GGTCGGTGGCAGATCAGGG
224553	224599	GGCCAACGCGAAGTGGTTCTACGACAACTTCGGCAGCGGTGACCCGG
224641	224675	GGTGCCCAGGACTGGCAGATCTAACGGCCGCGCGG
224841	224869	GGCGAACAAGCTGGTCGATAGGTAAGCGG
224976	225005	GGCGGGCGGGTCTTGGTCTTCGTCCAGCGG
225024	225088	GGAGATTAGCGCGTGGATCTGCAGCGGACGTAGACAGTCGGCCGGGCGGGGCTGCTGAATGTCGG
225163	225204	GGTTCCTCGCGGTTGTCGTGGTAAAGGATCAGATCCAGCGGG
225263	225328	GGACCTCACCGTAGGGAATCGTCAGTTCGCGGTTGCGGATCTCGCGCACTTCGGGGGCCTTGGTGG
225382	225494	GGTAGCGATACCGGACGTTGCGGGGTTTTCTTCCACTTGAGGAGCAGTTCGGCAATCTCGTCAGCGGCGGCGCACAGGGTGGCAATAAATCGCTGCTGGTAAGACTCGTCGGG
225565	225585	GGATTGTCGGCGACGCGGTGG
225618	225636	GGAGGCGGTGCGGAAGCGG
225755	225772	GGATGCTGTCGGGGGTGG
225828	225862	GGTGCGGGCGAGTTTATGGGTGCCGGGTAGGAAGG
225880	225915	GGCCCCTGCGCGGTTCCGCGCCGCCAGGTAATGAGG
225968	225991	GGGCCAGGACCGACAGCGGTTCGG
226090	226134	GGATCGGTCAGCATTCCGGGGCTTCGCCGCAGGTCTAGGAAGCGG
226245	226324	GGCCATCTGATCGATGAGGTCTCGTAGTGCCGCGGTGGCGATTTCGGCAGCTTCTGAACCCTGGGCCGCCAGCGCGTCGG
226376	226410	GGAATCGTTTGTAGGCCCAGGCGGCGGGCAGCTGG
226428	226525	GGGACCGATCGGTGGTGCGTATTCCAGCGGCAATATGTCATCGGCGGCGAACTTGGTCAGCTGGATTCCGTCGGAATTATCCGGCAAGGCCTGGGTGG
226673	226763	GGGGGTCTGCCCGAAAGGGAAAACCCGGTGTCCTTTCTGGTTATCGAAGTGACCGGAATATTCGGTGCCGGCGGCGCACACGCGAGAATGG
226894	226966	GGTGGCGGTTGTCCGGCTATGTCATGCGGCATCGGCGCGATCTGCTGTTGGGATTCGGGGCGGCGCTGGCCGG
227045	227082	GGCGCCCTGGGCCGTGGTTCTGGTCGCCGCCGCCGGGG
227110	227139	GGTACTACGGCGGTCGAATTGCCCACCTGG
227159	227218	GGACGCCTTTCAGGCCCTGTTGCGGTGGGACGGCCGACAACAGGACCGGTGGAGCAGCGG
227316	227343	GGTGTCGCGGTCATGACCTGGTTGTCGG
227441	227547	GGAACACAAGGCCGCGGTCACCGGAGTCGTCGATGCGGCGGTCTGCGGAATCCGGGTCGTCAAGGCGTTCGGGCAGGAGGAGCGGGAGACGGTCAAGCTGGTGACGG
227578	227605	GGGTGGCCAGGCTCAACGCACACTTCGG
227633	227695	GGGTCAGATGGCGGTCTTCGCGCTCGGCGGATGGATGGCCGCGCAGGGCAGCATTACGGTGGG
227732	227759	GGCGCGGCCGGCATGCGATCTGGCGGGG
227780	227802	GGCGCGCGCCGGCGCGGTGCGGG
227861	227910	GGAGGCTCGGTTATCACTGGAGTTCCAGCGGGTGTCCTTCGGATATGTGG
227945	228015	GGTCCGGGCCGGGGAGACCCTGGCGGTGGTCGGTGCGCCGGGCAGCGGCAAATCCACGTTGGCGTCGCTGG
228041	228066	GGGCGCGGTGCGGATCGGTGGTCAGG
228203	228228	GGCGGCCCGGGCGGCGCACATCGAGG
228248	228299	GGACGGGTATCAGACGGCCGTCGGTGCGCGCGGACTGACGCTGTCCGGCGGG
228380	228444	GGATGCGGTCATCGAATGCGGAATTCAGGAGGTGCTGCGGGAGGCGATCGCGGATCGCACCGCGG
228479	228546	GGCCGACCGGGTCGCGGTCCTCGACTCCGGGCGCCTGCTCGATGTCGGCACCCCCGACGAGGTGTGGG
228605	228660	GGTTGTCGCGGAGCGCTCGCCGGTGTGTCGACCGGTGGCCGGGCTCGGCACCAAGG
228863	228980	GGCGCTTTGGTGGGCAGCGCTCGCCGGCACCGCCACCGTGGTCATTAGGTGGGTCGTGCAGTGGGGGAGTGCCATGGTCGCCGGATACACCGGTGAGCAGGTGCTGTTTCGATTGCGG
229076	229107	GGCCATCGTGGCGTTCCTGCGCACGGGTCTGG
229127	229179	GGTGACCCTGGTCGGCATTTTGGTGGCGCTGCTGGCCATCCGCGCCCGGCTGG
229225	229284	GGCAATTCCGTCGGGCGTCGAATTGGACCTATCGGCGGGCGCGGCACCGGTTGGGGACGG
229310	229332	GGCGGGGTTGCGGATCGCCCAGG
229398	229415	GGGGTGCGCGGGCAGCGG
229460	229530	GGCGACCACCCTGGTCCTGCTCGACGGTGCACGCGAGGTGCGAGCGGGGGTGATCTCGGTCGGAGCGCTGG
229610	229634	GGCGGTGGCGGCCGGGCGGATCCGG
229651	229704	GGACACCGTCGTCGCCGGCGGCACGACCGGTGGGGACGTTGCGTGGTGAAGTGG
229778	229820	GGCCGGGCAGACGGTGGTGTTCGTCGGCTCCACCGGATCCGGG
229869	229950	GGGACGGTCCGAGTCGACGGATGCGACCTGCGGGAGTTCGATGTCGACGGCTATCGCAACCGGCTCGGCATCGTGACGCAGG
230021	230047	GGTCGAACGGGCTGCGCGGGAGGTCGG
230079	230125	GGGTACCTGCATCAGGTCACCGCGGGTGGGCGCAATCTGTCCGCCGG
230186	230288	GGATGAGGCCACCGTGGCCCTGGATCCTGCCACCGAGGCCGTGGTGCAGCGGGCCACCCTCACCCTGGCAGCCCGTCGGACGACCTTGATCGTGGCTCACGGG
230379	230406	GGGGGCCACTATTCGCGGCTGTGGGCGG
230483	230523	GGGTGGCGAGTTGACCGGGCGCCGGATCCCGACGGTTGTGG
230646	230689	GGAGGGGTTCTCGGGTCCGGTCAGCGAGGTCCGGAGCGGGGCGG
230723	230759	GGACCGGAACGGATCCAGCGGCAAGCATGCCTTCAGG
230785	230820	GGGCTGGGGGCGCCCGGAAGGAACACCACAGGGGGG
230886	230935	GGACCGGGTGCAAATGGCACCGGTGAATGTCATTTCGGTCGCGGTGGTGG
231008	231046	GGCAGGCTGGATGCGAAACCTCGGTCCTGCTCGTGCTGG
231164	231189	GGATGATCAAGCTGGGGTTGACCGGG
231634	231705	GGATGGAGCGGCGATGCAAGGTCCACGCGAACGGATGGTGGTCTCGGCCGCGCTGTTGATTCGGGAACGGGG
231746	231764	GGCGCACCGCGGGGGTCGG
231853	231878	GGCCGAGGGGGGCCTGGAGCTGCTGG
231932	231966	GGCTGCCCGATCGCCGCGGTCTCGGTGGAGGCGGG
232015	232106	GGCGGTGTTTGACCGCTGGTCGGACTTGACTGCCCAGCGGTTCATTGCCGACGGCATACCGCCGGATCGGGCGCACGAGCTGGCGGTGTTGG
232123	232150	GGGCGCAATCTTGCTGGCTCGGGTGCGG
232317	232387	GGCCCGCATCCGGGGCGACAAGGCGCATCCGGGGTCTGCGGGCTACACCTGCAACAAGGCGTTGCGGCTGG
232444	232474	GGCACCTACGAGGAGATCGACTGGGACACGG
232546	232663	GGCGGCGGCGGACAGGGCAATCACCTCGGCGGCGCCTACAGCGGCGCCTTTCTGAAGGCACTGGGGTCGCGCTACCGGTCGAATGCGCTGGCGCAGGAGAAGACCGGCGAAGCCTGGG
232716	232746	GGTGTCGGTGTTCGTCGGGAAGAACCCATGG
232854	232930	GGCCGACTTCCATCTACGGGTGCAACCGGGTTGCGACGCCTGGTGCTTGGCGGCTTTGGCCGCGGTCTTGGTCCAGG
233035	233047	GGGGTGGACGAGG
233168	233201	GGATCCTGACCGGCAACTTCGCGAAAAAGGGTGG
233241	233314	GGTCTCCGGCCGCACACCGGTCACCGGTGCGCCTATTATCGCGGGCCTGATCCCGGGCAACGTGGTGCCCGAGG
233334	233386	GGATCGGTTTCGGGCGATGATCGTAGAGAGGGGCAATCCGGCTCACTCGCTGG
233405	233437	GGGCGGCATTCCAGGCGCTGGAACTGATGGTGG
233615	233728	GGGCGCGGCTGGTGCGGGCACTTGGCGTAGTCGACGAAGCGGACCTGCGGCCGCTGCGAGAGGCCGCTGCTCAGGGTCGCCAGGCGTATACCGAGGCGTTCCTCGCGGCGGCGG
233782	233851	GGGCCGACGCTGCCGGACGGTCTGGCCGGGGCGGCCGCGTTGTGGGGACTTGCCCAGAAGACGGCGATGG
234003	234033	GGAGATTCCGGAAATGCTGGCAGAGATCCGG
234195	234223	GGCCCTGGGACTGGCCGATGGGTGCCTGG
234240	234268	GGCGGGCAGTGCGGAGGCGACGGTGGAGG
234310	234359	GGCTTTGGGCTGGACTACACCGGCGACGACGGGCGCACCGTCGTCGCCGG
234626	234691	GGAACTCCGGCGGGGAGTGCGGATCGACCGCCAACCGGCGGATTGCTTCGGCTGCACGCGATTTGG
234859	234903	GGCGGGCCGGGGTGGTCGACGAGATCGCGCGGCGTGTAAGCGTGG
234924	234958	GGTGCGGGCGGCGAACTCGGTGCGATCGTCGTCGG
235062	235116	GGCGGCCTCGTCGGCCTGCGGATCGAAAAATGGTGGCTGTAAAATCGCTGCGGGG
235138	235166	GGGTTGTAGTAGGCGTTGACGGTTTGTGG
235187	235272	GGTCGACCGGGCCGAAAAGCTTGGCTAGCTCGCGGTCATGGTTGACGGCGTAGCCGCGCTGGACGTTACCGTAGAGGTCGTCGCGG
235418	235467	GGTTGTCCACCAGGGTGTCGATGCGGGACTTGGCATCCGGCGGGAAATGG
235593	235632	GGCGACCAGGGCGCGGGTCAGCCAGGGGGCCCGGGCGCGG
235692	235719	GGCAAAGGTGACGAGGTAATCAGGTTGG
235800	235851	GGTCTGCAGCTGGGCAAACGTGCGCAGGTTGTAGCCAAGGTCGGCGTCGCGG
235907	235932	GGTCCGCGGTTTTGGCATGGTCACGG
235952	236053	GGCCGAACATCCGGGCGATGTGCCCCGGGTAGGCCGCTAGCACGGCGGCGTGTTGCTCGTCACGGTAGTAGGACTCGTCGGGTAATCCGATGCCGGATTGGG
236147	236173	GGGCGGCGGCCAATTCGGTGGCGTCGG
236232	236262	GGCTTCCTCGTCGAGGAAGCTGGCGTAGAGG
236306	236325	GGCTGGCCTGGATGATCAGG
236343	236393	GGCGCGGTCGAACAGGCTACGGAAGGCGCCGTCGGTCGCTCGGTCCGCTGG
236417	236497	GGCCGTTAACGTGGCCGAACAGGTCGTCTTGGGGTCGGGCATCAGCGTCGATGTGGCTCAGGTCGATACCCGAGGGGATGG
236532	236562	GGGTGCAACGATCGGGCCATGCCTGACGGGG
236579	236634	GGCCCAAGAAGATGCGGAAGACGACTCGCGGCCCGACGCCGCGGAGGCCGCCGCGG
236697	236741	GGCGTGCTATCGGTCGCCGCGGTCGTGCTGGGTGCGATGATCTGG
236926	237033	GGCAGGTGGTGGAGAAGTTGCGGACGCACAGCAGCGGCAGGATCGAGGCGGTAGCGATCGATACGGTGCACCGCGAGCTGGATACCCAGTCCGGTGCCGCCCGACCGG
237077	237115	GGTGCTGCTGGTCGCGACGTCGGTCAGTGAGAACGCCGG
237219	237254	GGCGGCTGGTGGTGTTCGATGTCCTGGCACCACTGG
237271	237370	GGCCGCGATCGGCGTCTTGCTCGGCTGGCCCCTGTGGTGGGTTTCGACGTGCTCGGTGTTGGTGCTGCTGGTGGTCGAAGGTGTGGCAATCAACTTCTGG
237463	237566	GGCGGCGGTGGTGACTGGGTACCTGCGCTGGACGACACCGGACCGCGACTTCAATCGGGATTCCCGGGAAGTGGTGCATCTTGCCACGGGGATGGCCGAGACGG
237592	237653	GGCCGCCGCTGTTGACCGGGCCGCGGCGATGATGGTGCCCGAACATGCGGGCGGGTTCAAGG
237687	237776	GGCGCGGTGTTACGGCCCAGGCCGCTACGCTGGCGGCCGGCGTGGAGGCGATCGGGCCGTCGGCAGCCAGTGTTGCGGTGATTCTGCGGG
237814	237863	GGCGCGAGCGCTGCGGGTGACCTTGACCAAGCGGGGCAGCGGCTGGCTGG
237901	237934	GGCGGCACGTACGGATTTGGCTCTGACGAACCGG
237993	238006	GGTAGGCGGTCAGG
238053	238132	GGCCAGAGCGGTCCAACAGGAGCCCAACCTGACGGGCCACCTCGGCGCGCTCATTGGCGTCTAGGTGAGTACGGGCCCGG
238150	238201	GGCGTTGGCGATGCCGGTCGCCGGTATGCCCTCGAGGACTTCTTCGACTTGG
238320	238382	GGTCGACGTCCGGCTCGCTCCACGCGACGGTGGGTTGTTGCGGCGGTGCGGGGTGTGGCTCGG
238463	238537	GGGCATCAGCTCCGGGCGACTGGTCACCGAGGTCAGACGGTTGCGGATCTGCCAGGCGACCAACCAACTGGGTGG
238599	238613	GGCGGCGGTTTCGGG
238631	238680	GGTCAGCAAAGTCGGCGTAGTCGTGGCTGCTGTTTCGGGACATGATCAGG
238710	238797	GGTTGGGATCTGCAAGCGGTCACCGGTGGGCAATGCGACGTTGGTCGTCTCCACCGGGCTGCGCCGCCGGTAGCCGGGGCCCGCCCGG
238875	238899	GGTGACCGGGTGCACCGGGCGCTGG
238916	238950	GGGCGATGCCGTTGCGGTAGGCCAGCTGCACCTGG
238980	239018	GGTGAAGGCGAGCGGATCGGTAACGCAAATGGCGTCCGG
239073	239102	GGGCGGGATCGCCGCGGCGAAGTCGTCAGG
239123	239186	GGTCGACTTTCGGCAGCGGTCGGTCGAAGTCGACCGACGGCAAGATGTGGGCCAGCCATCGGGG
239408	239454	GGGTCTGGCCCGTCTGCAGGAACCGCTCCCGGATTCGCGTAAGCAGG
239495	239512	GGACCAGCGGGGGAACGG
239567	239599	GGAAGACCATCACCAGGCTGCCGTAGGCGGCGG
239784	239846	GGCAACCCGGGGTAGCTGGGTCCGCATCCAGGTGATGGTGTCGCGGGCGCCCAAATCCTCGGG
239892	239908	GGCGAATCGCGGTGGGG
239948	239995	GGATTGCGGCGATTGTCTGGCTATGTTCGGGTGCGGACGCACCGCCGG
240022	240075	GGGCCCAGCGCGCCCGGCCCCAGCGCTTGGGCCGCGGCCGCTGCGCCGGTGCGG
240309	240325	GGCAGGTGTCAGGGTGG
240388	240412	GGGGTGTTGATCAGGTAGATCCCGG
240465	240498	GGCCATCGCGGCGTCGACCGCGTCGGGCGGCCGG
240521	240556	GGTAGCGCATCAGGATGAACAGGGAGTAGTCGACGG
240663	240691	GGCGAGTGCCAGCGGGATCGCTGCGGCGG
240716	240793	GGACCATCAGAATGATAGGCAGGTTCCAGCGTTCGGCGTTGGCAATATCGTGTTTGGTGTTTGCCGCCGCGGCCGCGG
240875	240919	GGTCGCGCAGCTTTTTGGCGACGTCACTGGTGCCCGCGTTGCGGG
240946	240983	GGCCGGTCCGGTTGCGGGGGCCGTTGGGTGGGGTTGGG
241035	241075	GGCATTGTCGATGTCTTGGTAGCTAGCATCCGGTCGGGGGG
241096	241113	GGGGCTCCCCGGTCCGGG
241372	241465	GGCGTGGACCGCACAGCACCTGGAGTTGGCGGCGCCGAGGGCCGAGATGGCAGGATGACGGATCGTCGGGGGCGGGAACTCCCAGGCCGCCGGG
241523	241553	GGCACCGCGACGACGCGGCGCAGGCTGTTGG
241619	241697	GGCGCGTCGGACCCGTGCGCGGCCAGCGAAGTGGCGAGGACGGTCGGTTCGGTCGCCAAGTCGATGGGCGACTACCTGG
241720	241811	GGTGATGACCGCGGTCTTGCAGCAGCAGGTAGGGCCGGGGTCGGTCGCATCGCTGAAGGCCCATTTCGAGGCGAATCCCAAGGTCGCATCGG
241874	241987	GGCCTGCAGGCGATCGGTTTGATGCAGGCGGTGCAGGGCGCCCGCCGGTAGATGCCGGACCGCCGCCGGGTCCGGCGCAGTCGAGCGTGAGGCAGCGGTCGCCTACCGGGGCGG
242004	242153	GGTCGCAGGTCAGGGGTCGGCGCTGGACCTTGCGGTGTGGTTTCGACCGGGTCGTCGCAGGGTGTGCCCTGCGGTTGGATGACAAGTCGCAGGTTTGGATCGGTTGGCGGGTCGCGATCGTTGTCGGAATCGGCGGTGCTCTCGGTGCGG
242234	242272	GGCACTCGGCAAGGGCATGCCGCTGGATACCAGGCCGGG
242306	242349	GGGCATCAGCGGTATGGTGCCGACCGCGCGGGCGGCGGCGTAGG
242372	242421	GGCATGGTCGCCGGCGGCGTACGCGGCGAAACCGAGGCAGGCTACGTCGG
242517	242536	GGTAGGCCGGCATCGGCCGG
242829	242877	GGCCCACCCGGCAGCGTGGTGCTCAGCGAGTTGGCGGCGTAGAAGGCGG
242909	242940	GGCGGATTTCAGCAGGGTTCGCTGAATCTGGG
243120	243142	GGGGGTACGCCCTCAGCGGGGGG
243181	243201	GGCGGAGGTTGCGGGCGGGGG
243282	243328	GGGGGGTCGTGACCGGATCGTGCCGCCTGGCAAAGTAACTATGCGGG
243382	243492	GGATGTCGGCGAGCCTGGATGACGCTTCGGTCGCACCGCTGGTTCGCAAGACCGCGGCCTGGGCGTGGCGGTTCTTGGTCATCCTGGCCGCGATGGTCGCGCTGCTGTGGG
243557	243589	GGTGCCGCCGGTGGATTGGCTGGACTCCCGGGG
243608	243649	GGTGACGCTGGTCTTGTTGAGCGGTTTCGCGGTTCTCGGCGG
243683	243708	GGGGTTGCCGCATCTGGTCACCGAGG
243739	243769	GGCTGATCGAAGGCCCGGCGCACTTGCGCGG
243875	243894	GGTTACCGCGGCGGTGCTGG
243924	243966	GGGGGCCGGAGCATCTGGCAGTACGTCACGAAGGCCTTCCCGG
243992	244006	GGCGGGGCGCGCCGG
244023	244138	GGGTACGCGCGGGCCACCTTCCTAGTGGCATTGACCGATGCGGCCGGGGTGGGCGCGGGGCTGGCGGTGATGGGTGTGCCGCTGGCATTACCGCTGGCCTCGCTGGTGTTTTTCGG
244158	244266	GGTGCCGTGGTCGCCGGGTTTCTGGCCGTGGTGGTGGCCCTGCTGGCCAAGGGCATTGGCTACGCGCTGATCACGGTCGGTTTGCTAATCGCGGTGAACCAACTTGAGG
244286	244302	GGTGATGGGTCGGGCGG
244319	244392	GGCCGTGGTGCTGGCCATTGCCGCTGGCGGTGTGCTTGCCGGAGTCGTCGGCGCCCTGTTGGCCGTCCCGACGG
244412	244433	GGTGCAGGTGCTGCTGGGCGGG
244481	244544	GGTTTAAAGGCGTCCTTCGCGGCGAAGCAGATCCTGGGCGGACAGGGCGCCGCCGCCGCGGCGG
244629	244807	GGCAGGGCCGCGGTGGGTTCGGCCGGGTCACCGGCTGCGTCTGTGGAGCGGTTCGCCGCAAGCGGCATAGCCCGGGTCTGACCGGCAGACGGGGCCGATGGCGGGGTCGGGGTTGGTGGCGGCGTGGATGCTGGCGACTGCACGGACCGACCGGCAGCCGCGAGGCGGGTTGTCGGCGG
244838	244986	GGTGCTCGCCCCAGACGGCGCCGCCGGCGCGGCAGTTGCTTCCAGGGCAGGCGTGAGCTCCGGTGAGCTTGCTGGACTCGAGCGGGCCGGTCGAGGTGACTCCGCCAGCGGATGGGTCGGATCGTGCGGTGGGCGCGGGTCCCCAGCGG
245016	245072	GGAGGACGTGCGGGACGCCCGTTGCTGACGGGCCGCTTGCGCTCGTCGGGCAGGTGG
245092	245119	GGGTCTGCAGGCGTCTGGCCCAGCGCGG
245291	245343	GGCGGTAATGATGCGTCCGGTGGCTGCGGTGCCGATCCGGATCGCCTCCTGGG
245445	245464	GGCGCTGTCAGCGGGGTCGG
245612	245663	GGTGGTCAGCAGGATGACCACCATCAGCGGCATCTTCGCGAACAGGCCGTGG
245924	245987	GGTGACCGGTTGATGGTTGCTGGTCTGGATCACCAGTGTCAGCGGATTGGTGCGGTATCCGGGG
246016	246037	GGCGCACCGAATTGGTCGGCGG
246114	246149	GGTGCGGCGAACAGCACTGGGCGCTTCATCACCCGG
246173	246237	GGCTTCGACCTCTTCGCGGGTCTTGGTCCGCTGCAGGCGGTCGGCGAGCCAGTTCAGGTAGGCGG
246259	246279	GGAAGGGCACCCGGAACAGGG
246313	246354	GGATCCCCAGACAGGCCGGCAACACGGTGATAGACAGGATGG
246380	246413	GGCGTAGGTCAGCGACTTCAGGAAACCCTGCGGG
246509	246545	GGTGTCGTAGCCTTCGGCGATCTCTTCGCGGAACCGG
246602	246641	GGGCTGGGCGAAATAGTGCACGGGACCGAAGATCGCGAGG
246693	246705	GGTAGGCCGGCGG
246778	246828	GGTCGGTGGCGATGGTGCCGGTCAACGCCTCGGCCACCGGTTGCAGCCCGG
246862	246897	GGTCGGGTGCGATGGCCTTGTAGTTGTTGAGGATGG
246921	246966	GGGATGGAAACGAAGGTGTACTTCTTGTCGGCGGTGGCCATGCCGG
246985	247034	GGTAGCCGGCCCATCCCAAGACCTGGTCGGGGTGATCCTGCTGGAACCGG
247064	247100	GGCCGGGTCGTCAACGGTCTTGCCGGCTGGGGCTTGG
247363	247425	GGTTGTCACACACGTCGGCTGTCACACTCGCGAGGTCAACAGCGAGGACAGCGGCCGGAACGG
247448	247486	GGTAGCGAATCGAGGCCGATTCGAGGTAGTGGTTCCCGG
247580	247634	GGGGTTCCGCTGCGGGCGACCGCCTCCAACGGTTGGCGGAATGCCTGACCGTCGG
247778	247880	GGCCGGACCACCTCGGCGCTGCCAGGGGCGATGTTGGTGAAGACGGTGGCCTCCGGTTCGGTCGAGATGCCTGGACGGCCGGCCACAATCTCTGCGGTTCGGG
247931	247949	GGCCGGCGGCCCAAGATGG
248211	248256	GGTAGCCGGTCGGACGACCGAAATCGGCAGCAGTTCGGTGTCGGGG
248273	248332	GGGGTTCGGCGTCGCCGGCCGCGGCGATGTGCTCGGCGTAGCCGGGATGGTCGGTCGCGG
248349	248436	GGGAACGAGCCGGTCTGCGATCAAGGCCATGGTGGCCGGCTGTAACAGGCGGCGCTTATGGTGGCGTGCCTTCGGCCACGGATCGGGG
248496	248533	GGCATTGCCAAGGATCAGCCGGATGTTGATCCCGTCGG
248674	248791	GGCGCGTCACGGCCAAACCAGGCACGGGTATCCACCGGTGTCCCGCGCGGGGATTGAGGTAGCGCCAGGAGGCCAAGCTCCGGCCAAAGTCGCTCCCAGGTCTCGCGTTGGGCCTTGG
248813	248876	GGATGCTCGTGCTGGGGAGCTGGCCCGATGCCACCGGTGTGTCGGGACGTAGCCCTACCCCGGG
248897	248931	GGTGGACCATCAGCGCCCGGCGTAGCCGCCCCTGG
249029	249052	GGGTGGGAGATGCGCGGACAAGGG
[truncated: 14,384 more rows]
