# Supplementary material for: Mapping and characterization of G-quadruplexes in Mycobacterium tuberculosis gene promoter regions
Source: Sci Rep. 2017 Jul 18;7:5743. doi: 10.1038/s41598-017-05867-z (PMC5515968; doi:10.1038/s41598-017-05867-z)
Supplement: Supplementary file 3 — Supplementary File S1b [file 41598_2017_5867_MOESM3_ESM.xls]

## Sheet: Supporting File S1b_reverse_str
Start	End	G4 sequence
5	30	CCGATGACCCCGGTTCAGGCTTCACC
228	265	CCATCTGCGGGCCCCGATTACCGACGCTCTCAGCCGCC
282	384	CCAACTCGGGGTCCGCATCGCTCCGCCGGCGACCGACGAAGCCGACGACACTACCGTGCCGCCTTCCGAAAATCCTGCTACCACATCGCCAGACACCACAACC
429	519	CCAGCACAGTTGGCCAAGTTACTTCACCGAGCGCCCGCACAATACCGATTCCGCTACCGCTGGCGTAACCAGCCTTAACCGTCGCTACACC
542	570	CCTCCAACCGGTTCGCGCACGCCGCCGCC
589	610	CCCGCCCGCGCTTACAACCCCC
861	888	CCACACCTTCAACACCTTGCACAATGCC
915	961	CCGCCCACCCAAGCAGCTCGCCACCCTCGAGGACCGGCTGAGAACCC
994	1020	CCACCCGAGCTGGAGACCCGCATCGCC
1059	1086	CCCCGACGATGTCCTCGAACTCATCGCC
1131	1166	CCGGGTCACCGCGTTCGCCTCATTGAACAAAACACC
1347	1462	CCTGTGTCGTGAGCTCACCGATCTTTCGTTGCCCAAAATCGGCCAAGCGTTCGGCCGTGATCACACAACCGTCATGTACGCCCAACGCAAGATCCTGTCCGAGATGGCCGAGCGCC
1641	1791	CCCGGCGGTTCCGTTCACAACCCACGCCTCATCCCCACCGACCCAACACACACCCCACAGTCATCGCCACCGTCATCCACAACTCCGACCGACGTCGACCTGCACCAAGACCAGACTGTCCCCAAACTGCACACCCTCTAATACTGTTACC
2151	2195	CCAGCCAGGCCCGCGGTGCCGGTGCTCTCCGGCGTGTTGTTGACC
2300	2342	CCGATTGTTGTCCGATATTACCCGGGCGTTGCCTAACAAGCCC
2366	2486	CCGGGTCGCATTGACCTGCGGTAACGCCAGGTTTTCGCTACCGACGATGCCAGTCGAGGATTATCCGACGCTGCCGACGCTGCCGGAAGAGACCGGATTGTTGCCTGCGGAATTATTCGCC
2512	2565	CCGCCGGCCGGGACGACACGTTGCCTATGTTGACCGGCATCCGGGTCGAAATCC
2669	2696	CCCGGCCAAGACGCTGGCCGAGGCCGCC
2847	2885	CCAACCGAACACACCGCGGTGGCCACCATGGACGTGGCC
3135	3172	CCTGCCTTGCTACGTCCGGTGTCCGGGGACGATCGCCC
3435	3474	CCGCGTTAGCGCCGATTTGCCGTTGATCCGGGTAGGTACC
4629	4670	CCGGGGCCCGACATTCGTGATCCACAACCGCTGGGTAAGGCC
4754	4780	CCACCAGATCGCCGAACATGCACGCCC
4953	4988	CCTCGCCATATTGCCGGTAGGGGTCCGCGCGACACC
5010	5045	CCCAGAACAAGGCGCTCCGGTCCCGGCCTGAGAGCC
5063	5104	CCGTATGCCGGACGTCGGGACGCACCAGGAAGAAAGATGTCC
5185	5220	CCCCCTGCGGCGACTCAACCGCATGCACGCAACCCC
5472	5524	CCGACGACGGCCGCGGCATTCCGGTCGCCACCCACGCCTCCGGCATACCGACC
5702	5731	CCCCTGGGCCTCAAGCAAGGGGCGCCGACC
5763	5785	CCGACCCCGCTGTTTTCGAAACC
5836	5882	CCTCAACAAGGGGCTGACCATCAACCTGACCGACGAGAGGGTGACCC
5952	6008	CCGAATCCACTGCACCGCACAAAGTTAAGAGCCGCACCTTTCACTATCCGGGTGGCC
6147	6200	CCTTCGCCAACACCATCAACACCCACGAGGGCGGCACCCACGAAGAGGGCTTCC
6265	6304	CCCCAACCTCACCGGTGACGATATCCGGGAAGGCCTGGCC
6332	6373	CCGCAGTTCGAGGGCCAGACCAAGACCAAGTTGGGCAACACC
6417	6442	CCCACTGGTTTGAAGCCAACCCCACC
6534	6598	CCACCGACATCGGTGGATTGCCCGGCAAGCTGGCCGATTGCCGTTCCACGGATCCGCGCAAGTCC
6831	6862	CCGACGCCGATGTTGACGGCCAACATATTTCC
7161	7190	CCGCCGCCGCCGACGAGTTGTTCTCCATCC
7320	7351	CCGCCTGACGACTCGCTCGACCGGATCGAACC
7486	7558	CCGGCTTCCGCCCGGACCGCAGCCACGCCAAGTCGGCCCGGTCGGTTGCCGAGACCATGGGCAACTACCACCC
7586	7638	CCTGGTGCGCATGGCCCAGCCCTGGTCGCTGCGCTACCCGCTGGTGGACGGCC
7690	7708	CCGAAGCCCGGCTGACCCC
7760	7826	CCCTAACTACGACGGCCGGGTGCAAGAGCCGACGGTGCTACCCAGCCGGTTCCCCAACCTGCTGGCC
7861	7895	CCAATATCCCGCCGCACAACCTGCGTGAGCTGGCC
7976	7994	CCCGGACTTCCCGACCGCC
8011	8051	CCCAGGGCACCGCTGATGCCTACAAAACTGGCCGCGGCTCC
8089	8139	CCCGCGGTCGTACCTCGCTGGTGATCACCGAGTTGCCGTATCAGGTCAACC
8164	8214	CCGAACAGGTCCGAGACGGCAAGCTGGCCGGCATTTCCAACATTGAGGACC
8291	8330	CCTTTACAAGCACACCCAGCTGCAGACCAGCTTTGGCGCC
8378	8406	CCAGCTGATCCGCTATTACGTTGACCACC
8525	8558	CCGGGCGTCGGAGACCGTCGATATCGCCCGGGCC
8663	8717	CCTGGCCAAAATCGAGGCCGAGATCGCCGATCTGGAAGACATCCTGGCAAAACCC
8863	8910	CCGAAACGGGATACGCCAAGCGCACCAAGACCGATCTGTATCGCAGCC
8986	9018	CCACCCACGATTTGATCCTGTTCTTCACCACCC
9037	9066	CCAAGGCCTACGACTTGCCCGAGGCCTCCC
9091	9179	CCAACCTGTTAGCCTTCCAGCCCGAGGAACGCATCGCCCAGGTCATCCAGATTCGCGGCTACACCGACGCCCCGTACCTGGTGCTGGCC
9301	9341	CCGGCGACGACCTGCTGCTGGTCTCGGCCAACGGGCAGTCC
9358	9392	CCGACGAGGCGCTGCGGCCAATGGGTCGTGCCACC
9628	9669	CCGTCACTTCCGGCGGTGGCGTGATCCGCACCGCGGCACGCC
10008	10047	CCGGGCCAGGCCGCATACCAGATGCTGGAGACCCGCCGCC
10094	10147	CCGCCGCCGGTATCACACCCTGAGGGGCGCCCGACCAACCCGCCCGCCGCCGCC
10173	10234	CCGGTGCGTCTGCCCCGGTGACCGGCCCAGCCGCCGCGGTCAGGACCCCGCAGCCGGATCCC
10263	10351	CCCCCGCCGAGGCCTATGCCAGCGAGCTGCCCGACCTATCCGGCCCGACTCCGCGGGCCCCGCAACGCAACCCCGCGCCGGCGCGTCCC
10462	10506	CCGCGGGCCGGTTCGAGCCAGCATGCAGATCCGACGGATTGATCC
10732	10753	CCTGATGACCGCGCTTGCCACC
10948	10973	CCTCCTAGGCCCACGACCATGTGCCC
11072	11117	CCGGCGATCCACCTCCTGATCACATAACCGGTGACGAAGAGGGGCC
11260	11287	CCACTCCGACGGCCTCGACACCCGACCC
11353	11398	CCTTGAATTCGCCCCGGCCTGGATCGCCAACGACGCCGGGTGTGCC
11420	11451	CCTACACCACCGCCGGCTTCCCGGTAGCGTCC
11477	11547	CCGCGGTCACCGCCTGCGACCACCACCGGCGCCGCACATGGCTGCCGCGCATGTAGCCGCCCGCCGAGTCC
11570	11617	CCCATCGAACGCGGTCGGCCGGTTGTCGGCGTCCACGAGCACGCACCC
11637	11665	CCGCCGTTGGCGGGGTCTCCGGTATTGCC
11845	11873	CCCTAGGCCCCACCGTGTGACGACCGGCC
11962	12001	CCGCCGGCGAGGATGGCCGCCGCGATCCCCGCGAAGATCC
12030	12072	CCGGGCGTCCTGTAGGGCCTGCGGTAGGTTGGCCACCACGTCC
12119	12142	CCTCGCGGGCCAATCGGCCTTCCC
12159	12271	CCCGGCCGCGGTCGACCGGGCGGACTGAAGCCCAAGTCCGACCCCGAGTTCGAGGAGGCCTCGGGTCACGTCCACCGGACCCACCGCAGAGTAGGCCAGACCCCGGGTCAGCC
12288	12336	CCGGGTTTCCACCTGCTCACTCATTTTGCCGCCTTTCTGTGTCCGGGCC
12436	12460	CCGGGCACCGGGTGGGGGCCCGCCC
12484	12534	CCGTGACTAACAGCCCCCTTGCGACCGCTACCGCCACGCTGCACACTAACC
12553	12630	CCCTGTTCGGAAACCATGCGCCCAAGACCGTCGCCAATTTTGTGGGCCTTGCGCAGGGCACCAAGGACTATTCGACCC
12683	12725	CCGGGTGATCCAGGGCTTCATGATCCAGGGTGGCGATCCAACC
12744	12776	CCCGGCTACAAGTTCGCCGACGAGTTCCACCCC
12814	12833	CCAACGCCGGTCCGGGCACC
12856	12893	CCGTCGGCAAGACTCCGCACCTGAACCGGCGCCACACC
12946	12985	CCAAGACGGCCACCGACGGCAACGATCGGCCGACGGACCC
13083	13159	CCGACACGCCGTTGGGGCCGTTCAACCGGACGCCCTCACGCCAAGTCCGCTCACCTTTGGCCGCGACCGGCGTAACC
13183	13209	CCTCCACTGGGTCGGTGCCGAGATCCC
13229	13241	CCCCCCGCTGACC
13334	13395	CCGGAACCAACCTCGGATCGCCAGGCCGTCGGGGGTAATTGCCAGCCTTGGACGTGCGCGCC
13422	13453	CCCAGCGCGGCAACTCCGGTCAACACCCGCCC
13489	13542	CCATCACGACTCCCCCGGCTCCGCAACCAGCGATTCCCGAGGTGCGAGGCGCCC
13777	13799	CCAGGGACCGAGTTGCGCCATCC
13826	13881	CCAATGGCTGCCAACTGAAACACCATTAACCAGATGAGTCCGATCAGCATCAGACC
13900	13927	CCATACGCTCGACGGTCCGACCTTCACC
14082	14149	CCTTGTTATGAGACTAACCCACCCAACACCCTGCCCGGAAAACGGAGAGACCATGATTGATCGGCGCC
14234	14278	CCGAGATCCGCCGCAGCGATGCGCCGCGACTGGTCGACCTTGTCC
14355	14409	CCGATCTGTCGATACCGCGTTGGCGGCCATGCAGCGGCGGTCCGCCAAGCTGGCC
14428	14458	CCGGTCCATGGGCCGGGCCTGGTGGTTACCC
14480	14510	CCAACGGCCGGTTTCCGCGCGACGCGTCCCC
14663	14709	CCTATAGCCCGCCCTACACGATCGCCGCGATCGGAGACGCCGCCGCC
14958	14994	CCTGGTGCAGTACCTCGGCCAGCTCGGCATCGAGGCC
15015	15089	CCACCGGCTATCCGATGAGGCCGCCGTCGCCGGCCAATTCGACGGTGTCCTGCTCAGTCCCGGTCCGGGTACCCC
15143	15177	CCCCTTTGCTGGGGGTCTGCCTTGGGCACCAAGCC
15197	15216	CCACCGTGGACCGTGCGCCC
15280	15307	CCGGATCCCTTCACGGCCACTCGATACC
15386	15483	CCGTGCAGCACACCGGGCTGCCGATCCACGGTGTCCAGTTCCATCCGGAGTCGATTCTCACCGAGGGCGGGCACCGCATACTGGCCAACTGGCTCACC
15542	15573	CCGCCATCTCACCGCACTTCCCAACTTCAACC
15597	15644	CCGAACCTCAGCGTGATGATGCCGTCCCGGTTGACGCCGGTCCCCGCC
15664	15728	CCCGGTTGTGTTGGGAGCCACCGGCGTCGACGTCGGCCCCTTTGTCGAGCATCCCGGTCCAGCCC
15994	16037	CCGGACCAGAGCCAACGATGATGATGACCACATTGGTGATGGCC
16064	16088	CCCGATGACCTTGCCCACCAGTTCC
16233	16283	CCTGCACTCACCGACGTGTTGGCGGCCGGGTCGGTGCCGATAACGTGGTCC
16465	16492	CCACCGCAACCCAACGGCCCACCGAACC
16729	16760	CCAGGTCGGCGGAGAGGCCTTCGTGCCGCGCC
16801	16837	CCGAGACGGGTGAGTCGCCGGTGAAAGGTGGCTCCCC
17375	17431	CCGGAGGTCGCGGGCCAGGTGGACCTCGGACATGCCCCCAAATCCAAGGATTTCGCC
17526	17570	CCCAGCTTTGCAGTCCAGAATGACGTGTTTCCCCGCGTTCCGTCC
17596	17625	CCCGCCAGTGTTGCTGGCCGGAGGGTTCCC
17712	17738	CCAGCGCCCCCAGCACCCCCGCGGCCC
17756	17800	CCGGACGAAAACGTGCGCCGCGGCGGCCGGTGACCACCCGTGGCC
17820	17895	CCGCAGTCCGGCCAGCAGAGTTGGCCGCGACCCTGGCTGTCGTACCCGACGGAATGGCCGCCGGGGCGGCCCGGCC
17917	17973	CCGCGGGGGCCGGCGGCCGGCGCGCACCGCTGCCACCGCGTCGGCGAACGGTCCCCC
18087	18154	CCACGGTCAGGGCACCATCGCCGGCGAACGGCCGTTTACCCGAAACCGCTTCATACCCAACAACTCCC
18174	18205	CCGGGCTGGCGTCGTGACCGAGGGCCTGCTCC
18405	18507	CCAGTGCGTGCCGCAACGACAGCCGGCCGGTGCGTTTGAGCACCGAATTTAGTGGCTCGCCGTTGACCAGCTCCATCACCAGGTAGGCCGTGCGACCCTCCCC
18636	18699	CCTTCACCGCAACACGCCGGCCCAACCGGTTATCCACGGCCTCCCAGACTTGGCCCATACCACC
18791	18876	CCGCCCGCCCGATCGGTGCCGCGAGGGCACCTCCGGTGGCGGACAGCCGATCAGCCCCGTTCTCCACCAGCACGGCAACAGCCACC
19112	19160	CCGGTCCCTTGAGGCTGCCGACTAGATAAGGCCTCATCGTAATGCCGCC
19214	19281	CCTTTTGGCCGATACTGGTCATCCCTAGTGCGGCGCTGTCCGGGATAGGCCCGACGGTTGATTCCGCC
19433	19451	CCCCGCACGGCGCACCGCC
19526	19545	CCCCGGCGGCCAGCGCGGCC
19630	19659	CCAAGCCGCTGCCAGGCTTGCGCCTGCACC
19748	19799	CCACCGCTCCCTTACAGGGCCCGTAGCAGCCTTGCTGCATCGCGTCCCAGCC
19840	19886	CCGCCGCGTGGGTCGCGACCGGTGAAGAAGTCGGCCAGCCGGCGGCC
20026	20086	CCGTCGGTGGCTACCGAGTACGCCAGCAGTTGGCCACCAGCGGTGATCTGGCCGCGCTGCC
20248	20264	CCTCGGTGCCGGCCGCC
20356	20401	CCAGCAGTGAAGACCCGCCGTAGGACATCCACGGTGTGGTCAACCC
20563	20593	CCGTCAAGCCCACCAACCCAAGCTCTTCGCC
20646	20677	CCATTACCGAGCCCGGTGCCGAAGATACCGCC
20791	20844	CCACCAAGGTTCCTGCCGCGAACAGAGTCAGGCCGATGACGACCCAACTGAACC
20920	20951	CCATCACACCCACCGAGATGACCCAGGCTGCC
21024	21047	CCGCGTTTGGCCACCAGTACCGCC
21102	21130	CCGGGCAACCGGATCCAGATCTTGGCGCC
21172	21208	CCAAGAAAACCAGACCCGCGAGCCCGCAAATGTAGCC
21311	21338	CCGATGCTCGCCGATCTCGTTGTCCACC
21361	21392	CCAGGCCAAGTCCGTTGAGCAGTGCCACCACC
21469	21527	CCAGTCCGTAGCTAGTCAAGTCCCAGGGCACCCCCTGGTCTTGATTGGCCTGCACGACC
21642	21664	CCGCCGCCCGGCAGTCGATGCCC
21974	22027	CCGGCCGGGAGACCGGCCCGAACCTGTGCGCGCTCCGGCGGTCGCAGATCCTCC
22139	22163	CCCAGTAGCGACCCTTGAATCCCCC
22282	22321	CCGTCGGCCCGACCACCGTGGCCGACTGAATGTATCGGCC
22415	22432	CCTGAGACCGCCCCGGCC
22502	22519	CCGCCGCCGCGCAGCGCC
22725	22756	CCTCCTCCGGGGTGATCCGGCCTTCGTCGACC
22820	22861	CCGCGCGAGTCACCGATATGCACCAGGCCGAGCCGGTTGCCC
22935	22986	CCGAGTTGCCGGCGCGCACCGCGGCATCCAGCTTGGCCAGCAGATCGCCACC
23010	23104	CCAATGCGGCAATCACCAACTGGGACGCCACCTCGCCGGCCGCATGCCCACCCATGCCGTCGGCCAGGGCCAATAGCCGTGCCCCAGCGTAGACC
23127	23189	CCAAGCCGCGATCGCTGCGCGCCGCGTATCGCAGGACCAGGGTCACGCGCGCCACTCTCCCCC
23207	23235	CCCCCCACTTGTGGGGGCGCGCCCCCACC
23298	23430	CCGATGCGAACCGGCGTTCCGATCGGAACTCGTACCGCAGTCGTCACCTTCGCCCTGTCCAGGTAAGTGCCGTTGGTCGATCCTAGATCTTCGACGTACCACTCGGAGCCGCGCATAGACAGCCGAGCGTGCC
23520	23546	CCAGTCAACGCACCTTCGGTCACCACC
23564	23629	CCGGCGCTGACGCGCGCCTAAGAGCGTCCCTCGCAGCGCCAGGCCGCGGCGCATCATGACCGCGCC
23725	23784	CCAACCCCTGCATCTGGCGTCCTTTCCGTCCTGCACCGTCTGCTCCGGCCCCGCGCTGCC
23892	23936	CCCAAGCGGATCACATCACCGTCGGCCAACTGCCACTCCTGTACC
23992	24014	CCTGCCCGTCCCACCGGATCTCC
24033	24089	CCGGTGTCGGGCAGCCGGAACTGGGCGTCCTGTCCGCGACCGATGATGTTGGAGCCC
24139	24229	CCGACGTTCCGGCGGACCCATAGCCGCCCTGCCCGTAACCGCTGTAGCCACCGGGCGCTGGCTGACCGTAGTCCGGAGCGCCTGATTGGCC
24246	24294	CCGGCGGGTTCGGCGTACCCGCCACCCTGAGGAGCGTATCCCGGGACCC
24327	24407	CCGCCGCCATAGTCTTGCCGGCCGTATGTCGTGGCGCCTTGCTGGTAGCCCTGGTCGTAACCGCCTTGGTCGGGGTAAGCC
24453	24595	CCCTCCTCGTGGCGAGCCGGGCCACGCCCGTACTCCCCGTACCCGCCGTAGCCGGGCTGGCCGCCACCGGGTGAAGGGCCGTAGCCGCCGCTTTGGCGATAGCCCTGGTCGTAGCCGGGAGCGCCGTAGCCGGCAGCCGGGCC
24636	24682	CCCCCCTGCCCTTGGTCGGGGTAGCCTCGACCCTGGTCCTGGTACCC
24804	24893	CCCGGCTGGGGCGGGTAGCCGCCCGTCTCGGGTGGATACCCCCCGCGGGGGTCAGATCCGCCTTGCGGATCCGGGCCACCACGCGGATCC
24938	24955	CCCCTGCCCCTGACCGCC
25132	25157	CCACATCACCATACGTTTGCCACCCC
25174	25195	CCGCCAAGTCCCGAGCAAAACC
25273	25316	CCAAAAGGCGATTTCCCTGCAGCGACTGGATGCCGTCGGCCGCC
25423	25459	CCAGCCTTTTCTGGCTACCCATCTTTCAGCGCTCGCC
25558	25606	CCGGCCACGCCCACTGAGCCCGCCGGCGCCCCTGGCAGCGGATGGGGCC
25714	25728	CCCCCTTCGCCCACC
25805	25829	CCCACGGCCAGCCCAGGGCAACCCC
25879	25910	CCGCAGCCGGGTGGCGGGGCGCCTCGGTACCC
25940	25963	CCTCGCCGCTTGTTGCGCCATACC
26220	26249	CCAGTGGCCGCCAGCAGCGGGTCCCGCGCC
26292	26315	CCGACCAATACCCCGGCGGCGCCC
26337	26399	CCCCGGCCGTCGGCGATGCCCCCGGCGGCGATCACCGGGATATCAGTTCCCCGCGCGGTGACC
26442	26498	CCGTGGCCGTGCCCACCGGCCTCGGTGCCCTGAGCCACCAACACATCGGCGCCGACC
26581	26615	CCGCGGGGTCCCCGAACGACAGCATCACCGCCACC
26659	26698	CCAAAGACCAGGTGATGAACCCGCAGCCCACCGGCGCTCC
26717	26816	CCGGGCCAACCAATCCCGGTCCCCATAGCCGCCCCCGATGAGGCCGAGTCCCCCTGCGCCACTTACCGCGGCAGCCAGCTCACCGCCGGCGATCAAGTCC
26866	26891	CCGTCGATAGCACCACAACAACCTCC
26948	26978	CCACTTCTTCGCCGAACTCGCGAGCCGAGCC
27003	27047	CCGGGCTTGCCGACCGGGCATCAAGCGGCCGGTTGTGGGCCAACC
27067	27168	CCACGACCCCGGGCACCGGGGTGACCTCGAGTCCTTCGTTGCGGGCCAGCAGAGCCGCATTGTCCGGGAGCTGCCTGGAATTGATCTCGCCGCCGGCAATCC
27219	27288	CCGCCGGGAAGCTTGATGCCGGCCCATACGCCGTACTCCACCCGATGCTCGACCGCGTGTTGAGCACACC
27329	27416	CCGCGCTTGGGTGGCCGACCGCTCATAGGCGCGTGCCTTAGCGGCGCCGTCGCTGCCGTCGTCATCGGGGTACCCGAACCATAGTTCC
27439	27454	CCATGTGCCGGCCTCC
27544	27621	CCGCGGCCGAGTCGTATCCGGGTAGTATCCGGCTTATGGCCGGAGCGTGCGGTGAGCCGTGAGTCGGCCGGCGCGGCC
27653	27697	CCCTCGCGGACCTGGCGGCCGCCACTGGCGTAAGCACCATGGGCC
27762	27783	CCTCGGCCTGCCGCCTGGCACC
27803	27876	CCGCTGATCCCGATGCGGAGCTGGCCCGACTGATCGCCGCACAGCCGTCCAACCCGACGGCTGTCCGCCGCGCC
27947	27987	CCATCAAATCCGTCATCGACCGATTGCCTGCGACGACCTCC
28079	28099	CCGGCGCCGACTCGACCGGCC
28284	28314	CCCTGCGGGCGCGCTCCCCCGCGTCCGAGCC
28502	28544	CCAGCGCCGGTATCAACTCGCCGTGGACCACAGCCGGGCGGCC
28564	28592	CCGATGCCGCGGCCGGGGCCGTCATCACC
28663	28710	CCACCGTTACTGCGGTTATGCCGATAGCCCAGCGCGAAGCCATACGCC
28805	28889	CCGGGTGGCGCACGGCCCGGGGGTCGCGCTGGCCAAACTTCGGCTGCCGTCGCCGAGCGGTCGCGCCGGCATCGCGGTCCACGCC
28935	29009	CCCAACCAGTTCGACTGTTCCGGTTTGGTCCAGTGGGCCTACGCCCAGGCGGGTGTTCACCTGGATCGCACCACC
29033	29084	CCCGGTGCCGCGCTCACAGGTCCGGCCGGGCGATCTGGTCTTCCCGCACCCC
29318	29389	CCGTGGCCGAAGCCGACCGTGAGTTGGCCGACGTGCTAGCCAGCGCGCATGCGGCCATGCGGGAAAGCGTCC
29596	29630	CCGGCCCGTTAGCTGCGGACCGGATACGCTGGACC
29744	29937	CCACGCACGAAGATCTCCTTGCCACGATCAGGTACGTCCGCGACCGAACCGGTGACCCAAACGCGTGGCAGACCGGGTTGACACCGACCGAGGTGACCGCGGTGGTCACGTCCACGACACGTTCCGAACAGCTCGATGCCATTTTGCGTAAGATCCGCCAGCGGCATTCGAACCTGTACTATCCAGCACCGCCC
30131	30166	CCGATCTGGACACTCCGGCCGGCGCGCGTGATTTCC
30281	30317	CCAAGGGCGACCGTGGCGATGCCGATGACCGCGGACC
30343	30403	CCCGCACGCGGTGCCGGTCAGCAGCCGGAGTTGCCGACACGAGCCGAACCCGATTGCCTCC
30427	30482	CCGGGTTTGCTGGCCGATGACCTACAGGTGCCGGGAGGCACATCCGCGGCAATACC
30550	30601	CCGGCCTTGGTCCCCGGTGTGAGCGCGCCGGGTGGGCTTCCGCTCTCCGGCC
30670	30744	CCGGCCGATTATGAGCATTCCAACGAACCGGATGAGCGTCGCGCCGACGACCGAGAAGGCGCCGACGAGGACGCC
30766	30798	CCACCGCAGGCTCCGACGACCGTGACGCTGCCC
30815	30837	CCGCGGCCAGTCCCCAGCTCGCC
30857	30949	CCAGCGGCACACCGATCGCAGATGCGTTCCAACAACAGGGAATTGCCATCCCGCTACCGGGAACCGCGGTCGCCAACCCCGTCGACCCCGCCC
30980	31003	CCGCCACGCCCTTGCCCTTGGCCC
31080	31142	CCAGCGGCGACCGCGACCGCGCCGGCGAGGACCGAAGCACCGACACCAACCAGGCCGGCGGCC
31232	31277	CCGCTGCCCATCACCAGCAGACCGCCGACTACCTGCGGACCGTGCC
31383	31437	CCAGCAGCAAGCCGACAACCACGCCGATATTGCCCAGAACCTGCGAACGTCGGCC
31518	31552	CCGACGCCAATCCCGCTTTCGACACGGTCCACCCC
31629	31682	CCGACGCAGAAACCCTGGCGGAAGCCATCCTGCTCACCGCCGACGTGTCCTGCC
31726	31763	CCACACCCCGTCCGCGCAGGTTCCCACGACCGACGACC
31791	31814	CCCATCAACTGCGCCGCCGTAACC
31964	31989	CCATAACCCCACGCTACCCAGGCCCC
32007	32055	CCACCCGCTCACCGCCTGCGCGGGCCAGATGATGCCGGTACGCTTACCC
32086	32155	CCAGCGACTCCGGAGAGCGACCCGGGAATCCCTCACGATTCCGACGTTTAGCTCCTCGCTGGATTGCACC
32202	32215	CCGCCGAAACCGCC
32480	32573	CCGGCCGTCACGGTAGTTCAGCCCGCTGACCAGGCCTGTACGGATTGGCCGGTTGCCGCCGCCGAGGATGACGAAGCCCGACTGCAGCGCCTCC
32644	32695	CCTGGTCACCGACGTCGCCCATGGTTGGATACCTCCGGGCATCGCCCTTCCC
32717	32743	CCGGCGCGACGCGCCGGCAGAGCCCCC
32817	32867	CCGCGCCGACGTCCTCGGTGCAGCCGCGAGCGTTGCCAGCGATCGCCGGCC
32912	32975	CCGAAGATCGTGCACGCCATGGCCACGGCGGCCGGCAACGGCGCCGCCGCCGAGGAAGTCGACC
32997	33039	CCGCGCTCCACCACGTCTTGGCCCAGTATCCCCGGGTCGATCC
33254	33278	CCGAGCCAGCTGAGCGACCGAGACC
33468	33497	CCGACCGAGTGAACCTGGCGATTACGGCCC
33616	33691	CCCACAGCCGGGCCGTGGCCACCCTGAAAGCCGATATCCAAGCCTGGCACCCGGCTGGCATCCAGACCCCGAAGCC
33734	33791	CCACCCATCAACTCGGAAGAGCCGGGTGGGGCCGGGAGCATCCGAGGCACCGCTTGCC
33808	33817	CCGCCCCGCC
34099	34125	CCCCGTGACTCTGTTCCCACCGCCACC
34386	34415	CCGATGGGCAACCGCTAGGCCGGGCAAACC
34435	34520	CCTGGCCACCACCGACCGCAAGCTCACTCCGGCCTGGCGAACGACCATCAAACGGTGGTTTCCGGGGTTTATGACCTTCCGTTTCC
34539	34576	CCATGGTGAGCAACCCGCTGGCGTTGCGGTCCGACACC
34595	34619	CCTGTGCTGGCCGGCCAGATGGACC
34657	34753	CCGGGACGTGGACCCGGAACACTACCAGCGATACCTTGACATCCTGCGCCCGTTGGGCTTTCGGCCTGCGCTGGGCTTTTCCCGGGTAGACACGACC
35017	35041	CCGCTACCAGGGCACGCCAATTGCC
35234	35267	CCGGGTGCCCGAGTCATACCGACCATCTATTTCC
35492	35530	CCCCGATTCACCGGACCGCAGCGATCCACGGTCAAGGCC
35578	35620	CCTGGCCACCCATCCAGAGGTGGTGGAGGCCTCGGCGGAGGCC
35706	35762	CCTGTTTTTTGGGCAAACCCGCCGCCGTGTTGTGCTCCACCGGATATCAGAGCAACC
35790	35876	CCGGGGACATGATCATCCAAGACGCGCTGAACCACCGCAGCCTGTTCGACGCCGCCAGGTTGTCCGGGGCCGACTTCACCTTGTACC
35914	35933	CCGCACCGAGGGGCGCCGCC
35973	36023	CCGTCGCCGACCTGGCCACCATCGCCGAGCTTGCCGACCGGCACGGCTGCC
36225	36260	CCGCCAGCCTGCCGCCGGCCGCCGCGGCTGCCACCC
36315	36341	CCGCGGCCGAGTACATGGCCACCGGCC
36363	36412	CCGAGTATCACGGAACCGCGATCGTGCCGGTGATCCTGGGCAACCCGACC
36447	36486	CCGGGGTGTATGTGAACCCGGTGGCCCCCCCAGCCGTGCC
36505	36673	CCGCACCAGCTACCTAGCCGACCACCGACAATCTGACCTCGACCGGGCCTTGCACGTGTTTGCCGGCCTTGCCGAGGACCTGACCCCGCAAGGAGCCGCGCTATGAAAGAGGCCATCAACGCCACCATCCAACGGATCTTGCGAACCGACCGCGGCATCACCGCGAACC
36825	36848	CCCCGAAACCGCCAAGCCGGCCCC
36871	36935	CCGACGACGCCGATCTTGATCTGGTCCGAAGAACTTTCGCCGCGTTTGCCCGCGGCGACCTCGCC
37030	37067	CCTGCCTCGGCGACACCGCGGCCGCCGCCGACGGCACC
37138	37209	CCAGCAGGGCCGGGAAGGTCCTCGACCAGCGCGAGGCGATCCTGGTTACCGTCGCCGGTGGTCGGATCACCC
37269	37291	CCTTGCTTTCACCAGCCATCGCC
37396	37524	CCCCCCGCTACGGCGTCTTGACCTCAAACGCGGTGAACCCGTGCTGATCACCGCCCACACCAACCTGGAATTCCTGTCCTGCTTTTTGGGCCTCATGCTCCATGGCGCTGTGCCGGTACCCATCCCGCC
37635	37652	CCGCCAGCACCGACTGCC
37702	37809	CCGCGCCACGGCCCAGCAACTCGCCGACACCGCCACCGCCGACTGGCCGCTATGCACCCTCGACGACGACGCCTACGTCCAATACACCTCTGGCAGCACCGCAGCACC
37827	37846	CCTACCGCAACCTGCTGTCC
37983	38064	CCACGCCACACCGGTTTCTGTATGACCCGTTGGGATTCCTCAGACTGCTCACCAGCTCCGGGGCTACCCACACGTTCATGCC
38131	38179	CCTACACAAAATGCGCCGCTTGATCATCGCCTCCGAACCCGTCCATGCC
38199	38237	CCGCCACCTTCGCCGGCGTCGGACTTGCCCCCACGGCCC
38254	38358	CCTGGCCGAAGCGACCGTCGCCGTGTCGATGTCAGCGCCCAACACGGGATTCCGCACCGAAACCCACGCCGCCGCGGAGGTCGTCACCGGCGGCCGAGTGCTGCC
38382	38401	CCGCACCAGGTGCCCGGGCC
38798	38809	CCCACCACCACC
38864	38879	CCCCGTCTTGCCACCC
38897	38953	CCCGATAGCGCTCCCAAAACGACCCGGTCCAGCCTGGAAGGCGCCCACTGATCTTCC
39104	39124	CCAGCGTTGTGCGTCCTCCCC
39158	39281	CCGCTGGGTGACCAGGAAGCAGAAGTCCTCGGCGGACCCGGTGACCCGCTGGGCCGCATCGGATGGCCCCCAAGACCAAGTGTCGCCGCTCGGTCCCCGCAGCTCGACCAGGAACGGCTCGGCC
39397	39534	CCAGTCCATGTGCCCAGGTCTCCATCAACCGCGCTGTTGCCATCGACGCCGCGCTCATCGGTGGCCCGAACCAGGCCAATTTGCGGCCATCGGGAACCGCCAGCAGTTCCTCGTGCAGCCGCCCCCGAGTGACCCGCC
39638	39694	CCCGGCCTCGTCGGTGACCGCCGTCAGCGCCACTCGATCGGTCCACAGCAGGTGGCC
39739	39767	CCCAGCGATCCGCTGGCAGATGCGCCACC
39805	39839	CCACGAACGGCCCAGGATCCGCCATCACCACCTCC
39875	39954	CCCTAGCGACCGATCACAGGCTGGCCGCGGCGCCCGACGATGGTGTGCACCACCAGCCCGGCTAGGTAGATCGCCGACCC
40122	40253	CCACCTGGCCGGCCACACCTAAAAGGAAGCCGCATACCACCATCACCGGGACCAGCAGCCCGGCGGCCGCGACCTGGATAGTGGCGGCCGCAGCCAACGCGCCATTTGCCGTGGCGTAGCGTCCCCAGCGCC
40281	40306	CCAGGAAGGCTCCCAGCCCGGTGGCC
40328	40346	CCCAACCCCCCAACGGCCC
40394	40431	CCGACCACCATCCGATGCGCTGCCAAACCGGACAGGCC
40455	40489	CCACGGTGCGCGCTCCATGTAGCCAACCGGTGACC
40533	40568	CCGGGCCGAGTACCCGCGGGCCGAACCGCAGCGACC
40620	40646	CCCCCTCGTCGCCGCTGCCGAGCAGCC
40673	40771	CCCAGGAACGCGGAGACCGCCCCCGACGCGATGGCCACCGAGTTCATCGTGACCACCTGTTCGCGCGGCACCACGTGGGGCAGTGCCGCCGACAGTCCC
40788	40951	CCAAGCCGTTGGCGACCAGCGCTCCGACCAACAGCGGCACGTCGCCGGCTCCGACCGCGAGTATCGTGCCGACCCCGGCGATCAGGGCTAGCCGGCCGGTGTTGGCGCCAACCAGCACCCACCGCCGATCCCACCGGTCCATTAGGGCCCCGGCGAAGGGCCCC
40977	41020	CCGCGAAGGCCCCCGCGATGGCCATCGGGTCGGCCGCCCGGTCC
41039	41105	CCGGCCAGCCCCGCCTGAAACAACCCGTCGCCGAACTGACTCGCAACCCGCACCTGCAGCAGACGCC
41217	41237	CCACCCCGTGCCGCCCCAACC
41254	41274	CCGACCCTGCTTGTTCGCCCC
41313	41348	CCGCACGAAGACCCCGAGGACCATGTCGCACCCGCC
41371	41415	CCTTATTGTTGGCCAACACCGATCTCCTTGAACCGACATTTCGCC
41455	41489	CCCTCGGTGTGGTCCTCAATCGGCCCAGCGAAACC
41508	41536	CCGCAGTGGGCCAAACTCGCGGCCAAGCC
41859	41935	CCGCTGCCGCTGTCGCTGCTGGCCACCCACCCGATCGATCTGAGCCGGAACTAGGCTACTCCGCCGCCGAGCTTGCC
41955	41994	CCGCGGTCGAGCCAGGCGATCCGGCCCAGCCTAGTGGGCC
42097	42130	CCACGACCCCGCGGCCAGCGTGCCGACCGCGCCC
42147	42202	CCACCATCAAGGCGGTGTGCCCGGGCGCGGCCACCGCCACCACTCCCCCGGCGGCC
42219	42256	CCAACTGCGTGGGCGCCATCGCGCGCAGCGCCAGCGCC
42289	42319	CCAGCTCCCGAACAGGGCGGACGCCGCCGCC
42359	42433	CCATACGAGGCCGCCGACGAATCCGCTCACCGAGCTCCATGCGGGCCCGTGTTTCTGCTCGGCCTCATCGCGACC
42461	42567	CCCGCGGGCGGATACCCAGGCGCCTGCCCGGGTAGTCCCACCGGTGCCGAACCGGGTGCCGGGGCAGGCGCCTGAGCGGGCGCCGCATGCGCAACCACTTGGAATCC
42588	42607	CCGGCCCGTCGGTGACCGCC
42842	42862	CCGATCAGCCTATACACCACC
42987	43056	CCTTGAATCCGTGCGGTCGCTGTGCCTCCAGCTTGACGCCCTTCTCCCGGAGGTGGTCCCGAAGTGTGCC
43155	43192	CCGGTGAGAACCTGTTGCTGCTCCCGCCCGGAAGCGCC
43269	43343	CCGCTGAGGCCTTCCCGGCGGTGACCAGCACCACGCCGATGAAACCGGTGGCCATGCCGCCTGCGAAGACCCGCC
43376	43403	CCCTCCGAATGGCCGGGCGACGGTGCCC
43494	43648	CCGAGACCAACCCGTGGCCGGTAGCGCGGCCCCGGAGGTTCCCGGGCCACCCTTATACCCTGTTGGGCGTGACCGAATCGCCAACCGCTGGGCCTGGCGGCGTGCCCCGTGCCGACGACGCGGACTCCGACGTGCCACGGTACCGCTATACCGCC
43715	43761	CCCAACCCGGTCGGCTCGCTGGCCCCACCGGATGGTGCCGCGGTGCC
43792	43883	CCCCTACCCCTCGGGTGAGGGACTCCACGTTGGTCATCCCCTCGGCTACATCGCGACCGACGTCTATGCCCGCTATTTCCGGATGGTGGGCC
43950	43981	CCGGCACCCATCCGCGTACCCGGACCGAAGCC
43999	44056	CCGCCAGTTGGGCCGGCTGGGCTTCGGCCACGACAGCCGACGAAGCTTCTCGACCACC
44197	44233	CCGGGATTGGGCCAAGTTGACCGCGGGGGAGCGAGCC
44313	44369	CCAACGAAGAGGTGACCGCCGACGGCCGCAGCGACCGGGGCAATTTTCCGGTGTTCC
44403	44432	CCGCCTATGCCGACCGGCTGCTCGACGACC
44568	44596	CCACGCGGCCCGACACCTTGTTCGGCGCC
44646	44674	CCGCGTCCTGGCCGGCTGGGGTCAACCCC
44699	44759	CCTGGTGAGGCCATCGCCGCCTACCGGCGTGCGATCGCCGCCAAATCAGACCTCGAGCGCC
44802	44872	CCATCAACCCGGCCAACGGTGAGCCGGTGCCGATCTTCATCGCCGACTACGTGCTGGCCGGGTACGGTACC
45038	45089	CCAGCAGCAAAGCGGGCCATCGTCGACCGGTTGGAGTCCGCGGGCCGCGGCC
45212	45262	CCCGTCGAGCTGCCTGATGTCCCGGACTACTCGCCGGTTTTGTTCGACCCC
45281	45298	CCTTCGCCCCCACTGGCC
45325	45378	CCTGGACCTCGGTGATGGCCTGAAGCCCTACAGCCGCGACACCAACGTGATGCC
45447	45508	CCAAGGAAAACGAGGCCTATTGGATGGGACCGCGGCCGGCTGAGCACGGCCCGGACGACCCC
45669	45697	CCGATGCGCGCGGATCCTATGTCCCTGCC
46139	46158	CCTCGGGCCGCCGTGGAGCC
46178	46198	CCGCTGGCCCCACATATTGCC
46227	46274	CCACCTCGTTGGCACACGGCCCGTTCCCGAAGGCCGATGCCGCCTACC
46327	46351	CCGGGTGGTGGTGGCCGCCGACACC
46371	46397	CCGCCGTTCTGACCGACGAAAAGGTCC
46618	46680	CCACTGGCCGGTTCGCCCGAGGCGAGACGCTCCAGTGGCGCCAGGGCCTTCCTGAGGGTTTCC
46715	46763	CCAGAGCCGCGCGCCGGTTGGCCAGTGACTCACCGTGAACCGCCCGCCC
46823	46854	CCAGTCCAATCTTCTCGAGCCGCCGGATCGCC
46877	46916	CCCGTTCGTGAGCGGCCAGGTCGGTCATCCGGATGGGACC
46952	46991	CCAGCGTTAGGTCGCCGGCTGCAGCCCCGTTGGGATCCCC
47034	47058	CCCCTCCGCCAGTTGGGTCACTTCC
47078	47117	CCGCCATAAACCGGCAGTCTAACCTGACATGCGTGTGACC
47137	47186	CCTTTGACCGCCAATGCATTTGGTCCCGAAATCCGCTGCATTTTCTTGCC
47268	47289	CCACTGACCGCCAACGGAAACC
47406	47456	CCAGGGATCGGCGCCCCAAACGGGCCGGGACAAGCGCCCTCGGGCGGGACC
47482	47529	CCAGCATCGTCTGGGCCATCAGCTCGGAACGGCCGATGCAGGCAGCCC
47944	47983	CCAGCGCCTCTTGGATGGGAACCCGGCTGACCCCCAGGCC
48064	48085	CCTGGTCCTTTTCCTTAACCCC
48226	48266	CCGGAGTTCACCGGCCATCGCGCCACCTGCAAAGCGCGGCC
48356	48371	CCCGCCGCCGTCGACC
48522	48552	CCGCCGCCGCCGATCAGCACCGGGATGTCCC
48576	48611	CCAAGCCGCGCCTTGATCCGGGGCAGCGCAGCCGCC
48630	48712	CCCGCTGTGCCGAACCGGTAGCCGTACTCGTCGTAGTCCTTCTGTTTCCAGCCCGACCCGATACCCAGGATGAGCCGGCCGCC
48889	48927	CCCAGGTAAAAGCGATGTCCACACCGATGTCCTCGCACC
49177	49207	CCTGGTCGGTGACGAAGCCCGACGAGCCGCC
49295	49320	CCACACCCAGTTGCCGTTGTCCAGCC
49420	49450	CCCGCTCGCCGTGCATCAGCGCCACCGTGCC
49521	49601	CCGACCAGGTCGGGTGCCATCGCGGCCAGCCGTATCGCAGTCAACCCGCCCAGCGACATGCCGACCACGAATTCGGCACCC
49662	49746	CCGTCCTCCCGCCAAGCGGAATGGCCGTGCCCTGGAAGGTCCACCGCCAGCGCCGGCTCACCCAGGCCGACGATCACGGTGTCCC
49764	49806	CCGCCGCCGTGCAGAAAGATCACCCGCGGCGCAGAGCCGCCCC
50101	50219	CCGACGCCGGGATCACCGGTCCGCCGATGCCGCGGTCCTTGGCGATCTTGGCCGCCCGCACCGCGTCGATGATGACGCCGGCCGAGTTTGGCGAGTCCCACACCTCGAGCTTGTACTCC
50469	50499	CCGCGGTCCTCGAACAGCTTGGCCAGCACCC
50671	50729	CCTCCGAGCCCACCGGCAAATAGGAGACCAGCACGTCGACCTTGGCCTCCTTGAGCGCC
50898	50930	CCGACCTTCTTGGCGTCCACGTCGAACGCCGCC
51079	51101	CCTCCGTCGACGCCTCCGGCGCC
51319	51404	CCCGCGCCACCGCCTCGCGCAAGCCTTCCCGGCGTTCCTCGACCTGGCGGCGCCGGCCTTCCAGGATGCGCATCCGCGCTTCGGCC
51424	51442	CCAGGTGCACCCCGAAACC
51465	51503	CCGGTGTCGGCCACCAGCTCGCCGAATCGACGGCGACCC
51604	51660	CCGGGTATAACGAACCGTACGAAAATGCCCGAAACGCGCCCAGCAGGCCGGTCAGCC
51705	51739	CCCAGGATGGCGAGCTCCAGCATCGAGTCACCTCC
51997	52029	CCGAGGGTTTCCGGGGCGCCGCGCATGATGCCC
52108	52134	CCCCAGCCGCCGCGGTAGGTATACGCC
52184	52344	CCGGGTAGATCACCAGCCGGTAGCCCATGGTGTCGCCGAACCGCTTGCGGGTCTGCTCCAGCAGGCCGGTGAGCCCGCCGAGGGAATGCAGCTGCCTGGGCGGGGTCAGCACCACGGGGGCGATCCCGTCGGGCTTTGCTCCGGGATCCGAGGTGAAGTCC
52363	52401	CCGTACACGCCCCAGCCGATGCCGACGCCCAGCAGCACC
52490	52536	CCTGCAGGTCGGCCACCAGACGCTGCAGGTCACCTAGGGTCACAGCC
52559	52586	CCCGGTGTTCCTCCATCGAGAGCTCGCC
52739	52766	CCCGCCGTACCCGCGCAACAACGGCGCC
52910	52932	CCAACCCCTACCTGCTGCGCGCC
52951	52978	CCCAGCCGGGTCATCTGCCCGATCTGCC
53042	53101	CCGCGCGCACCGCCGAAGAACTGATCCTGCTGGCGACCCGGTTCTCCGAGTTCGCGGTCC
53157	53186	CCTGGGCGCCGCACGTCCGGCACGCCCCCC
53257	53389	CCATCAGTCGTCCAGCGGCGCCCCGCGCGGGCCGGCGAATCCCGGCCAGCGTGGTCAGGTTCCACCCGACGACAGACTGACCGCGATCCTCCCGCCGGTGACCGATGACCGATCGGCTCCGCACGCGGACTCC
53406	53448	CCGCGCTCGACGGCGCGCCGCCGATGCCCCCGCCGCGCGACCC
53466	53496	CCGCGTTGGCCGCCCCGCCCGGTAAACCGCC
53527	53615	CCCACCGGGGCCGCCCGGGCCCCCCGGTTCGTCCGGACAGCCTGCCGGCCGGCTGCCCCAACCGAGGGTGGACTTGCCCCGGGTCGGCC
53650	53767	CCTCACCGCGGCGGTGGTGATCCTGTTGCCGATGGTCACCTTCACGATGGCCTACCTGATCGTCGACGTTCCCAAGCCAGGTGACATCCGTACCAACCAGGTCTCCACGATCCTTGCC
53827	53879	CCTCAGCCAGGTGCCGATGCATGTGCGCCAGGCGGTGATTGCGGCCGAAGACC
54242	54287	CCTTCGACGCTGGACCCGGCGGTCGACCCCGAAGGGGCCCATGCCC
54362	54415	CCCGAGACAGTGCCGCCCGATCTGGCCCGGGCAGAGAATCAGACCAAAGGACCC
54480	54530	CCCTCAACACCCAGGGGCTGGTGGTCACCACCACGATTGATCCGCAGGCCC
54562	54612	CCTGGACGGGCAGGACCCCGACATGCGTGCCGCCGTGGTTTCCATCGACCC
54901	54954	CCCACAGGCTGTGGCCGATGCCGCGCACCAAGCCGGCATTGCCTCCAGCTTCCC
55062	55095	CCACGTTGGCCGCGTCCGGTATCTACCACCCGCC
55122	55195	CCAACGGCCAGGTCCTCTTCGACGCCAGCACCGCGGACAACACCGGCGATCAGCGCATCCCCAAGGCGGTAGCC
55498	55510	CCCCAAACCGACC
55527	55714	CCGGTGTGCCGCCGCCGCCGCCGCCGCCGGAGGTACCACCTTCGGAGACCGTCATCCAGCCCACGGTCGAAATTGCGCCGGGGATTACCATCCCGATCGGTCCCCCGACCACCATTACCCTGGCGCCACCGCCCCCGGCCCCGCCCGCTGCGACTCCCACGCCGCCGCCGTGACCGGCGCGCTGTCCC
55732	55806	CCACTTCCTTTGGCCGCCGATCTGCGGAGCGCCGATAACCGCGATTGCCCCAGCCGCACCGACGTATTGGGTGCC
55857	55877	CCGCACCCGGCTGATGACCCC
55940	55967	CCTGCTTGCAGTCCACCGGAACCGGTCC
55985	56039	CCAACTGGGATAACCAGCGTGCTTACTACCAGTTGTGCTACTCCGATACGGTGCC
56193	56223	CCTGTCGATGGCGATAGCCAAGACCTACACC
56242	56259	CCCCTCCCGGTGGTTGCC
56318	56350	CCGTCTGGGCGACCTCGGGCCTGGCCGGCCGCC
56562	56616	CCGGGCCGGTCGCCTGAATGCTCTGGCCCGCACCATGGCGGCCGCGGCGGCGACC
56757	56783	CCCCACCCTGGGCTTCTGGGAGCCGCC
56855	56870	CCGCACCCCACCGGCC
56959	56989	CCGCTGGCCGTGCTGGCTTTGCCGCACCGCC
57034	57093	CCGCGGATGTACTACCTATACGGCAACCCGAGCCGCTCGCTGCCCGAGCAGTGGTTCACC
57159	57206	CCGCCCCGGGCGCGACCTCGTGCGTACCGGCGGGCCAGGGGCACTGCC
57248	57298	CCAACGCCGCCGACGCCCCGCCAGGTCGGCTACCGTCGTGGCTGCGTCCCC
57558	57577	CCCTGATCCACGACCAGACC
57604	57637	CCGGCACACCCTACTCACCACCTCGGTGTGCACC
57764	57787	CCAGAGCGGGTCATCACCGCCGCC
57841	57863	CCGGGAAGCCGCCGAAGCGAGCC
57883	57935	CCCGCAGCCACCGGTGGATGCCGGCTCCCTGGCCAAGGCCTCGCCGGCTACCC
58028	58071	CCGCGGATCGTCGCACCGGGTTAAGCCTGGAGTGCGGTGGTGCC
58108	58170	CCTGGGCGAGTTGCCGACGCAGGCGACCCTCCTGCCACGGATCGACCGTGGCCGCACACGACC
58218	58282	CCTCGACCCGACCCTCGACGAACGCACCGTAGCCCCGTCCTTGGAGACGTTCCTCAACGTCGTCC
58391	58432	CCGCCCCGGCGACGGTGTCCGAACTCGACCGCCAGCTCAGCC
58550	58564	CCAGCCGCCGAACCC
58626	58717	CCGCTGACCCCGAGCTGCGGTTCACCCCGTCCGGTGCGGCCGTGGCGAATTTCACCGTGGCGTCAACGCCCCGGATCTATGACCGTCAGACC
58776	58802	CCGAGAACGTGGCCGAGAGCCTCACCC
58907	58949	CCTTCGCTTCGGTACGCCACCGCCAAGGTCAACAAGGCCAGCC
58974	59034	CCCGTCCGGCGCCGGCGCAGACCAGCAGCGCCTCGGGAGATGACCCGTGGGGCAGCGCACC
59069	59084	CCGCCATTCTGACCCC
59126	59162	CCAAGTCCAGCAAGCGGCGCCCGGCTCCGGAAAAGCC
59486	59538	CCGTAACTTTCTGCTCCCGCGCGGCCTGGCGATCGTCGCCTCGCGCGGAGCCC
59558	59603	CCGCCGGGCCCGCGAAACCAAAAGCGTACGCGACCTAGAGCACGCC
59716	59742	CCATCAAGAAGGCCGGTGGACCAAACC
59899	59964	CCGGTGGTGACCGCGGTCGGCCGCCGCCGGGGTTTCGCCATGCCCTGGGTGTCCACCGCACGGTCC
60053	60105	CCAACACGCCCGGCGCGGTAACCTGGCTCGACACGCCGAAGAGATTCTTGTCC
60159	60188	CCGTATTGATCCACAGGTTCTCCACACCCC
60233	60263	CCATAAACAGTGGCCCCTTGGAGTACTTGCC
60413	60494	CCTAGCGCCCGGCATGGACTCCTCACCGCCCAGTGAAGATTACGGCCGTCAACCACCGCAGGATCTCGCCGCCGAGCAGTCC
60649	60737	CCGCCGAACTGGATCGCCGTGGGCTGCTGCGCCGCATCGGCGGTGCTCCCTACCTGCACACCCTGATCTCGACGGTGCCGACGGCCGCC
61323	61383	CCCAACCTGACCATGATGGAGATCCGTGCCAAGGCGCGCCGCCTGCGGCAAAAGGCCAACC
61506	61578	CCCGTGGTCGCGATCAGCCAGCTCAACCGTGGGCCCGAGCAGCGTACCGATAAGAAACCGATGCTGGCCGACC
61595	61646	CCTGACCGCGTCCACCAGAATCTTGCGCGCCGATACCGGCGCTGAGGTCGCC
61798	61814	CCACCGGCAGCCACCCC
61865	61898	CCGGATCGCAGCACCGCGCCGGGTACCTGAGCCC
61967	62018	CCTGAAGAACCAGCCGATCCGCTACGAGCCGGTGGATGAGGCGAACCTGGCC
62060	62101	CCGCGACGACTACCTCGCAGCTCGAGTGCCGTCGTTGCGCCC
62380	62412	CCTGGATCACACACGCCCCAAAGTTGGGCGGCC
62532	62563	CCGGTTCGCAACCCGAACCTGGACAGCGCGCC
62585	62603	CCGCAACCGACTGTCCGCC
62653	62671	CCCCGAGCCGGTCAAGGCC
62857	62908	CCGACGTTGTCATCCTGCTGCATCGACCCGACGCCTTTGACCGCGACGATCC
62938	62972	CCAAACACCGCAACGGTCCGACGAAGACGGTCACC
63075	63102	CCATCAGGGCGGACCGGTCCACGCATCC
63237	63269	CCCGTAGCGGTGGTCCCGACCGGAAGCGTCCCC
63294	63435	CCCATGCCGACAATCTCCCTGGGATCATCACCGCTGGCCGTCTGCTGGCCGATTCAGCAGTCACCCCGACGACCGAGGTGGCATATAACCCAGTCAAGGAGTTGCGCCGCCACAAAGTCGTCGCCCCCGACAGCAGGTACCC
63511	63551	CCACTCCGGCTACTCCGGCGGTGCCGGCCCGCTGGTGCACC
63621	63644	CCAGCTACACCAAGTTCAGCCGCC
63708	63771	CCGATGACGACCCCAACCGCCAGAGCCGCCGCGCCGCCGAGATCCTGGTATACGGCCATGTCCC
64019	64043	CCGCTACCCCGAGATGTTCACCGCC
64164	64218	CCGTCGAAGCTGGCCTATATCGACGCCGGCCTCATTGATCTCATCCGCGTGATCC
64316	64354	CCAGCAGCTGCCCGACGTTGACGCCGTGATCTACCCCCC
64445	64480	CCAGCAGCGCCGCGCGATGGAGCCGTGGGAAGACCC
64563	64596	CCCGGCCGATACGGGCCATACAGCGAACGTGTCC
64723	64754	CCACCGATGCGGCAGCTGACCGGGTGAGCGCC
64837	64884	CCACACGTGAGGGCGCCAAGGAACCAGCCACGGCAGCGGCCGCGGTCC
64939	64975	CCCTCGACCGCATTCTTATGACTGCCTGAAAGCGACC
65044	65092	CCCCACCGCAACCACCCGGTGGCGGCGGGCCGGGGAGGGGCTCACCGCC
65121	65161	CCGGTAAACCACGTTTGCATCCACTGGTGCCAAAACGAGCC
65178	65243	CCGTCGCACACGGCCAAGTCGCCAAAACCCCATCGGCCACCCGGGCAATAGCCTTTCGTCATGTCC
65449	65503	CCCGAGAACAGCCTGAAATCCTGTTCGGTTGATGCCGTGCCGGCATCGACGTACC
65591	65629	CCCGGGCGCCGGCCTTGGACACGGCCAGCGCCCGCCACC
65719	65749	CCCCCTCCTGGGGGTTGCAGCCGTTGCTTCC
65818	65965	CCCGCTGGCCGGAAAGCCCTTCTACGTCGATCCCGCCTCGGCGGCCATGGTCGCCGCGCGCAACGCCAACCCGCCGAACGCCGAGCTGACCTCCGTCGCCAACACCCCGCAGTCCTACTGGCTCGACCAGGCATTCCCGCCGGCGACC
66164	66209	CCCGATGCGCTGGCCATGGCCGACTGCCTGTCGCCTGACCAGCGCC
66237	66271	CCGTCGACACGCTGACCCGCGACCCGGCCGCTGCC
66477	66598	CCGGACCCGCGCCCGACGCCCCGCTCAACTGGTGTAACCCCAGCGGCCGCGCCCTGGGCGCACCGCCCACCACGGCGACCGCGGGCGCGCACGCCGACGCTTACCTGTGGATCAAACGTCCC
66655	66736	CCAGTACGCCATCGATCTGGCCCACAACGCCGGCCAGTAGAGACCTCACGCGCAGACCGGCTGAGCGTGCGGCCGTTGGGCC
66963	66982	CCGCCGGAGCGTTGGCCGCC
67003	67027	CCGGGCTACCGCGGATCCGGCTGCC
67076	67105	CCGGACGACGGTCCCCAATTCGCAACGGCC
67203	67227	CCGCGAACAACCTCAAGGTGGCCCC
67245	67302	CCTACGTGGGGGCGTCCACGGCCAACGGCGCCATGGTGCTCGACCTACGTCAGCTACC
67349	67422	CCCGCCACCGGTTTGTACGCCATGCACCAGGTGTTGGCCGCGGCCGGCCGGGGCATCCCGACCGGCACCTGCCC
67467	67499	CCAATTCCCGGCACGCCGGCCTGCTCTGTGACC
67526	67571	CCCAGCGGCCAGGCGGTCACCGCGTCCGCCACCGACCACCCCGACC
67620	67683	CCTCGCTGACCTTCGCGACGTTCCCCAGCGGGGACCTCGACGTCGTGAACCTCAATTTCCCACC
67758	67816	CCGATGCCACCGTCGACCCGCTGGGCACGCATTGCCGCATCCTTGCGACCTGCCCGGCC
67839	67886	CCGCCATCGTTTCGGCCGTCGGAACGCAACCGACCGGCACCGAAAACC
67906	67947	CCTGGTCAGATATCTGGCCGTCGGGAACCTCAACCCGTCGCC
67991	68048	CCGGCGACCGCCCAGGGAATCGCCTCGGCGGTCGACGCCTTTCCGCGTGGAGCGGGCC
68070	68118	CCCTCGACGGCGCGCTCGCCACTGTGTCACCGGGGGCCACGGCCTTCCC
68260	68297	CCAACCGCCGGCACGTTACTTTGGCCCGAATCTGTCCC
68326	68347	CCCCAGCCGGGTCATGTTCTCC
68366	68411	CCCCGCATGAGTACTAGCCCCTAGGACGGGCCATCCTCGTCTACCC
68476	68581	CCATCACCCCTGCTGCGGGCGAACGCCCGGAAAGCCGCCGCCAGGCGCTCGCAAATGCCGCCGAGGCCGGGGAGCATCCGGCCACATCACCGTTGCGACGGTAGCC
68635	68671	CCGGGAAAACGTCCGGTCTTGCCCAAGCGTGCCCGCC
68884	68927	CCGTTCTTTGTACCCGACGAGCCGCAGCGGGACCCGGTCGCGCC
69177	69219	CCTGTTGACGCATTACCTGTTCGGCGGCCTTCGGCTGACAACC
69346	69396	CCGACCTTCACCGGCGCCGGCTACACCGATATCCACGCCGAGCTGCCGGCC
69562	69595	CCCAACGCCGCCGATGTCGAACGCCCATATATCC
69648	69720	CCAGTACCGTAGCTATCCGGGCATCGGTACCAAACAGCCGCGCGACGTGCCCGTGGATGTCACCACGATTGCC
69738	69766	CCCGCATATCCTGTCCCGAACCTTCACCC
69864	69903	CCGGGAGCTCTCGCCGAAAAGCCTCACCGGCAATCAGACC
69953	69963	CCGCCCCGGCC
70154	70215	CCCCGGGGTCCGCGCCGCGCGAGTATGACACCGACACGTCCAAGTACACCTATACCGGCGCC
70245	70294	CCGCACGGTGTTTGCCACCAAGGTCGCCCAGCACAAGTTCCTGTTCTCCC
70363	70394	CCGTGGTTGACCACCGACGACAACCCCTATCC
70433	70457	CCTACACCACCTTGGACACCTATCC
70485	70503	CCCGGTGACCAGCCCGACC
70547	70581	CCGTCAAGGCAACCGTGGACGCCTACGACGGAACC
70611	70740	CCCGGTGCTGCGGACCTGGATGCGTGCCTTTCCCGGAACCGTCAAGTCCGAAGACCAGATTCCCGACGAGTTGCGTGCCCACTTCCGTTATCCGGAGGACCTTTTCGAGGTCCAACGTAGCTTGCTGGCC
70759	70885	CCGCGAGAGTTCTTCACCACCAACGCCTTCTGGTCGGTGCCCAGCGACCCGACCAACAACGCTAACGCCACTCAACCGCCGTTCTACGTCCTCGTCGGCGACCAGCAGAGCGCCCAGCCGTCCTTCC
70976	71015	CCGTGCTGGAGTTACCCACCGACACCCTGACCCAAGGCCC
71042	71071	CCGACACTCGGGTCGCCTCCGAGCGCACCC
71236	71283	CCCCGCACCGAGGGCGGGGTCCGGGTCGGGTACGCACCGACCCTGGCC
71308	71331	CCCGGCACCGGTCGGGTCGCCACC
71348	71472	CCGCCAGCGCGCCACCGCCGGGAGCCGGCGGGCCGGCACCGCCGCAGGCCGTACCGCCACCGAGAACGACCCAACCGCCGGCCGCCCCGCCCCGGGGGCCGGACGTCCCCCCCGCGACGGTGGCC
71514	71597	CCGGTTAGAGAAGGCCATCGATGCCGCCGAAACGCCCGGTGGATAAGCCGGCATTCTTAGCCGGTGAACTCCGCTATGGCTACC
71616	71654	CCCGAAGATGTCGCCGAAACCTATCGACGGCGCGCCACC
71714	71805	CCGAGACAAGGCCGAGGCAATCGAGATCCTGGAACAGGCGCTCGCCAGCACTGCCAGCCCAGGCATCAGCCGGGAGACCATCGAGGCATCCC
72116	72152	CCCTTTACGTCGCACTGGCCACCGCACTGGATGTCCC
72182	72197	CCGCGCCGGGCCTTCC
72226	72292	CCCTTTGCGGGACGCCAATGGCGCCGTCGTAGCCGGGCCAGCCCGTCGTCAGCCTTGGACAGCCTCC
72348	72391	CCGGCGCGTAGTAGCCGCCGATGTCCACCGGTTCGCCTTGTACC
72579	72724	CCAGCAGCTTGCCGATGGCGGCATCCAGGGTCTTACCCAAGAGTTTGGCCCGCTCGTTACCGGTCTTGATGCCGATATCCTCGAAACCGGCGCCCAGCGCGAGGAACTCACCCAGAGAATCCCAGCGCAGGTGATTCTCCTCCACC
72747	72787	CCGAACCGCCCGCCCCCGTCTCGTACATTCCGCCGCCGGCC
73038	73062	CCAGCCAGAACAGCACCGGCATCCC
73244	73294	CCGTACTCCTCGGCCTGCTGGGCCATCAGACCCACATTGGGGACGGTGCCC
73371	73429	CCGGGTTGACCGCCTTGGTGTCCTTGAGCTTTCCGTCGGCGCCATACATCTTGCCGCCC
73677	73704	CCTTGTAGAAGATCCTGACCGCGTGGCC
73892	73916	CCGCTCTTGGCCAGCAGTTCCATCC
74049	74116	CCTTCACCGCCTTGGGCGCCCGACGGTCCGAATTGCCTTGGCGCAGTACCGGGTTCACCGCGCTGCCC
74169	74239	CCGCCGGGTAGTCTGGGACCGCGTAACCCTTGTCTTGCAGTTCCTTGATGGCGGCTACCAGCTGTGGCACC
74808	74836	CCAAGAAATCTGCCTCGGCTTCCGGGGCC
74854	74918	CCCGACGCCGGCCAGCGCCTCGACCAGGCCGCGATCGGTGGCGCCCCACTGCAATACCATCGACC
74995	75077	CCGGTCGGCGATCACCGCCTGAAACAGCGCCTCCTTGGTCGGGAAATGCCGGTATACCGTGCCTGCGCCGACTCCGGCGCGCC
75135	75216	CCTCCAATACGCGTGCCCGGTTACGGGCCGCGTCGGCACGCACCCGCCGGTCAGTAGGAGCCAAGTCGTACCTCCGAAAGCC
75296	75372	CCCTCATGACCAAATGGACTGCCGCCGACATTCCTGACCAGACCGGCCGGACCGCCGTCATCACGGGGGCCAACACC
75389	75409	CCGCCGCAGCGCTTGCCGCCC
75476	75495	CCGAGGCCACCCCCGGCGCC
75570	75630	CCACCAGCGCATCGACCTGCTGATCAACAACGCCGGGGTGATGTATACACCCCGACAGACC
75662	75694	CCAACCACTTGGGCCATTTCGCGTTGACCGGCC
75740	75850	CCATCAGCAGCGTCGGCCATCGCATCCGTGCCGCAATCCATTTCGACGACCTCCAGTGGGAACGCCGGTACAGGCGGGTCGCCGCCTACGGCCAAGCCAAGCTCGCCAACC
75918	75962	CCCGGGAGTGTCCAACACCGAAGTGGTCCGCAACATGCCACGGCC
75980	76080	CCATACTGGCGCCGCTGATGCAAGACGCCGAACTGGGGGCCCTGCCGACATTGCGTGCCGCCACCGATCCCGCGGTGCGCGGCGGCCAGTACTTCGGACCC
76107	76132	CCCGAAGGTGGTGGCCTCCAGCGCCC
76158	76215	CCGCCTGTGGGCTGTGTCCGAAGAGCTCACCGGGGTCGTCTATCCCGTCGGATGAGCC
76276	76294	CCCGCCGGCCGAGGTTTCC
76370	76413	CCGTCGCCGCGCAATGCCATCCGTGCGGCGTTGATGGCCTTGCC
76518	76614	CCACTTGTCGCGGTGTGCCGCCGAGGATTTCAGCCAATCCGGCGGCGGCCATGGCGGCCGCGGAGCCGACCTCGCCCTGACAGCCGACCTCGGCTCC
76695	76708	CCCCCGCGCCGGCC
76737	76761	CCGCCGGCACGATGCCGGCGGCACC
76786	76852	CCCACCGGAGGCGTTCTCCTCGTTGACTGCCAGCGCGACCAGGTTGACCCAGTCCTCAGCGAATTCC
76891	76972	CCACACCTTCGCTCGCCGGCGCACCCGGAGGCCGCCAGGAAGCAACCCTTCGCGAGCGATGCTCCGCTGTTCGCACTCAACC
77138	77185	CCGCTGTTGCCGCTGGTCTGTTCCGTGACGATGAACCCTCCGCCCACC
77310	77340	CCGGAATGACACCGCCGATTCGCGTCACGCC
77405	77513	CCTTCCAGCCCCAGCAATATCGCCGACATGGTGCCATGACCGGCTCCGGTGGCCGCGAGCGAGCCGAACAGATCCACTCGCATCGCCTCGAGGTCATCCAGGTGGCCCC
77660	77691	CCAGCCGCTGGACCTGGGCGCGCAGCGGACCC
77711	77739	CCGTCAGTGCCGCCGCGATGAGGTCTGCC
77767	77805	CCGCGTGCGGCCAGCGCCGGGGTGCCGATTCGCAGGCCC
77947	77969	CCGCCGGTTAGCACCGCGATGCC
78111	78135	CCCGCCCTGCTGCCCAGGGAAGACC
78184	78200	CCGCCGCGGGGCCCGCC
78245	78300	CCGGGCTGGGGTGCACGCCAGCGGCGACCAGGCCGGCGAAATGCGCCATATCCACC
78396	78459	CCGGTGTGTGCGCGCTGCCTCGGCGACGGCATCCATGTCGACCAGGTAGTCCTCTTTGGACACC
78487	78560	CCGGAAAAGTTGATCCGCATCCCGTGGGTCAGGTGACCGCCATGAGCCAGCGACAACCCCAGGATGGTGTCGCC
78697	78725	CCACCGTAGTAGCGCCGGCCCGGGTAGCC
78749	78774	CCGAACCTTGGGCCTGCATCACGGCC
78945	79018	CCCGGAGCAATCGGCTGCCCGGCCAAATGGGCATCCGGCGGCCGCGACATCGTTTCGGCCACGGCGAGGTCGCC
79049	79117	CCAACTCCGGTTTCGACGAGCCCGGATCGCGCCGGGCTGGTTGCGCCCTCCCCGCTCTGTCCTGAAACC
79182	79204	CCGTCCCTGTCTCCAGAGTTGCC
79512	79569	CCCGGTGGACCCGGTGGACCCGGTGGACCCGGTGGACCCGGTGGACGCCGTGGTCGCC
79595	79630	CCCGCATCGAGTCCGAGATCGGGGCCTTGGAGTTCC
79792	79839	CCCATCTTTGAGACCGACTTCGAGCCGGTCTCCTACGGGTTTCGGCCC
79935	79975	CCGCATCGACCACGCGGACCTGATGGACCGGGTGCGTCACC
80042	80088	CCGACGTCCGCCGCTGGCTCACCGACCCCACCGGGCGGTGGCACCCC
80108	80146	CCCTGTTTAACCCCGCCGCGGTGCCCATTCGGCGATACC
80195	80224	CCACCCCATCGGCAGATTCCGTGAAGAGCC
80247	80382	CCGGTTCGAAGGGCGGCCACGGGAAACGGACCCGCAGCAACGCGGGCACCGCACCCATGGTCGACCCAACTGCCACGCACCCGGTGACCGGTGCGAAGTCCACCATATCGACCAGTGGGCAACCGGCGGCTCAACC
80399	80419	CCTTCACCTGCACACCCAACC
80459	80616	CCGACGGCCAAACGGAATGGATCCCGCCACCCCACCTCGACCGCGGTGCCCACACCAACGACTACCACCACCCCGAACGCCTCTTCGACCACTAGCGGGCCGCGCCCTGACCACAAAACGTCAAGACCAGGCCCCACAAGTGCGCCACGTTGGTAGCC
80743	80773	CCGGGTGGAGGCCCGGCACACCGTCGATTCC
80834	80895	CCGTTTCCCGATGTTGACCTGGCCCGAGTGGCCGCTGAACCCGGTGTCATGGCCGCGGCCCC
81110	81157	CCGAATTCCACCGCGCTGGCCAAGATCCCCAATGTCTTCCTCACGACC
81224	81248	CCCCGACAGCTGCCGGAGGGTTACC
81554	81586	CCCGTCGGTGCTTACCTGGCGCTACCGGTGGCC
82159	82207	CCGCCACTGATCCTCGCTGACGAACCGACCGCACACCTGGATTTCATCC
82348	82374	CCACCTGAAACCGTACATCTTCAGGCC
82533	82590	CCTGCCGCGCTCGGCGACCGTGCGTGCCCGCAGCGACGCGACGGCCGTCGGCTATACC
82658	82696	CCAACGACTAACCCGGCTTGGCCGGAACTAGCCACTGCC
82899	82919	CCGCCTGCCCCGATATGAACC
82987	83024	CCCCGACGGTAGGCCAGAGGATTTGGCCGGCGACCCCC
83058	83086	CCGCGGCCGCGTTGCGCTCCGGGATCACC
83328	83461	CCACAGCATCCGATCCGTGGCAGCCGCAGTACGGCAGCGGCCAACTGGCCGCGGTGGTGGCGGCCGCCGAGCAGGTAGGTCTACCGGTGACCGCACATGCACATGCCACCGCAGGGATCGCCGCGGCGGTCGCC
83511	83523	CCGCCGCCAGCCC
83576	83606	CCCCGGGTGTATCCGGAGATGCCGGAGAACC
83641	83725	CCGCCGGCTCATCGACGCCGGTGCGCGTGTCGCCCTGTCCACCGACGCTGGAGTCGCCCCGGGCAGACGCCATGACGTGCTCCCC
83778	83822	CCGGCGCCACCGCAGCGGCCGCTGCCAGCTGTGGGCTCGGCCACC
83884	83896	CCATGACCCCGCC
83973	83987	CCCCGTCATAACCCC
84175	84224	CCCGCCGTTGGGCGAGGACAGCCTGCCGAGGGCGACGGCCGATTGGTGCC
84244	84281	CCCCCGACCGGACTGGGTCCGCGTCGTGCCGGATGTCC
84310	84408	CCTTACCCGGCCGGAGAGTCCGGTCGCGTTGCCGGTTCCGGCTTACATGCCGTTTTTCGACGTCCTGCACGTCACCGGCCGCCAACGAGTGGAAGTCCC
84436	84481	CCTGCTGGACCTGGACGCTCTGCAGGCCGCGTTCGTCCGCGGTGCC
84736	84770	CCTGTCTAACCGCCGTGACGCCCACGACTGGGACC
84814	84836	CCGCGCGAACATCGCCGCCTACC
84976	85013	CCGTGCGCTGGCTCTGCCGTCTGAACCGGCGGAATACC
85465	85504	CCGCCGGGCTTGCCTGCGGCCAAGAATCTGACCCCGCACC
85525	85541	CCTTCGTTCGTCCCCCC
85580	85654	CCCGCGGGCCACAAAAGGCAGTGCCGCGGAACTTCTTGGCCCAAACGGGCACCCGGCTACGTGCGCACCGCGACC
85675	85723	CCGGTCCGGGGAATCCACCATCGAGAACGTCCGTGCTCCCTCGATTACC
85791	85813	CCGCCGACCACGCGATGAGCGCC
85905	85937	CCGGGTTGGATAGCGCCGGACGAACCCAGGCCC
85995	86059	CCGGTGCCCGCATCACCTGGATCGCGGCCCGGAACAGGGTGGCCGATTTCGCGGCCAGGATCACC
86112	86143	CCAGGGCACCGAGCCGTTCGGGATAGTGGACC
86163	86197	CCCCGCCGGTGTCGTTGCCGACCAGCACCACGTCC
86234	86247	CCGGCAACCCCGCC
86349	86382	CCCGTCGCCATAGTTGACCGCCCATCATGTACCC
86547	86597	CCCAGGAGGAACGCTCCGCGGCGACCCGCGAGGCGCTGATCACCGGGGCCC
86751	86824	CCCGGATGGCCACCTTGGTCGCCGCCTCGGGGGCGGCGACGCCGGCCGATGCAATCCGGGCAGCGGTCGATGCC
86905	87008	CCGCGACGTCGCCCAGCGATACAGCCTGGGCATGACCGAACAGTTGATCACCGAGGCGATCCGGGCCGGCCAGTTGGCTCGTCAACCGGTGCGGCCGCTGGCCC
87051	87104	CCACCGCCGACGACCCCAAGCGCGCCCGTCGGGAGACCAGACAGGTGCTGCGCC
87232	87267	CCATTCCGCTGCCAGGTCGCGGTCCCGGTGGAAGCC
87456	87489	CCTCGGCAGCCTCCGCAATCTCCGGTTCGATGCC
87545	87595	CCGAGACGGACCGCTGCCAACCGTCTGGCCGCGTCCTGCTCTACCGACGCC
87714	87790	CCGCGAAACCACCAACCAGCGCCCACCGCTGACGCAATCCGGTCAGGTCCTTGGCGACCCTACGGAGTGTCGACTCC
87807	87865	CCGTGTGGACGTCGGGCCTGCGCTGTCACCCTCCTCCGCCCCGGGACGCGTCATCCTCC
87899	87925	CCGCATTGGGCCGTTCACGACCCAGCC
87946	87973	CCAACCTCGTACATGTCCAGAGCGAGCC
88045	88106	CCACACGAAATGCCGCCGTTGGGCCGCGGACTAGCCGAATTTTCCGGGTGGTGACACAGCCC
88129	88151	CCCTGTCCGCGTCCGTGTCGGCC
88172	88247	CCACAATCGGGCCACAATCGAAAGCCGAGCAGGTGGAACCGAAACGCAGTCGCCTCGTCGTATGTGCACCCGAGCC
88266	88314	CCCGGATGTCGCCGTATTCTCCGGCGGCCGGGCTAACGCATCCCAGGCC
88431	88473	CCTGCAGGTAGGTGACACCCCATTAAGGGCGCAGGCCGCCACC
88548	88622	CCCCCGGCCTTGGCCGGATCGGCCCCGCCGGCGATTGACCACGCCGGCCGAGGCGCTAGTCACCCGCCGCAAACC
88643	88674	CCCCGTTGCAGGCGATTGCCGCTATGGACGCC
88763	88787	CCCGCCAGCACCACGTATTTCCCCC
88808	88829	CCCCAGCCGGGCCGCCGGTGCC
88849	88885	CCGACACCGGTTCTCACGGAGGCCGCCGCGGTGGACC
88906	89010	CCATTCCTGTTTTTCACCGACCAGGCCACCGGCCGCGGCCAGCTGCTCTACTCCCGCTACGACGGCAACCTCGGGTTGATCACCCCGACCGGTGACGGCGTTGCC
89027	89061	CCCGGGCTCGCGGCGCGCCAGCCCGCAAAGCGCCC
89137	89175	CCCGCGCGGCGCTGCCGGCGATCCGTCCAGTCAATCACC
89206	89228	CCCGCCTGACGGCCAAGGTGTCC
89248	89293	CCGATGCCGGTGTCGTGGTCGCCTACGAAGCCGACGACCTTGATCC
89338	89389	CCGAGGTCAGCGATCCCGAGCAGGTTGCCCGCTACCAGCGGCTGCTACACCC
89413	89451	CCGTGGTCGCGATCGAACCCGAGATCGTCACCGGCATCC
89475	89511	CCGTAGCCGATTGGCCGCGGGCGGCCCGCACGCATCC
89696	89731	CCTCGGACGTCGGCCTGGAGTCGTCGAACCTGTCCC
89892	90010	CCTCCGCGCCGGCGGCTCGGCCACGTAACGCCATGGGTTGGGTTGCCAAGATTTTCCGTGTTGGCCGGGTGGTCGAGCCCGCGGCCCCCTTACCGGCGGCGATAGCCGAACCACCCGCC
90135	90151	CCTCGCCCCGACACGCC
90192	90231	CCGGCCCACTGCGCAAGACCCTGGAGGCCACGCCGCGCCC
90342	90367	CCGGCTGCCCGCCGACACCCGCGGCC
90393	90420	CCGGGAAATGACCGCTGCACCGACGGCC
90627	90665	CCGTGAACACCTCGGTCGGGTCCCGATGGCGGTGGTGCC
90759	90816	CCTGGTGCTCTCCGAGCACGCCCGCCCGCAGGTCCGCTCGGCGGGCCTGTGGTACGCC
90875	90901	CCGGGGGTTCCGACCGGTTCGCCGGCC
90975	91028	CCTGGTGCCACTGCACGCCTGGCTGCCGCGGGCCCACCCGGAGGCGCCGAGCCC
91283	91317	CCGGAGCCTACGGGCCGGCGTCGATCGCCGCCGCC
91359	91455	CCTCGCCTTCATGGCGGCCGGATCTGTGCTGGCCGCGACCGGGCTGCGCGACCTGGACCTGCTCGGCGGGCTGGCCCGCCGAATGCCGGCGACCACC
91533	91569	CCAGTCGTTGATCCACGCTGCCCCCGGACACGACCCC
91670	91692	CCCGTCCCCGCTCCACCCAAGCC
91774	91824	CCGCTGCTGGTCGCACCCATGGTGCGGCGGGCCGCCGCGACGCTGCCGGCC
91844	91923	CCGGTCTGGGCGCCGTGGTGCGGCTGCCCGCGATGTCCGGGTCGATCGCGCCCGGCGTGATCGCCGCCGCTGTGCTCGCC
91962	91991	CCGCCGGCGCCCGGCGCCGGCCAGGTTGCC
92091	92124	CCCGGACACCGACATCGAGGTCACCCACACCGCC
92141	92172	CCGAGCGGATCACCTACCGGACCGCGGTCGCC
92219	92277	CCGCCATGGCCGAGCTGCTGCGCCGTGCCCACACCGGCAGCGTGCACCGCTACCTGGCC
92426	92452	CCGGGCCGGCGCCGGCCTGCTGCAACC
92521	92543	CCGCCGCGCCGGTGATCGTCGCC
92563	92624	CCGCGATCGCACCTCTGGTGGCCACCGGGTCACCCCTGGACCCCAGCGCCGACTTGTTTGCC
92642	92687	CCTGGGCACCGTCGCACTGACCCTGGCCGGCATCGACACCGGCACC
92707	92751	CCAGCCGCGAGATCACCATCGCCGCACTGGTCGAACCAACGATCC
92773	92792	CCATCCCCGCCGGATCGGCC
92825	92864	CCACCCGGGCCACGTGGTGTCGCTGGCCGGCGTACTGGCC
92893	92934	CCGAGACCGGGCGGCTGCCGGTGGACAACCCGGCCACCCACC
92959	92983	CCATGGTCCTCGAGTACGCCGGCCC
93056	93089	CCTGCCGTGGGGGATCGCCGGCGCCGCGCCCACC
93173	93215	CCTCGCCAAACTGCGATTGTTCCGGGTACCCGAACTGCTGGCC
93232	93254	CCTTGCTCGCGGTCACCGCCGCC
93283	93327	CCAGCGATGAGTAACGCCAACTTCTCGATCCTGGTCGACTTCGCC
93422	93460	CCGCGATCCCGCTACTGCGCGGCATCCGCGACAACGACC
93514	93588	CCCTGGCTGCTGGCCCGCGCGGTGGGCGCCGAAGCGGCCGCGCAGCGGGAGGCCACCCCGTTGGTCAACACCGCC
93605	93690	CCGCCGGACTGACCCTCACCGCGTTCGCGATCACCCAGCCGGTGGTCAACCTGGAACCGGGCGTCACCATCAACGCGGTGCCGGCC
93794	93821	CCGCATTCCTGCTCACCGCCGGGGTGCC
93887	93922	CCGGCCGGCTGCGCCGCATTTTCGGCGATGCCGACC
93955	94016	CCGGTTTGCTGCTTGCCGCGATCCTCGCACCGCTCGCCGCGTCAATCGCCTCCTTGATCACC
94045	94073	CCGCGCTGTCCGCCACGACGGTGCTGGCC
94394	94421	CCGCACCCGCACCGCGCTGGAAGCGACC
94492	94571	CCGCGCGGGATTCCGGTGCCGCTGCTGCCGGCGCGCTGAACCTCGATATCCTGGCCGAACACGCCGCCGGCCTAGACCCC
94618	94646	CCAAGGCGGGCCTCTTCCCGTTTCACACC
94667	94688	CCAAGCCCCCGCACCGGTGTCC
94895	94919	CCTGATCGCGATCGCCGCGGCCGCC
95014	95048	CCGCACACGACTCCACCGCCATCGCCGATATCACC
95089	95138	CCGTCGGCCTGATCGTCCTGCTTGGCTTGCCGCCGTTCGCGATGTTCGCC
95266	95306	CCCCGGCGGCGGGCGCGCCGGCGATCACCGTGCCGGCCACC
95347	95449	CCCTCGGCATCACCGCGGGCCCACTCGCCGACCTGCTTGGCATCGCCGCCAGCAACGTGGGTCTACCGTGATGAGTGCCAGCTGGCTGCGCCACCGGGTATCC
95472	95519	CCGAACAACTCTGGGCCGATTCGTTTCGCCTGGCCCTGGTCGCTGCCC
95638	95657	CCTGTCCTTTCCGGCTGGCC
95680	95720	CCTGTACGGAATTCGCCCGGTCGGCCATCCCAAACCCCGCC
95744	95785	CCCGACTGGCATCCCATGCGCACCGACGCCGGGCCCGCGCCC
95805	95894	CCTTCCCGTTCCTCGCCGTCGAAGGACCCGGCGTGTACGAGATTCCGGTCGGGCCGGTGCACGCCGGCCTCATCGAACCCGGTCACTTCC
95974	96010	CCACGGCCGCCCCGCCACGGCCGCGGTCGATCTCGCC
96092	96119	CCCCACGAGGTCCACCGGCTGCGGGCCC
96148	96175	CCACGCCGCCGACCTGGGTGCCTTGGCC
96246	96284	CCGCAGTCACCGGTCACCGGCTACTGCGCGGCGCCATCC
96342	96379	CCGTCGATCTCGCCGAGGTCGCCACCCTGACGCTGGCC
96397	96472	CCGCTTCGCCGGCACCGCCGTGCTGCACCCCGACGACGCCAGCGCCCTGGGCTGCCTGGGCTATGTTGCCCGCGCC
96492	96543	CCCGGGTCGAACACCCCACCATAGTGCTGCCCATCACCGAGATCGGCGCGCC
96633	96679	CCGGTCCAATAGAATACGCCGCTACACTGCACCCGGTGGGCGCGCCC
96779	96919	CCGTCCTGGTTCAACTGGCCCGCACTGCCGGTGGCGATGGCCGACACCATCGTCCCCGACTTCCCGTTGGCCAACAAAAGCTTCAACCAGTCCTACGCGGGCAACGACCTCTAACCGTGAGCGCGCCCAGTTGTACGGCCC
97073	97108	CCGGGCGGTCAAACCGGGCACACCAGGGATACAACC
97132	97230	CCGTTGTCGATGCTGGACCCGGCCGGGTGAGCCGTTCGGTGGAGGTGGCCGCGCCGGCGGCCGAGTTGTTCGCCATCGTTGCTGATCCCCGGCGCCACC
97328	97369	CCTACCGTATCGCATCACCAGCAGGGTGACCGCGCTCAAACC
97437	97481	CCGACACTGACCCGCGTCACCGAGACATTCGACTACCACGCCGCC
97655	97683	CCAAGAAAAGATGTACCAGATCACCTGCC
97756	97785	CCGTGGATCAACCGTGGAACGCCAACATCC
97951	97979	CCAACGCGCCGATCCGCTGGCTGCATGCC
98020	98046	CCGTGGTCTCCAATGCCGCCCTGCACC
98097	98135	CCCGGTGGGACGCTGGCCGTGGTCACCTTCGTGACGCCC
98218	98242	CCGCTCCGATCAAGTGGCCGCCCCC
98267	98301	CCACGTTCGCGCCCTGCTGCCCGGGGCGTGTATCC
98343	98385	CCCGTCTAATCGGGAGAACCCAATGGCGGCGGCCGATATGACC
98484	98527	CCAAGAACCAAAACCGCATCCGCAACCGGTGGGAGTTGATCACC
98821	98863	CCAGGCGACCCTGGATAGGGACTTGCCGGTCCTGCGTGCGGCC
98916	98939	CCGCCAAACCGTCGACGTTGGCCC
99039	99079	CCACCTCAATTTTCCTGCCGTTGGAGGTTCACGACCTGGCC
99223	99278	CCTCGAGCGCGCCGCGATGCTCACCTGACCAGCCAAAATCCCACCTGTGCGGGGCC
99326	99353	CCGGCGCGGCGTGCCCGTAAAGCCGCCC
99421	99526	CCAACCTGGGTCAGCCAGAGCTCTACCGACCGCGGCGTGGTCGCGCCAATCACAGCGCGTGCCCGCGACGCACTGCAGGCCGTGCTGCGCGCCAGGCGCCGCGGCC
99634	99652	CCGCTAGCCGCCGGTGACC
99782	99833	CCTCTTCGATAGCGGCCAACTCGACGCGCACCGGGTCGTGTTGGCCGCCGCC
99857	99899	CCTGACCGCAACGCTGCTTGCCGATCGATTCGGCTGCCGCACC
100000	100082	CCGATGAGCGGCTGCGCCCCTATCAGCCCGGACACATCCCCTTCATCGAACCGACCGAGCGGCTCGGATACCCGGTTGATCCC
100131	100168	CCGCTGTCCACCGCCGCGGGAGGTGGTGGCCGGCAGCC
100186	100242	CCATCCTGACCGGTGACCAATACCTTCACTGCGAGCGCACCCGCAACCGGCTGCACC
100530	100610	CCGCCGCCGATGTTGAGCGGAGGCCACAGGTCGGCCGGAAGTGAGGAGCCACGATGACGACGGCCGTGACCGGTGAACACC
100668	100701	CCCACCGTGTGGAATCGACCCTCAACAAGCTGCC
100773	100813	CCGCGCTGTGCCAGGCGGTCCGCCGCGCGGGCTATCAGGCC
100882	100921	CCGGCTAGCGATCGCCGCCGTGCTGTTTGTGCCCGTGGCC
101000	101033	CCGGTCGTGACCTGGGCGGCGTGGCCGTTTCACC
101052	101071	CCCGCCACCACGCCGCCTCC
101310	101334	CCAAGGAAGTAGCCGTCCTGCTACC
101399	101443	CCAGGGCAGATAGTTGCCGCCGACGGCCTCGCCGTCGACGGGTCC
101469	101499	CCGGCGAGGCCAAACCGACCCGGGTGCGTCC
101559	101600	CCGCGGTGGGCGCCGACACCCAGTTCGCCGGAATGGTCCGCC
101646	101674	CCGACCGGATCTCCTCGGTGTTTGTTCCC
101700	101840	CCGCAGCCGGATGGCTAATCGCCGGGGGACAACCCGACCGTGCCGTCTCGGCCGCACTCGCCGTGCTTGTCATCGCCTGCCCGTGTGCCCTGGGGCTGGCGACTCCGACCGCGATGATGGTGGCCTCTGGTCGCGGTGCCC
101958	102022	CCGCGGCACCGGGCTGGGAGGCCGACCAGGTGCTCGCCTTGGCCGCGACCGTGGAAGCCGCGTCC
102078	102124	CCGACTTTCGCGCCATACCCGGCCGCGGCGTCAGCGGCACCGTGTCC
102149	102208	CCGTCATGGATCGGGTCCTCGTCGTGCCACCCCAACATGCGCGCGGCCCGGCGCCACGCC
102306	102322	CCGTGGCCGCCCTGGCC
102339	102379	CCATGCTGTTGACCGGTGACAATCCCGAATCGGCGGCGGCC
102509	102541	CCCGCACTGGCCCGTGCCGATCTAGGCATGGCC
102573	102652	CCGCCGACATCATCTTGGTCCGCGACCACCTCGACGTTGTACCCCTTGCGCTTGACCTGGCAAGGGCCACGATGCGCACC
102693	102748	CCGCGATTCCCGTCGCCGCTGCCGGACTGCTCAACCCCCTGGTGGCCGGTGCGGCC
102811	102862	CCCGCTAGGCTGCGGAACCGTCGGTGGGCCACAAATGACCGCGCCGTCGTCC
102907	102980	CCGCATCCGGTCTCGGCCGAGGACCAGAGGCGCTTCGCCACACCATGATTGCCAGGACCGCGCCGATCACCACC
102998	103045	CCGCGTGGTGCTGACCGCGCCGGACAGCGCATCCACAATCACATAGCC
103066	103146	CCGTCAGAACACCGGCCAGGCCGGCGGCGGCGCTCGGCCATAGCGCCGCGCCCACCATGATCACACCGAGCGCAATCGACC
103206	103238	CCGACGTCTAGGCCAAACCCCTGCACGGTGCCC
103304	103352	CCGCCGCGGCGCCCGGCGGATCCCGAGGCGCCCAACAGGCGGGACAACC
103370	103410	CCGACGCAGATCACCAGCCTGGCTGGCCACCTGGGTAAACC
103456	103493	CCGAGGGCACCGGTGCGCGCTCGCCGTCGAGTCGTGCC
103547	103603	CCGACGGATTGCTCCAGCGGGCTCGGACCACATCGCCGCGGGCACACCCCTGCAGCC
104057	104099	CCAGGGGTGTGCCGTGGTCGAAGATCGCCTGGGGGTACCTCCC
104150	104195	CCATGGGTAGCAGGGTGCCGCCGCCGGTGAAGCCCTTGCCGGCGCC
104551	104595	CCGTCGGGGTGTAGCCAGTCCATGACCCGCTGGGCGTAGCGGGCC
104772	104805	CCAACGGTTCGCCAGTGAGCGCCCGACGTTGCCC
104945	105085	CCGCCGGTAGCCGGCGCGCCAAGCATTCCAGACGTTCCAGAGACCGCAGCCGTTCCGGGGTGCTCAGCACCTCAAAGGACACCTCGTCCAAGCGGTCCAGGTCGGCATCCAGCGCGTCGAAGACCTCGACAAGCTCCTCCC
105333	105376	CCACCGGAGGTGCACTCGGGCCTGTTGAGCGCCGGGTGCGGTCC
105493	105575	CCGCCGCCACCCAGTACGTGGCTGCCCATGGCCCCTATCTGGCCTGGCTTGAGCAAACCGCGATCAACAGCGCCGTCACCGCC
105595	105659	CCGCTGCCTACTGCAGCGCCCTGGCCGCGATGCCCACCCCAGCAGAGCTGGCCGCCAACCACGCC
105727	105867	CCGATTATGTCCGCATGTGGCTGCAAGCCGCCGACACCATGGCCGCCTACCAGGCCGTCGCCGATGCGGCCACGGTGGCCGTACCGTCCACCCAACCGGCGCCACCGATCCGCGCGCCCGGCGGCGATGCCGCAGATACCC
105974	106008	CCCGGCCGTAACGGTCGTCCTTGCCCTTGTTGCCC
106035	106182	CCCTATTACGCCTCGTACGGCCTGCTCCTGCTTCCGTTCTTCACTCCCACCTTGAGCGCGTTGACCGCCCTAAGCGCGCTGATCCATTTGCTGAACCTGCCCCCGGCTGGACTGCTTCCTATCGCCGCAGCGCTCGGTCCCGGCGACC
106215	106277	CCGGCCACGGCGGCCGTGCCCGGCGGAAGCCCGCCCACCAGCAACCCCGCGCCCGCCGCTCCC
106311	106452	CCCGGCATCAGCTATGCCGTGCCCGGCCTGGCGCCACCCGGGGTTAGCTCTGGCCCTAAAGCCGGCACCAAATCACCTGACACCGCCGCCGACACCCTTGCAACCGCGGGCGCAGCACGACCGGGCCTCGCCCGAGCCCACC
106516	106556	CCGCCACGGTGGACGCCGCTACGGATGTGCCCGCTCCCGCC
106597	106631	CCGGTACCGCACCGACAACCAGCGGCGCCGCGGCC
106673	106706	CCCGTTGCTGCCCACTACCTGGACAACCGACGCC
106923	106979	CCGTATTACGAACCCATGTACCATCACGAAGACCACCCGGAGATCTTTGTCTCCTCC
107043	107105	CCGGAACCTTTCGCGTTTTCCATGGTGCTGCCGCTGGCGGTGCCTGGACACGACCGCGGGACC
107142	107234	CCCGCCGCCAAGCGAGACCCGGCCCGCGGAACCGTCAGCACCCACGACCCTCGACGCCACATCAAGATCCGACCCAGCGACGTCTACCGGCCC
107261	107325	CCGGACCACGCCCCCAATAAAGTGGCCTACGGTCATCCGGCACCCAAAGACCGGCCAAGAGATCC
107410	107446	CCGCGACCGGACAGCTCGATCCTGAGTACCAGTCGCC
107551	107587	CCTACCGCCTGACCATGCTTGATGGCCTCAAGACGCC
107856	107897	CCTACAGCGCCTTCGCTCCGGCCGTCCTCAACGAGGAAATCC
107987	108020	CCGCTGAACCCGCAAAAGTTCTCTGCCCGCCTCC
108183	108210	CCTCAGTTGCCATCTACCGTGCTGGACC
108287	108348	CCGTGAACTCGTCGCCGAAGTTGGTGGCCTTGCCGCGGATTTGCGTGCCCAGTCGGTTAGCC
108433	108467	CCGTCATGGCCGACGGCAATCTTCCGATCGCAGCC
108607	108667	CCGAGCATTCCTTGGATGCAGCCAGCCTCGCCGGGAACGCGGACCAGGGGAGCGAGGATCC
108724	108748	CCAACCGCACCTTCTTCGCCGTCCC
108802	108820	CCACCTACTCGCCGCTGCC
108994	109023	CCGCCAACGCGACGGTTCCCTCGCTGCGCC
109222	109271	CCGCTACCGATGGCATCGGCCCTACCGCCCCCGGCGCCGGCCCGTCCGCC
109780	109806	CCGGTGCGGGACCGAATCCTCGCCGCC
109926	109964	CCGACAATCCGAACTGCCGTCCCGATTGGCCGCGAACCC
110414	110456	CCTGGCGCGTTACCTGACCACCGACCCGGCGGGCGAAACCCCC
110610	110634	CCCGGGACCGCGGCCAAGGGCGTCC
110851	110888	CCCAGACCGTCCGGTTTCCCCCATTTGCGTCGGTGTCC
111030	111091	CCATGCGCACCTGGCCTGCGCCCGTTCTTGTCGGAGGTCCCGATTGCCACGGATATCGGTCC
111146	111194	CCTAGCCATCTGGAACCGAGCCGATCTGCCCGCGTGCAAGACACACCCC
111290	111344	CCCGGACGGGACTCGCTGCCAAGGCGATTGGCCAGCCCGTCAGCCGTCGACGCCC
111466	111495	CCGACGACGACACCGACAAGACCATTGACC
111544	111581	CCGCTGACGAAATTTCCGTGCGGACCAATGCGATTACC
111712	111761	CCACCAAGACCGCCTACATCATGCCGACCTCGGGAACTACCGGACAACCC
111815	111862	CCGCGCCTACGGTTGGGGAGCCCACGACACCGTTCTGCAGTGCGCTCC
112004	112016	CCTGCCGACCGCC
112036	112074	CCGACGGCGACGCCATTGACGCGATCGGCCGCTCGCGCC
112179	112235	CCAACAGAAGCCACGGTCGTCGCCACCTTCTTGCCGATCGTTTGCGACCAGACCACC
112262	112290	CCGGCCGATCCTACCGAACACGGTGTTCC
112369	112487	CCGTGACGGCCGCAGACGGTTCCCGACGCCGTGCCTTTGCCACTGGCGACCGGGTGACCGTCGACGCCGAAGGATTTCCGGTCTTCTCCGGACGCAAAGACGCCGTCGTCAAGATCTCC
112516	112538	CCAGGCGCATCGCCGAAGACCCC
112966	113014	CCGATACCGCCGCCAATCTGGCCGATTACGCGCCAACGCCCGACGCGCC
113037	113085	CCGCTGGTGGCCGCGCAACGGCCCGCGGCGATTCCGTTGTCGTTTGCCC
113200	113260	CCGATGTCGTGGGCCGCCACGAAAGCCTACGGACGGTGTTTCCGGCGGTCGACGGGGTCCC
113317	113351	CCACCGCATGGCCGGCTGACCGGCTGCAACGGGCC
113697	113741	CCCACCGCTCGGCCCTATCCACCGGTTGCCGATCAGCGCGGCGCC
113892	113914	CCCATCGCCGGCCGCAGCGATCC
113969	113993	CCTGGCCGGTGATCCCAGCTTCGCC
114074	114142	CCTCAAACCCACTCGAGCCCTGACCCATCACCCGCTGATCCAGGTGATGTTGGCCTGGCAGGACAATCC
114175	114207	CCACCCCGATGCCGATCGACACCCGCACCGCCC
114459	114518	CCCGCGCCCACGCCGGTGTCGATCCCGCAGATGTTGGCCGCCCAGGTGGCACGTATCCCC
114694	114736	CCGGGGCGGCGTATCTGCCGATCGATCCGGCGAATCCTCCGCC
114861	114938	CCGGGCACGCCCCCACCCATGCCGGCCGCAGTGAACCTCGCCTACATCCTGTACACCTCGGGCACTACCGGCGAGCCC
115347	115387	CCGTTGCGACCGGGTTCGGGGATGCCGCCGATTGGTGTTCC
115430	115451	CCCGGTACCGGCCGGGGTGGCC
115594	115625	CCGATGGCCAGTTGGAGTTCCTGGGGCGCACC
115723	115799	CCCGTGAAGACCGCCCTGGGGACAAGCGCCTAGTCGGGTATGCCACCGAAATTGCCCCCGGGGCAGTGGACCCGGCC
115819	115850	CCCAGCGATTGCCCGGTTACCTGGTGCCAGCC
115914	115995	CCGGCACCGGAATACGGTGATACCAACGGATATCGCGCTCCGGCCGGGCCGGTTGAGAAGACCGTGGCCGGCATCTTTGCCC
116080	116113	CCGCGATCAACACCACCCTAAACGCCGATCTGCC
116176	116194	CCCGACCGACCAGCGATCC
116222	116331	CCCCACCGAGGTGCATGCCAGCGACCTCACGCTGGACCGGTTCATCGACGCCGACACGCTGGCCACCGCCGTCAACCTGCCGGGCCCGAGCCCCGAGCTACGGACGGTCC
116556	116578	CCCGACCTGGGCCTGGACCAACC
116646	116747	CCCTACCACGAATTGTTCGGGCCCAACGTCGCGGGCACCGCCGAGCTGATCCGAATCGCGCTTACCACCAAGCTCAAACCCTTCACCTACGTGTCAACCGCC
116769	116822	CCGTCGGCGTTCACCGAGGACGCCGACATCCGGGTAATCAGCCCCACCCGCACC
116939	116960	CCTGGCCGACACCAGCTATGCC
117292	117340	CCAGCCTGGGCGCTCTGCCGGATCGGCAACGCCGGCACTCGGTGCTGCC
117361	117425	CCCAGCGATTGCAGCCGCTTAAGCCGACCAGGGGGTGCTCCGCGCCGACCGACCGATTCCGTGCC
117451	117494	CCGACAAGGACAATCCAGACATCCCGCACGTGTCGGCGCCGACC
117636	117709	CCACTAGGCCGGTACCGGGGAACTGGCGGTTCCCGGCCGATGAGCATCGGCCCTGACGCGCGGCCGTAAGCTCC
117756	117776	CCAACGCCCCGGTCGAACTCC
117857	117941	CCGCTACGCTGAGGCCGGCAATCCCTATCCGGGCGCCTTCGTCAGCGTCGCCGAGCCGGTCGGGTTCTTCGCCGCGTCGCTGGCC
117968	117997	CCACGTGGTCATGACGGCCAAACCCGAGCC
118159	118172	CCGTCGCCGCCTCC
118274	118355	CCCCACTGTGCTTGCCGTCGTCGCCACCGCGGTGACCGGTAACCCGGGACAGGGACCCGACCATGACTACGCGACCAGCGCC
118614	118676	CCGCCACATGCGGGCCGTCGCCGCGGTGGTGGCTCCGGTGCCGCACTGGCCATGATGGCCGCC
118693	118728	CCATGGCCGTTATGACCGCGCCGCGATTTCTCACCC
118754	118802	CCTCGGCTATGAACTGCCGCAACCGCCGACCATAGCCCGGGTGCTCACC
118939	118976	CCGCACTGGTATTCACCAGCGGCTCCGGTGTACGGGCC
119134	119210	CCTGGCTGCTGCACTCCCGGGTGACAACTTTCCTGTCGCACCCGATCACCGCATTCGTCCTCTTTGTGGCCTCGCCC
119229	119265	CCGCTGTTCGATACCTTCGTCCGCTATCACTGGGGCC
119333	119364	CCCAGGGCCGCGCCGACTGCCCTACCCGGGCC
119572	119639	CCCAATGGGCGCGCCAAGACCGCCGAGTCGCGTCCCGCGAAGACCGGCATGCCGACAGCGACTACGCC
119784	119818	CCGGCGAGGAGGTGGGCCAGCCGGAGATTCCCTCC
119837	119877	CCTGGATCTGACCCCGACCTGAACCCTTGTCAGTGCGGTCC
120047	120110	CCCGAACGCCCAGATCATGTTCATCCGGATCGTCCGCATGGTTGCACGGGCCAGGTCCAGCGCC
120177	120298	CCACGCCCGATCGCCAACCCCAAGTCGGCACCCACCAACGCGGGACCGTCGTTGATGCCGTCACCGACCATGGCGACGGTATGTCCTTCCTCGCGGAGCCGTTGGATCACGTCGACCTTGCC
120333	120400	CCGACCTGCGCCGCCACCGCGTCGGCGGCGGCCCGATTGTCGCCGGTGAGCAGAATCGTCCGCAGCCC
120510	120548	CCTCGGGATTCGCCGTCCAGGCGCGCGGACACCAGAGCC
120569	120674	CCGGGTAATCCAGGATGGCTTGCCGACCTCAACGTGATGGCCGCCGACTTCCCCCGATACACCGCAGCCCGCGACGGCGACAAACCCGTTGACTGGACCCGGATCC
120802	120929	CCGCCAGCTGCCCAACCGTCAACGTGCCGGTCTTGTCGAACACCACGGTGTCGATGCTCCGGATGGTTTCCAGTGCCCGGTACCCCTTGATAAAGATCCCTAGCTGCGCTCCCCGTCCGGAAGCAACC
120979	121088	CCAACACCCCTAGCGTGACCGAGAACGCGCGATCCGCGCCTGCGCCGCTGACGAGCCAGGCCGCACCTGCAAGTCCAGCAATGACGAAAACCACCGGCACGAACACGCCC
121177	121276	CCCCTACCGCGGTGGCCTCGATGACCAGGCGGCCGTCCATCACGACCGTGCCCCCCACGACCGAGGCCGCCGGATAGGCACGGACCGGCTTGGCCTCACC
121387	121451	CCGGTATCACTAGCTCCGCGCCGTCGGGCAGCAGCACCGCCACATTCTTGGCGCCTAGCTCCGCC
121573	121612	CCCGCCAGATTCCCGAGCCTTCCCGTGGCGGCTGATCGCC
121631	121686	CCAGGCGGTGGCGGCCACGATCCCGACCGAGATCAGCGTTTCCATGGATGTCGTCC
121711	121788	CCGAGTGGAAGGGCCATGCGGCCCAGGTCACAACCGGAGCGGCCAGGGCCGTCAATATGTATCCCCAGCCGGGAACCC
121846	121866	CCGCCGCGACTAGCAGCCGCC
121942	121972	CCGCGTGGTATCCGGCTTTCTCGACCACCCC
122092	122135	CCGCACATGACATACCCAAAACATCGAGCCGGATCCGCCGCACC
122154	122181	CCCACAACTGGAGCCGCCACGGCCCTCC
122311	122377	CCGACTGTGACGCCCGTCACAACGTTTCCTCTCGTGGACGCGATCCTCGCTGGTCGCGACCGCAACC
122564	122605	CCTACGCACCCCACGAATCATTCGACACCCAGTACACCCGCC
122948	122980	CCCTGGCCGATGTGCTGCGTCCGCTGCATGACC
123068	123093	CCACCGGCGCCACCAGTGTGCCCGCC
123190	123225	CCCAATCCTGACTGCCATGCCGACCTCAGGGTAGCC
123447	123473	CCCGCTCCAAGCTCTCAGCCGGCTACC
123498	123553	CCGCCTTCAGGTGCGCTCCGGCTATACCTTGTTCCGCCAAGGTGAGCGGGCCGACC
123788	123819	CCCGGCTCATGCACGCCGGCGCGTCCGAGTCC
124033	124139	CCGGGGCGGATCCTGCCCGAGCCGCGCGACGACGGCCTCGATGCCCGTCGCGGTCGATGACCTTGATTCCTTGGGCGCTGACCCGCACCTTGATGCGGCGGTCCTCC
124216	124240	CCTTACCGAAACCCACAGTGCGGCC
124271	124288	CCTCCTCCCGGACCAGCC
124616	124676	CCGCCGAGACAATGTCGGCCGGATCGTCGTGCACCTGGCGCCGTGGCTGGAGCCCCAGCCC
124724	124743	CCCAGACGGACCAGCCGCCC
124864	124965	CCGAGTTCGCCGACCTTCTGGTGCTGACCCACCCGGAACCGGTCGCCGTGGCGGTTCTGCGCCGACTGGCCCCTCGAGCGCGAATCACCGGCGGCGTCGACC
125017	125066	CCGATACCCCGCACACGCCATTGCTGGCGGGCCTGCCTCCGTTGGCAGCC
125098	125142	CCCGCCGCCCGTTTCACCCGCAACGTCTGCATGCCGCGGTTGACC
125320	125360	CCGACCTGATGTGGGTCTACCCGTTCGGAGACCGGCACACC
125386	125412	CCGATCCGACCGACATCGTCAATGCCC
125573	125614	CCCCGGTATCCATCCCGACTACCAGCCCGTGGTACAGACGCC
125723	125752	CCGACTGTGCTTGCCAACCACTTCGGTGCC
125774	125829	CCTGCCGTGGCGCTGAAGACGCCCGTCCAGGCGACCGGTCCCAGCGGGGTACACCC
125846	125886	CCGGGGTTTGAATGATGCCGACCAACACCCCGGCGCTGCCC
125968	126035	CCCATTGTCGCCGTGCGTCGTTCGGTTCCGGGAGTCCAGCGCCCGATGGCCCAGGCTGCCGTTGCGCC
126261	126296	CCCCACCGGCGCCCGCCCGGCCCCGAACGCCGTCCC
126319	126387	CCCACATTGCCGCCGACCAGAATCGTCACCGCGTCACGAACACCGGCCCACATGCTGCGGCCCTCGACC
126460	126598	CCGCGCCCGCTCACTCCGATGCCCACGTCGGCCATCCGGATGGCCGCGGCGTCGTTGGCGCCGTCGCCGACCATCGCGGTCACTCGCCCGCAGCGCTGCAGCGCCGCCACAATCTGAACCTTTTGTTCCGGGCTGACCC
126804	126833	CCGGGCCGTATCCGCCAATCCGACATAGCC
127127	127151	CCAGCACCACCCACTCCGAATCGCC
127168	127200	CCGGCCAGCGCACTAGCCGCCGCGAGGATCGCC
127439	127455	CCAGCGCCCCACGTGCC
127493	127611	CCACCAACGGTAGACCCTCCGGGACCGCGGCCACCGCGATGGCGACGCCGTCGGCCACCGCTTGCCGCAGCGACGCCCGGCGCAGCAACGCCAGAGCTGTCACCGCGGCGCCGCCGGCC
127650	127671	CCGGGCCTGGACTCCGGCCGCC
127820	127850	CCACCTGCTTGTCCACCGGTAGCGACTCGCC
127871	127946	CCTCGAGGTCTTCGGCCACCAGCAGGCGCGCATCCGCCGGGACCACCTCCGGCGCGGCCAGGTCGATGACATCGCC
127964	128004	CCGACACCGTGGCCGTCCGGGTGGCGTGCCGGGCCGCCTCC
128027	128061	CCGCCGGCACCACCACCCGGCGCACCAGCTGGTCC
128111	128151	CCCCACCGGTGATCGCGTTGACCGTCATCACGCCCGCTACC
128173	128205	CCGACAATCGCCGATGCTGCGGCGCCCACCGCC
128246	128298	CCACCGCCAGCTGCGCCAAGGTTCGTGCCGGGCCGCGCAGCGGCGCCATCACC
128318	128383	CCAGAATGCGCCGCCAGGCCGGGATTCCGGGTTCGACGGCCAAGGGTCGGGAGCCGCCGGCTAGCC
128451	128493	CCGCAGCACCTTGGCGGCCGACCACATTCCGGACACCAAAGCC
128558	128619	CCTGCTCACCGGTGACCAACAACAGCCCGGCCAAGGTGGTGCCACCTTGGGCGAGGTGTACC
128664	128690	CCGCACCGCCGCGGCCAGATCGGTGCC
128741	128772	CCACACCGACGTCAGCGATGGCCAACGCGGCC
128996	129039	CCCACCCCACGTCGACGCTGCCCACGCATTGGCCATCGACCACC
129058	129120	CCCTGAGCCGGCGTTGCCGACGGCCCTTGAGCCGGAGCCCATCTCAAGCGGGCACCGGTAGCC
129247	129308	CCGCGCAGCGCTGCGCCGTCGATAACGACCACCCGCACCCGATCCAGGCGGCGCAACGCGCC
129327	129378	CCCGGTGTTGGCGAGCCCGCGACCCAGCACCGCCGCGAACGCCTGTCGGCCC
129400	129486	CCGGCCAGGATCGCGCCGGCCGCGTCCTCGGTACCACCGCCGGCCACCAGTGCACTGGCCGCGGCGATCAACGAACCGTTTGCGGCC
129503	129524	CCACCGGCCCGGCCCTTGACCC
129556	129636	CCGCCGACCACGACGTGCGAAGCCTCGCCTGCCGCCGCAGCCGCCCAACTGTGTCGCGGCTCCTGCGATTTGGCCCCGGCC
129653	129684	CCACCGGAGCCTGCGGCCGTCTGGGGGAGGCC
129775	129807	CCCAGGGACTGGGTTAGCCCGTTGGCCGCCGCC
129835	129870	CCCACTCGACCCAACCGCGACTCCATAAGCGACACC
129941	129984	CCCAGCCGGTGACCGTGGCACCCATCGCTACCAGATCCATTGCC
130085	130116	CCACCGCGGAAACCACATCACGTACCTCGTCC
130154	130227	CCACCAGCCGACCCAATGAGCCCTCAACGTGGGCCTCGGCCACGCCCGGGATCCTGCGGACTGGCTCCTCCACC
130290	130325	CCGTCCGCTGCGCCAACGCACCGGCGGTGTCATTCC
130348	130472	CCGCGTACCCCGATTGCGCGACCAGTCGTTTGCACCACCGACTGCACCACCGGGCCGGTCAGCTCCAGCACCGGGCTGGCCAGCGTCTGCACCGCCGCGGCCGCACTCCCCGGCAAGCGGGCGCC
130495	130530	CCGTTGGTCACACCACCGAGGACAGTGGCCACACCC
130549	130578	CCCTTCAACTACCGATACCGCGCCTAATCC
130623	130658	CCGGGTGAGGTCGCCGGTGAAGGCAGTCCGGACCCC
130749	130782	CCGACCCAAACGATCCCAACGACGCGGCAACGCC
130915	130937	CCCTGCCGACGTGGTAACCCGCC
131039	131053	CCGCTGACCGCCACC
131101	131126	CCAAATCCGGATTTCCGTTTGACTCC
131181	131213	CCACCTCGACGCGGAGGCACCAGCGGGTTGGCC
131313	131379	CCCCGGAAGCCGCGCTACATTTGGCTCCTAGCCACCAGACAGCTTGCCCGAAAACGGCAGAGGTCCC
131705	131730	CCTCACCGTGGTCAACGCGCCCACCC
131767	131804	CCAACGGGTTACCGAACACCGGGCAAGACGGTGGGCCC
131988	132053	CCCGGCGGGGCCGGTGGGATTGGCACCACCGGTGACGGTGGGCCTGGCGGTGCCGGCGGTAACGCC
132406	132444	CCGGGTTCGTCCGCAACGGCGGAGCCGGCGGCAATGGCC
132518	132551	CCCCGGCGGTCTAGGCGGGCCGGGCACGTCGGCC
132593	132643	CCAGGGCGGGGCCGGCGGGGCCGGCGGGTCCGGATTCGGGGCCGGTATTCC
132850	132865	CCGGAACCCCCGGGCC
132925	132990	CCAGCTCATCGGAGTCGCCCACCTGCTATCGCCATCCCGGGCGCCGGACCTACGTCCGCTGCACCC
133072	133099	CCCGGGCGGTGCGGCAGCCTCGTACCCC
133221	133272	CCACCCGCGGTCGCCAGCGGTCAGACCTACCGGTTGGTGACCTCGGCGTTCC
133477	133506	CCACGTTCATGGTGGCCAGGCGGCTCCACC
133932	134029	CCGGGCGGGATTCACTCCGTGCCGGCACGTTCTGTTCCCCGGCCCCGTTGGGTGGCCCCGGTGCGCCGGGTCGGTCGGCTGGCCGTATGGGATCGGCC
134095	134114	CCAGCCATGGCGGCATCCCC
134284	134327	CCGTGAGCGCCGCACGCGCACTATTTCCTGACCAAGCTCTCACC
134386	134441	CCCAAAATACCGATTACTTCACCCAGGGCGCTCCACCCTCGCCCCTACAGCACACC
134605	134673	CCGCCACCGCCGCGGTCGCATTTACCTCGGCGGCCACCCGCGACCGGATTTACTTCGGCACCGATACCC
134730	134760	CCATCGCTGAACCGCGGGTGGTGCCTGATCC
134944	134965	CCCGCATCCTGGCCTGGCGACC
135059	135104	CCCGGCCCTGTTTGCCGCTAGGTGTGCAGCCACGGTGGTGCTGGCC
135150	135206	CCGGCACGGGTTCCGCTGTTGCCGCTGGCAGCGGCGACCGTTGCCAGCGCTGCCGCC
135286	135359	CCGCGGTCTCGCCGTCGCCGCCGGAAGCGAGTCAGCCCGCGCCCGGGCCACGAGATCCCAACCGGCCGTTCACC
135404	135475	CCTGCCGCCGACTCCCGGATTCCGGTTCATCGACCACACCGTCATCGGCTGCAGCCTGGTACGCGGCACACC
135644	135671	CCCGACCTTCGATGCGTACCTCAACGCC
135727	135791	CCACCGTGCCCTACAGCCGCGGCGGCGAAAAGCCGGACGGCCGCTTGTATCCGGAGGATCAACCC
136000	136022	CCAGTTAATCCGCCGTGTGCTCC
136377	136409	CCTACTGCAGGCCGACCATCGATCCGTCGGACC
136506	136576	CCCAAAGCTATCCGGCGGTTTCGTGGGCCCGGCCGGTTGAGACGCTGACCACCAACATGGTTGGCACCGCC
136870	136892	CCATCCGGAACAAAGTGCCATCC
137075	137107	CCGGAAGTCGACCCCGCCCTTCTTCGGCCCACC
137223	137269	CCGAGTCCGCCCTGATGGTGTGACCGAATGTCTTTGTCCTGCCAACC
137528	137600	CCTGATCTTTGATCGGCCACCGCTTGGCGCCGAGGCACTCCACGCCAATTCGTCGCACCTAACAGCGGTGGCC
137898	137931	CCTCGCCAATAGGAAAGCCGATCCTTACGCGGCC
138264	138289	CCGTAAGCCGAGACCGGGTCTGGTCC
138383	138426	CCGCTGCTGCCGGTGCATGTGCCAGTGTCCAGATAGGGGGCGCC
138673	138710	CCTTTCGCTCGCCGGACCGCGACCGAGCCGGCCAGGCC
139531	139559	CCTGGCATATCCCAGAGTCCACGGCACCC
139685	139728	CCCAGTGCAAGCATGAGACCCCGCAAGCACCGGGCGCTGACGCC
139754	139771	CCTCCGTGTGTCCTGGCC
139797	139859	CCGAGCGACAGTCCCGATCCGACATTCGTCTTGTCCCGATCTGGCTCCGGCATTCTTTCTGCC
140070	140103	CCGCTCGCCTGGACCCCGCAGGAGCGGGCCGACC
140171	140197	CCCGTTGGACCGGCGCTAGCCCAACCC
140258	140293	CCAGTGCCGCTAGCCGACCACCTCAATGGGATCACC
140370	140432	CCCTGCGAGTTGACCGACCAGGGGGCCGAGTGCACGTACACGCCGCTCCAGGTAACACGAACC
140481	140516	CCGATGGTACGCGAGTCCATCACGACCGTGCGCTCC
140598	140696	CCGTTTCTGCTGACCGTGAAGGTATGTGCCGAGATGCTGGCAACCCCGATCAGTGCGTCACCGGTCTCGAATCCTTCGGTCAGTTCCTGCACACCCACC
140717	140739	CCAATACCGGTGGGGCACCCACC
140851	140911	CCACCACCGGGTGCGCCACCCCCACCACGGCACCATTAGCCGGCGACACCGACGCAACGCC
141113	141124	CCCCGCCGCCCC
141144	141187	CCGCGCGGCCTCGCGTTAGCCTCAGCGGAATCGGTGCCAAGGCC
141627	141650	CCGTCATCGTGCACCCCGAGACCC
141802	141833	CCGCCAGGTTATCGACGCCGCGTTCGCCGACC
141900	141977	CCGGCAACTGGGCGTCCATCGTTCCGCACACCTGGCTATGGGCAATGCCAATGAGCGGGCCGACGGGTGGTGAGATCC
141998	142061	CCGGTGCTGAAAGCCCAGATCGCCCTGGCTACCAACGCCTTGGGACCGGGATCTCCGGTTGCCC
142181	142202	CCAGGTGGCCGCTCTCCACCCC
142303	142320	CCTTTGCCGCCGAACGCC
142380	142436	CCACACCGGGGCGGCCGACCTAAAGATCGTTGCCTCGTCGCCGCGGTAGACGCCGCC
142493	142624	CCATGCCGCTGAAGCCAAATGCGCTGTCGCCCTCGATCGCCACGACAGGTCGCCCGGTCTCGACGGCGGCCGCGATGGCGTAGCCCATGCCGATGCCCATCACGCCCCAGGTTCCGCTGTCGAGCCGGTGCC
142661	142698	CCAGCGCGTTGGCGCCTTCGTTGACCACATAGACATCC
142822	142842	CCGGTCCACGCCGCCGAGGCC
142877	142959	CCGACATTACCGAGCCGATGTCGCCGGTCAGCGGTGCCACGATCGGCCGGTTGCTGTCAAACTCCGACGCCTCGATATCGACC
142979	143085	CCGACCATTGCGGCGACTCTCCGTTGCCTAGTAGCCAATTCAGCCGAGCGCCAACCAGCAGCACCACGTCGGCGCGGGCCATCGCCAGCGAACGAGCCGCAGCCGCC
143146	143202	CCGGTGTGCTCCACAAACTCCCGAATAACGTTGTCGGCCTGCGCATATGCCGCGCCC
143291	143360	CCGGGTCCACCGGCCGCCAAATGGCGCCGGAAGCAGCCGATGCCTCAACGGCCTGGCCCAGCACATCGCC
143380	143393	CCGCCGGGCCGCCC
143425	143466	CCGCGCCCGATGTCCTGGACTTGGCCGATCCGATACGCCGCC
143504	143552	CCTGATAGTCGCCGCGCTGCAGGTCGACCATCGGCCGGCTGCTCGATCC
143594	143627	CCAGCGCGGGCAGGCCGTTGAGAAAGCCGGGGCC
143647	143691	CCGGGCCGTGCGGTGAGGAACCCCGCGGCGGCCGCCGCATTGCCC
143816	143834	CCACCACCAGGTGGCAGCC
143892	143917	CCGGGGCGCCGGCCGTGTCCAAGACC
144101	144135	CCCGGCTGCCCGAGGCTCCGGCGCTCGTCGTCACC
144156	144172	CCACCGCGACCTGGCCC
144191	144229	CCGGCCAGCTGACGCGGTCCGGCCTGCTGCCCGGTGACC
144310	144370	CCGCTGGATCCGGCGCTGCCCATCACCGAGCAACGCGTCCGAAGCCAGGCCGCGGGAGCCC
144415	144434	CCCACCACCCGGTGGTGGCC
144465	144606	CCCCTCGGGTGGCACCTTGTCGGTCCACCTGGACGCCGCCACCGAGCCGAACCCCGCAACCTCGACGCCCGAGGGACTGCGACCCGATGACGCCATGATCATGTTCACCGGCGGGACGACCGGCCTGCCGAAGATGGTCCCC
144626	144709	CCAGCTCGGTCCGCGCCATCATCACCGGGTACCGGCTGAGCCCGCGGGACGCCACCGTTGCGGTGATGCCGCTCTACCATGGCC
144815	144862	CCGTTGGAGCCACCTGGTATACGGCGGTTCCGACGATTCACCAAATCC
144881	144954	CCGAACCGTCGGGGCGCAAACCTGCCGCACTGCGTTTCATCCGCAGCTGCAGCGCACCGCTCACTGCCCAAGCC
144971	145024	CCGAGTTCGCGGCACCGGTCGTGTGTGCCTTCGGCATGACCGAAGCCACCCACC
145056	145096	CCAAACCGAAACTCCCGTCGTGTCAACCGGTCTGGTCGGCC
145116	145149	CCGGATCGTCGGGTCCGACGGGCTGCCACTGCCC
145212	145239	CCCGACGATAACCGCCGCGAATTTCACC
145256	145306	CCGGTGATCTCGGGTCCCTGTCGGCGGCCGGTGACCTGAGCATCCGCGGCC
145456	145475	CCTCGTGAGTCCGCCCCGCC
145494	145569	CCAGTTCTGCCGGGAACGGTTGGCGGCCTTCGAGATCCCGGCCTCCTTCCAGGAGGCCAGCGGGCTGCCGCACACC
145587	145666	CCGCCGCGCTGTCGCCGAACGGTTCGGCCATTCGGTGTAGCTAGCCGGCCCCGGCCTTTACCCGGGCGGCGGCGGATTCC
145758	145824	CCTGAGGCACCTCGGCCTTGATCACCGTGCGGTCGTGCCCCGCGGTCTCGGTGCCGAGCACTCGGCC
145914	145957	CCTTCGTCGCGGCCGCGGCCTCCCGCAATGCGAGCGCGCCGGCC
146000	146083	CCGTCGAGCAACGTGACCCGGATATCGACCACCGGGTAGCCGGCGTGCACTCCCTTATCCATCTGTGCGCGGACACCTTTCTCC
146101	146122	CCGCGGCACCGCCCCGCCAACC
146143	146205	CCCGGAGCCCTCCGGCAGCGGCTCCACCTCGATGTCGCACACCCCGTACTGACCGTGACCACC
146225	146270	CCATGGCCTTTCGCATTGCCGGCGAAGGTTTCCCGCAGCGGCACCC
146297	146365	CCGTACCGGTTGGCCAGTGTATCCAGGACGACGCCGGCATGGGCCTCGCCCATACACCACAGCACGACC
146415	146434	CCAACCGGCCCAACCCGACC
146503	146574	CCAGGGTTTCAGCACCAGGGGCTCGGCCTTATCCGAGAGTGTGTCCCCGGTCTCGGCCCGGCTCAGCTTGCC
146591	146629	CCCGCGACCACGGCTGCTGCCGGGCGCTGTTGCTTGCCC
146720	146818	CCCGACACATGGACCGTCGTGTCGGGCCTGATGGTTCCGGAGAACACCCGCACCAAGCTGACCCGGCCGACGTAGGGGTCCGACGTCGTCTTCACCACC
146850	147000	CCAGCTCCGCATGCGGGACACCCTGCGGGGTAAAGACCTCCGGCAGTGGGTGCTCCATCGGAGACGGAAATCCGCGGGTGGCTACCTCAAGCAATTCCAGTGTGCCGACCCCGGTGCTGCTGCACACCGGAATCACCGGGAAGAACGAGCC
147056	147133	CCGCCGAGGTAGCGCTCCATCAAGGACTCATCCTCGGATTCCTCGATGATTCCTTCGATCAAGGCGCCGCGCGCCTCC
147204	147234	CCTGCGAAAGCAATCCGATCAGGCCGTCACC
147258	147374	CCTTGTCGCCGAAGGCGTCTTGTGCCGCGGTCAGCGCTTCCCGGTAGTTCGCCCGGGCGTGGTCCAGCTTGGTGATGACCACCGCGCGGGGCATGCCGACCTGGCTGCATTCCTGCC
147441	147483	CCCGCAACCCGGCCCGCAGCTCACCCACGAAGTCGGCGTACCC
147504	147571	CCTTGATGCCGTCGTAAGCCAGCGAGGCGACCGCAAGGCCCACCGAGCGCTGTTGCCGGATCTCCGCC
147588	147649	CCGTGGTGCCCTCGGTGACCGAGCCCGGCCTGGACAACACCTTGGCCGCCACCAGGAGAGCC
147668	147717	CCGCCCCCCGAGGGCCCCACCAGAACCACGTTGCGAACGCCGCCGGGCCC
147768	147815	CCATGGCTTTCCTCCAGTTCTCCGGGGTCGGTTCCCGTGGTGTGGCCC
148051	148083	CCCCGTCGGCCCGGACCCACCACAACTGGGTCC
148206	148270	CCGGTCGCCTCGGCCGGGCGCCTAGCGCCGAGCGCGAATACGACCGGCACCAGGTGGGGTGTGCC
148663	148723	CCCGGAAGCACCGCGTGTCCAAGCACCGCATCGTCGCCGCTATGCGCCACTGCGGTGTTCC
148754	148818	CCAGGGCCGCGATACGTCGGGCCGTCTTACCGAGGTCGTCGCCGTCGAAGCCGACGACGGTGACC
148868	148882	CCACGTAACCCCGCC
149465	149499	CCTAACAATGTCGTCCGCCAACGAGCGTGTTCGCC
149552	149584	CCCCGGAGATTGTGGTGGCCGCGGCAACAGACC
149615	149664	CCAATGCCGCCGCGGCTGCGCCGACCACCGCCGTGCTGGCCGCGGGTGCC
149981	150063	CCGGGGGTGCCGGCGGGCCGGCCGGGCTGATCGGCCATGGCGGGTCCGGCGGGGCCGGCGGCTCCGGCGCGGCCGGCGGGGCC
150333	150379	CCTCGGCGGCGGCGCCGGCGGCGACGGGGGCCAGGGCGGCGCCGGCC
150434	150453	CCGGGGGCCCACCGCTGCCC
150539	150579	CCGGCGGGGTCGCCGGAGTAGGCGGTGCCGGCGGGAACGCC
150692	150744	CCGGCGGCCACGGCGGAGCCGTCACGGCCGGCAACACCGGTATCGGTGGCGCC
150764	150843	CCAGGCTGATCGGCCACGGTGGCGCCGGCGGTGCCGGCGGGGACCGCGCCGGAGCCTTGGTTGGCCGTGACGGCGGGCCC
150961	151000	CCCGGCCAACCCGGCGACACCGGCCAACCCGGCTAGCCCC
151021	151042	CCGGTCCGGGGCATGGCCATCC
151082	151097	CCTGCCGCCCGGACCC
151206	151329	CCGTCGGGCTGGGCCTGGCCACGGCGCCGGCCCAGGCGGCCCCGCCGGCCTTGTCGCAGGACCGGTTCGCCGACTTCCCCGCGCTGCCCCTCGACCCGTCCGCGATGGTCGCCCAAGTGGGGCC
151371	151405	CCGTGGGCGCCGGGACCGGCATCGTCATCGATCCC
151422	151450	CCAACAACCACGTGATCGCGGGCGCCACC
151738	151793	CCAGTTCGATGCCGCGATCCAGCCCGGTGATTCGGGCGGGCCCGTCGTCAACGGCC
151821	151847	CCGCGTCCGATAACTTCCAGCTGTCCC
151925	151955	CCCACCGTTCATATCGGGCCTACCGCCTTCC
152043	152095	CCACCGGCGACGTGATCACCGCGGTCGACGGCGCTCCGATCAACTCGGCCACC
152196	152212	CCGAGGGACCCCCGGCC
152230	152300	CCACCCGCCGGCCGGCCAATTGGATTGGCGCCAGCCGTGATTGCCGCGTGAGCCCCCGAGTTCCGTCTCCC
152424	152464	CCGCCGCCCTGCCCGCCGATCCGACCTGGTTTAAGCACGCC
152685	152799	CCCTGGTCGACGCCGCTCACCGGCGAGGTATCCGCATCATCACCGACCTGGTGATGAATCACACCTCGGAGTCGCACCCCTGGTTTCAGGAGTCCCGCCGCGACCCAGACGGACC
152923	152943	CCGATTCTTCTCCCACCAACC
153139	153177	CCCCGGCCGGGTGCTGCTAGCCGAAGCCAATCAGTGGCC
153206	153297	CCCAACACCGGTGGCGACGAGTGCCACATGGCCTTTCACTTCCCGCTGATGCCGCGCATCTTCATGGCCGTGCGCCGGGAGTCCCGTTTTCC
153315	153333	CCCAGACCCCACCAATCCC
153466	153523	CCGTCGTCGGCTTGCGCCGCTGCTCGACAACGACCGCAACCAGATCGAGCTGTTCACC
153625	153708	CCCGATGCAGTGGACACCGGACCGCAACGCGGGTTTCTCCACCGCCAACCCGGGTCGGCTGTACCTGCCGCCCAGCCAGGACCC
153783	153811	CCATGCTGGCCGTGCGTCGCCGACACCCC
153832	153868	CCAGGAATTGGGCGGGTCCAACCCGTCGGTGCTGGCC
153969	154047	CCAACTACACGCCGGTCGAGCTGACCGGGCACGTGGAGTTTCCACGCATCGGCCAGGTGCCCTATCTGCTGACGCTGCC
154302	154396	CCGGACGCAACCGCGAGCTGGCCACGGTCAAGCCGGGCGTAGTCGTCGCCCTGCGACACAACCTCGACCTAGTCCTGGTCGACGTAACCTACACC
154524	154541	CCGGGCCGCAATTCCTCC
154560	154582	CCGCCGTCTGTGGCACATCCACC
154599	154669	CCAGGGAGCCAGACGTCGAGCTGCCCTTTGCCGCGCAGCCGCGGGTATGTGACGCCGAACAGAGCAACACC
154732	154834	CCCCGACATAGAGCTGAACCGCGTGCTTACCCGTGCCGGTAATCCACATGTGGCCCGCCTGCTGGGCGCTTACCAGTTTGGGCGGCCCAATCGTTCGCCAACC
154905	154952	CCACCGCCAGCGTGCGGGACCTCTTCGCCGAGGGAGACCTCTATGCCC
155007	155069	CCTCGGTGCACGCCACGCTGGCTGACAGCCTCGGAACCGCGCAGGCAACGTTCCCGGTGGACC
155343	155399	CCGCTTACGGGCCGCTGGTGGACCAGGCCACCGACAAACAACTTGCCGCTCGCGCCC
155542	155616	CCGGCCGGGTTGGCTTCCGATTCCGCTGCGTTCGATCGCCCGCCTGACCGCTAGCTGATACCGGCCGGGGTGTCC
155925	155951	CCCCACGGCCCGACCGTGCTGACCACC
156301	156327	CCGGCTATACCTACCTGCACGCTGACC
156412	156428	CCTCCACGCCCGCAACC
156479	156523	CCACGCCAACTTCACCCGGAAGGTCCGACCCAGTGCGGATGTTCC
156643	156691	CCTTCATGGCGACCAGCTGCTCGTTCCAGTAGGGCCACGAGTGTGTTCC
156712	156747	CCCCGTTGCGTCCACCGTCGGCCGCGTAGGTGTCCC
156777	156811	CCTTCCAGGAACTTCGCCGGTATGTTGTCGCCGCC
156828	156869	CCGTTACCGCAGTACACCCAGATCCGGGTGTTGTTGGCGACC
156905	156930	CCAGGCCGGGTCGCTGGACGGACCCC
156951	156998	CCGCCCGAGTCGTTCATCGCCAGGCCGATCAGCGTCGGCCACCAGCCC
157063	157146	CCAGGATCAGCGCGGAACCGCCCGACATCGAAAGACCCACCGCCGCGTTGCCTGTCGGGGACACGCCCTTGTTGGCCTGTAGCC
157248	157409	CCGCCCACGGGCATGATCACCGACAACCCTGACTGGTAGTACTCCTCGAAGGCCGGGGTGTTGATGTCCCAGCCGTTGTAGTCATCCTGGGCCCGCAGACCGTCGAGCAGGTAGACCGCGTGCGGTCCGCCGCCCTGGAACTGGACCTTGATGTCGCGGCCC
157426	157542	CCTGCAGATATTCCACTGGAAGACCGGGCCTAGAGAATGCGCCCGCGGTGGCCGGCCCGCCGAAGGTACCGACCAGACCGTAAACCAGGACAGCCCCCATAGCCGCGATAGCCAGCC
157766	157885	CCCGGGTCACGGCTGGCTCCCGAGCGGCGCAACGACCGCACGCACAACCCCTATGCTTACTGCCGACCAGAGGAGAGACCCATGCGCACCTTCGAGTCGGTCGCCGACCTGGCCGCCGCC
157969	158023	CCAGTGGATCCACGTCGACCCGGAACGGGCCGCTGCGGGTCCCTTTGGCACCACC
158043	158083	CCCTGGCGTTGCTCCCGCGCCTGCAACACCAGATGTACACC
158350	158376	CCAGCCAGGCCTCGGCGTGCGCGCGCC
158536	158565	CCCCGAGCGCGCCGTGCAGGTGCATGGCCC
158587	158612	CCTGGGGCATCGCCACCTTGACCGCC
158886	158919	CCCTCGCCGCCGAGCACATGATCGGCCGGCACCC
158943	158980	CCGTGGCTGGCGTGCCGGGTGGACTCGGCTCCCACACC
159116	159152	CCACTTCTCGCCGTTGATGATCCAGTCCCCGTTTCCC
159169	159203	CCGCGGTCACGAACAGCCCGGGATCGGAACCACCC
159285	159364	CCGAACAGCGCCAGGATCTCGGCGTTGCCGGAGTCCGGCGCCTGACAGCCGAACGCCGACGGCGCCCACCGGGAGCGGCC
159385	159415	CCAGCTTGACCTGACCGAAGCCCTGTCCGCC
159439	159488	CCCACAACCCCTGGTCTTTCACCTGCCGCTGCAGCGGCCGCAGGATCGCC
159550	159578	CCTCGGCCATGAATTTTTCGACCCAATCC
159613	159653	CCCACACCGTCGGCAACCGTTCCCCGGCGCGGCGTCGCACC
159788	159856	CCGGCGTCGAGAACCGCTTGCACCGCACCGATGTGGACGCCGGGATCGGTACCGACCGCCCAATTGGCC
160099	160123	CCAACCATCACCGTATCGGCCGGCC
160207	160247	CCGAAAATAGTGGCCCGTGAACGAGATCCGCTCACCGCTCC
160339	160420	CCGCTCGCCGGTGCCCAGCCCCAGAAACACCCGTCCGGGGTTCAGGATCGCCAGCGAGGCAAACGCCTGAGCGACGGTGGCC
160484	160505	CCCACCAACGCCAGGGTCAGCC
160649	160666	CCCACCCCGCGGCTTGCC
160706	160776	CCGCCGCCTAGCCCACCGGCGCCGATCGCGCCGAACCCGGCGGCCAGACCGAACGTCCGCCGTGAGATGCC
160816	160932	CCTTCGAGAGTGCATCCTGACTCACCGTCGGCGCCACCGGTTAGCCTGGCGAGATGACCCCGCAGGCACGCCCAGCGCGCAGGGCCGATGTCCGCGAGCTGTCCCGCACCATGGCCC
161024	161042	CCGCCACCAGCATCTGGCC
161226	161283	CCCGAAGAACCCCACTGGTATCTGGCCGCCATCGGCAGCGACCCGACGGTCCGCGGCC
161321	161381	CCGTTGCGATGCCGAACACTGTCCGGCCTACCTCGAATCCACCAAACCCGAGAATGTGCCC
161402	161443	CCGGGTGACCCGTGAGATCGCTCTGCCCGACGCGGGGCCGCC
161524	161563	CCGTGAATCTGGCGACGCCGCACCGGCGTGTCGCGTCGCC
161676	161719	CCCGCAGCCGTCGTCTGCCACCCAATAGTGTGTGCGACCCGCCC
161839	161871	CCACGTTGCGGACGCCGGGCCGGCCGATGGTCC
161923	161972	CCTCATCGGCCCGCTGGCCGCCGACGGCAACCGGGTGCTGTGTCCCGACC
161999	162022	CCCCGCTCGCGGTATACCAAGACC
162235	162261	CCCCATGTCGCTGCCGGTGATCGGCCC
162278	162307	CCTAAGGGCCGCTACTTCCGGCTGTTGACC
162478	162553	CCCGGTCCGATGGCTGCACGGCACCGGAGATCCGGTGATCACGCCCGACCTGCTGGACGGCTATGCCGAGCGGGCC
162611	162658	CCCGAGCTGGTGCTCGACCGGGTGCGTGCGTTCCTAGCTGCGGGGACC
162679	162719	CCACCGCCGGCTCGACGATGTTCCGGATCGGCTGGCCGTCC
162911	162933	CCAACTCAACGTCACCGCCGGCC
163009	163086	CCGCCCGGATGCTGTTGCCCAACGTCTCGTTGTCCGCTAGCAGGAGTTCCAAAAAGCACTGTTCCTTGCTGGTGAACC
163155	163200	CCCCGCTCACCGATCGAGGCGACCAGGCCGTCGAGCAACCGTAGCC
163249	163341	CCCGCGCCTCCTCTACCTATCCCTTGTCAGGTTTGGTACCAAAGAGTACCGTACTGGACAAGCCACGGTACACCACCGTACCACGCCCGATCC
163382	163455	CCGCCGCACCGGCACCGCCCGTAGTCCGACTTCCCCCGGCGGTCCGCGGGCCGAAGTTGTTCCAGGGATTGGCC
163511	163595	CCTTCACCGCCAATATCCTGATGTACGGCCGGGTCGTGGTGGTCGCCGACCCGCAGCTAGCCAGGCAGGTCTTCACCAGCAGTCC
163674	163711	CCACCGGCGGCGGCGCCGGCTACTGGCGCCGCCTTTCC
163757	163781	CCCTGCGCGAGACCGCCAATTGGCC
163887	163901	CCGCCTCATTCCGCC
163923	163999	CCTGGCGGCGCTACCGAAACCCAAACGCGACTATGGCCGCCTTAGCCCGTGGGGCCGGCTGGCCGAGTGGCGGCGCC
164033	164067	CCGAGCGGGCCGACCCGAACTTCGCCGATCGGACC
164408	164459	CCCAGATACATGGCGATCCCGACGTCTTCCCGCAGCCGGATCGCTTCGACCC
164482	164547	CCATCCCCGTTTGCGTGGATCCCTTTTGGTGGCGGGACCCGCCGCTGTGTCGGGGCCGCATTCGCC
164586	164629	CCACTTCACCCTCGAGACCACCACGGCCGCGGGCGAGCGCAGCC
164682	164720	CCGACGCTGACGGCCAGCTCGGGCCCGCGTTCAGGTCCC
164763	164788	CCGTCGGGGTAGCCTCCAGCCGGGCC
164855	164916	CCCAGAAATCCCCGGCCGGGCTGACCTCGGTCACCACCTTGCCGGGCCACAGGCCGGATGCC
164978	165013	CCGACCGGTAGCTGGTCCCCCGGTCGTTACCTTGCC
165150	165185	CCCGCCGCTGTAGCCCACCCGCGTGGAGACCACACC
165206	165230	CCTGCAGCCCCCAAAAGCAGCCGCC
165263	165289	CCGGACCTCCCGATCAGGCTACACTCC
165342	165364	CCCGTGCTGAACTCGCCGCCGCC
165384	165400	CCGTGGCCCGCGCCGCC
165613	165628	CCCCATGCTCGACCCC
165672	165698	CCTATGCCGGCAATGGCCAGTGGTGCC
166008	166033	CCGCCACCGTGGCCGAGGCGATGGCC
166068	166157	CCCGCGCCTGGTTGCGCGATCCCTCCCCGCTGTTTCGCACCAATGTGGCAGGCCTGCGCAACGTCCTCGATGTGGCCACAGACGCCAGCC
166221	166282	CCGAAGAAGACCGGGTGGATACCCGCAAGGTGACTCCTTACGTGCGGTCCCGGGTGGCGGCC
166372	166390	CCGCACCCCACACGGCGCC
166569	166596	CCGCGGATGAGGCCGGTGTCCCGCCGCC
166713	166745	CCGAGGCCGATGTCGACCACGGCAAGGCCGTCC
166763	166799	CCACGTCCGGTGGAGGAGTCGATCCGGGAGGCCGCCC
166821	166890	CCGTCGGGAAGGACCCCGCGGCCTCGTGATCCGAAAAGGCCTAGGGACGCTGCCGGGAATGTTGATCGCC
166918	166973	CCGGATTGTGTTAGAACCCAGCGCCGATCACCCGATCACCATCGAGCCGACCAACC
167101	167143	CCGCACCGAGACCAGCACCTATTGCCCGTTCAAGGGTGAAGCC
167406	167457	CCGGTCGGCGCTCACACCGTCGCAATGCCCCTCGACCACTACCGTTTCACCC
167489	167547	CCTCGAAGACCTGCTTGCGCCGCTCGACTGCTCGCCGAAACGTCTTCTTGTCCAATTCC
167748	167787	CCTTCGCGGGGGCGGCCGGCTTCGCGCACACCTTGGCGCC
167850	167912	CCAGCTTGCTGCCCACCGGGCCGGTCACCGCGCGGATCAGCCGTGCTGGGCGCGACGCCGCCC
167960	168090	CCCGCCATGCTGGGCGCCGCCGACGACGCCAGCGATTTCGTGCCGCTGCATCCGGCCGTGGCCGCCGCGCACCGCCGGCTGCCGAACTTGCGCCTGGGCCGCACCGGCCAGGTGCTGGAAGCCTTGATCCC
168171	168214	CCCCCGGTCCGGCGCCACCCGGCATGCGGGTGCCGCCGTCGGCC
168527	168571	CCGATGCGCCCGCATCGCCACCGGGTGGTCCGCTTGCTCGAAGCC
168590	168626	CCGCGCCGCGGGCCCCGGCTGCCGGTACAGAACATCC
168665	168756	CCGGCGCCCCGATTCCCGCCAGATCGGCTGCCGGCGCCGCTAAGCCGTTGTCGGCCGATCACTGCCTCCGCGTTCGGCCTCGGCGGTCTGCC
168837	168890	CCAGGCACCACCGAGAACGAGCCGGTCATCTCAGCGACCATGATCATGACGGCC
168912	168967	CCGAAGCACGCCATCATTGCGACCACGACGAAGATGCCCGGCTCGTGGGGCACCCC
168987	169066	CCTAGCCGCCAGATCGCCGCTCCGACGAAGGCGCCGATCACGATTCCCGGCCCGAATAGCCCGCCTGATCCGCCGGTGCC
169206	169283	CCTAACAGCCCGACCAGCAGTCCGCCGATCGCCGGTTTGAGCACCGGGCCCCCGGGCAGCCGGCGCGTAATTGCCACC
169334	169367	CCCGATCACCACGAACCACAGTAGTGGCCACGCC
169515	169532	CCCAACGCCGCTCCGCCC
169554	169594	CCGATGCCGGCGCCGATACCCAGCGCTACCGCGGTCCGGCC
169665	169693	CCTTCGCGGCCGCCTGAACCGCCCGAGCC
169711	169738	CCACCATCTTCACCAGCACCGCCCGACC
169788	169915	CCGTGACCGGTGGCCTCCGGGGCGAGCTTGGCCACGATCAATGCCGACAGCACCGCCCCGCCCGTCGTCACCAGCGGAATCGCCCACGGACGCGCGAAACCGGTGGACCCGCGGTGGCCGCCCTCCCC
170001	170123	CCCAGGCCGGCAATGACACCGATCGTGATGCCTAGCAGGAACCATTTGCGCAGGTAGCCCGCGCTCCTGATCGATACGCCGAATCGTCCGCCGGCGGCCTCGTTCCCGATGTCTTCCGCCTCC
170150	170205	CCAAGCGAACACCGACCAGTCGCCCGGCGCCATCCCAGAGTTGGCCAGCGCTATCC
170276	170362	CCGAAACGGTGCCGCACTCTTGGACCCCGACCTCTGTCATGACGCCGCCGCTCGTCGTGGCCGCGTTCAGGCCGGTCGGCCATTACC
170381	170462	CCGGTGGGCCCTGCTCGCCCCCGGCGACCGGAGCCAAGCTGACAAGTTCCGTAGCATCCCGCCCAACGGTAGGTACCAAGCC
170504	170528	CCGGTCGCGGCCCGGGACGTCCCCC
170627	170673	CCGTCCGCGCCGACCTGACCCGACCGGCGATCAACCACTACTTCGCC
170807	170889	CCGATGCCCAGTATCCCGCCTCGACCGCGTTCCTGGCCACCACCGTGCTCGAATCCCAGCGGCATCCAGAATTGAGTCGGACC
171068	171148	CCATCACCGATTCGTTCCAGCAGCTGTTGGCCGGCACGCTCTGGCGGCCTCCGACCTGACCGAGACCTAACCGGCGGCCCC
171237	171304	CCTCGTTACCATCCTCGCGACGGACCGCTGGCGATACCTGGGCGATCACCGAAAGCGTTGGCGCCACC
171330	171376	CCGTGGAAACGGCCGCGACCAATCCGCTGATCCGTGACGAGTTCGCC
171402	171436	CCGCCTGGGCACGGCTGGCCGACGCCGATTTGGCC
171531	171574	CCGCCGTCGACGCAGGTGTCCGGCAGGTGGTGATCCTCGCTGCC
171591	171609	CCTACCGCCTGAACTGGCC
171711	171836	CCGTCGCGGTGGACCTGCGCGACGACTGGCCGGCCGCGCTGATAGCTGCCGGATTCGATGGCACCCAACCGACTGCCTGGCTAGCCGAGGGCTTGCTACCCTACCTGCCCGGCGACGCCGCGGACC
171970	172024	CCAGGCGTTGACCTACCACGAGCCCGACCGGTCGGATGCCGCGCAATGGCTGGCC
172071	172123	CCCGACTGGGCCGGGCGATCCCGCAAGACCTGGTCGACGAGACCGTCCGCACC
172151	172187	CCCGCTCAACCGGCGTGACACCGGCATCACGAGAACC
172209	172261	CCATGCGCACCCATGACGACACCTGGGATATCAAGACCAGCGTCGGCGCCACC
172281	172520	CCCGGGCCGTCGAAACCGACCGGCCCGACCCGCTGATCCGCGATCCCTACGCCAGACTGCTCGTCACCAACGCCGGGGCCGGCGCCATTTGGGAAGCCATGCTCGACCCAACACTGGTAGCCAAGGCGGCTGCCATCGATGCCGAAACCGCGGCCATCGTCGCCTATCTGCGCAGCTACCAAGCGGTGCGGACCAACTTCTTCGATACCTACTTCGCCAGCGCTGTCGCCGCCGGAATCC
172542	172588	CCGGACTGGATTCCCGCGCCTATCGCCTGGACTGGCCCGCCGGAACC
172661	172740	CCGTCGGCTGGTCGCCGTGAGGTGCCCGCCGACCTGCGCCAGGACTGGCCCGCCGCGCTGCGTGATGCCGGGTTTGACCC
172783	172828	CCTACCGGCCGAGGCCCAGGACCGGCTGTTCACCCAGGTCGGCGCC
172972	173011	CCACGACCAGGATCGGGCGTCCGTTGCCGACTGGCTCACC
173028	173060	CCCGATCCCAACGTGCGCCCGACGAGATGCGCC
173087	173128	CCGATGGCGGACGACCCGACTGCGTTCGCCGAGTTTGTCACC
173290	173354	CCACCGAATCGGTTGCCCGGAAGACCCAGAAATCTGAGACCGAGGCTCCGCGCGAACCGGCGCCC
173621	173658	CCGCTACCTGCTGCTCGAGGTGCCGCAGCTGCCCGGCC
173707	173798	CCTGGAACTACCCGTTCTACCTGACCCTGGGTCCGGCGGTCGGAGCCATTGCCGCTGGAAACGCCGTCGTGCTCAAACCGTCGGAAATCGCC
173915	173949	CCGCGTGATGTTCACCGGTGGCACCGAGATCGGCC
173968	173994	CCGCGCCGCACCTGACCCCGGTCACCC
174163	174196	CCGCGGCCCTCACCAAGTTCCGCTCCGGTGCGCC
174218	174278	CCAGCGTCAATTCGACCGGCTGAGTGGATACCTCGCCGCAGCGAAAACCGACGCTGCAGCC
174323	174370	CCTGCGCATCCAACCCACCGTGGTCGTCGATCCCGACCCGGACGGGCC
174396	174416	CCGATCCTGCCGGTGGTCACC
174653	174760	CCACCGTAAGTCGGTGTTGACCAAACCAACCCGACCCGACCTGTCCAGCTTTATCTACCCGCCGTACACCGAGCGCGCCATCAAGGTGGCTCGCCGGCTGTTCTGACC
174777	174806	CCCCGTTGACACCCGACTCGTTATAACCCC
174873	174925	CCGGCGGTGGCTTGGGCCGCGAATACGCCCTTACGCTCGCCGGGGAGGGCGCC
174943	175003	CCTCGGTGGCGCCCGCGACGGCACGGGCGCCGGTTCGGCGATGGCCGATGAGGTCGTCGCC
175185	175247	CCGTGCTTAAGGTGCACCTTTATGGCGGATACCACGTGCTACGCGCGGCCTGGCCGCATTTCC
175264	175288	CCGGGTCGTGGTGGCGACCTCCACC
175380	175453	CCAAGTACAACATCCACGCCAATGCTCTTGCCCCGATCGCGGCGACCAGGATGACCCAGGACATCCTGCCGCCC
175475	175525	CCCGAGTTCGTCGCACCGGTGGTGGCCTACCTGTGCACCGAGGAGTGTGCC
175728	175753	CCGGCCCGTCCGGCATGGTGTACACC
175806	175840	CCGCCGGCGTCTGCTTTCCGGACCTGCTGCTGACC
175980	176023	CCGAACAAATAGCCGTACCGGTGGCCAATGTGGTTCGCAGCCCC
176073	176122	CCATGTACTTCGCCCTGGCTCGGCGTGCCGCGCTGCGACCGGGAGACACC
176415	176447	CCGCGGGTGCTGTACCGACCCTCAAGGTCAACC
176510	176546	CCCGGTTCGGCCGCCTTGTTCGCCTGGGGGCTAAACC
176570	176592	CCGCCTCCGCCGCAACGCTATCC
176738	176761	CCCGCTGCCGGCGTGACCAACGCC
176820	176854	CCGTCGAAAGCACAACCGCGTAGCCGTCCGCAACC
177134	177171	CCACGCTGCCGAAAAGGAAGACCTCGGCGTGTCTGCCC
177299	177451	CCAACGGGCTGCCCCTGGCCGGTCGCACCAAGACGCCGCATACGTACCAAACTTCCCATACTCACCCATCGCGGTGAACCCCAAACCCAGTGCCGGCCACCATTGGCCTTCCCGATGGATTGGTGCCAGCAGCAACCGGCATCATCGAAAACC
177616	177645	CCGCCCAGGGCGGCCAACCCAATGGTGGCC
177929	177966	CCATGAAGTCGTTGACGCCCTGTTGCGTTCCGGCAACC
178031	178071	CCGGGCTCGTCGAATAGCCGAACCTCGGGTCGCCGTAACCC
178088	178152	CCAAGTTCGGTTCGACCAGCGCCGCCAGCGGTGGGCCAATGACCGGGATTGCCCGCAACGGGGCC
178385	178412	CCGGGGTCGCCCCGTAGAACGGTAGGCC
178803	178827	CCCGGTGCCGCCCATGATGATCGCC
178882	178902	CCGGCCGTCGCCTCCTGCACC
178949	178960	CCGCCGCCAACC
178985	179030	CCGCAACCTGTGCGCTGATCGCCTGGAACTGCTGGCCGTACGCGCC
179048	179169	CCGTGGACACTTCGTCCGCGGCAGCCGCCGCCAGGCCGGTTGTCGGGGCCGCGACGGCCGCCGTAGCCTGGTTGATCGCCGAGCCGATCCCGGCCAAATCGGTAGCCGCCGCTGCCAATACC
179197	179242	CCCCATCCCTCCTTGTCGACGGGGCCCATAACCCACCCGTCGAGCC
179266	179315	CCGCGGTTGTGTCTGGCCTTTGGAGTGAACCCAAATGGGGCCATGCTGCC
179440	179495	CCACGCCGCCCGCTATCGATCGTGCCTAAACCTACGGTGGCCGCCAGGGGATAGCC
179628	179655	CCTGGCGAGCGTGTTCACCACCTCGGCC
179672	179685	CCACCGCGGCCACC
179744	179793	CCTGCAGGTCGGCCGTGAAGTCAAGGATGCCTTCTTGTGTTCCGGCGGCC
179875	179913	CCGTAGTTCGGGTCGCCGTAGCCCAGGTTGACGATCACC
179939	179968	CCAGCGGATCTCCGATGACCGGCACCGCCC
180269	180293	CCGGGAACCGCGCGAGCATACCGCC
180341	180384	CCGAAGGTGCGGCCCCGCCCATCGCCGTGAACCTCTGCATCTCC
180411	180437	CCAGCCGAAAACGGTGACCGCGTTTCC
180779	180820	CCGCGGCGGCCAACGTCTGGTGGAACCTAACTGTGAAACGCC
180840	180864	CCTGGTATTCCTGGCCGTATGCGCC
180885	181004	CCGACACCTCATCGCCGGCCGCCGCGGCCAGTGCACACGTCGGGCCTGCCGCGGCCGCGCCGGCCGTACTCACGGCCGAACCGATTCCTGCCACCTCGGCGGCGGCCGCCGCTACGATCC
181039	181109	CCCCTAGCACCAGGTGTCGGCCAACCGGGTCAACCCGGGGTTTTGGTCAGCCCAGAGCGGTCCCGCTGCCC
181151	181205	CCCCTCATCCGAGCAGCACCCCGCGCATCCGGTTGACTGTGGCCTGGCTGATACC
181268	181341	CCAGGTACTCCGCGCGGACACCCAGGACCCCGTCGGACAGCCGGGCCTTGGTGAACGTCACCACCTCGGGTGCC
181445	181500	CCAGGCCGACCGCTTCAAGCACCAGCGCGACCACGAAGCCGGTGCGATCCTTACCC
181651	181687	CCGGACTCGCCGTTGGACCCGTCATTGGTTAGCAGCC
181771	181819	CCGTCCGGAACCCGTCCTGGACCGCGGCGGGCAACCTCCCGGGACGACC
181842	181868	CCCCAGCCGGCGCAGCGTTGCCCGGCC
181899	181918	CCGGAACAGCCGCCCCGGCC
182095	182113	CCAGCCGTACAACCGGGCC
182135	182152	CCGGCGGCCCCGTGGACC
182181	182284	CCACCCGCGGGGCCACCGCCTTGATCATGGCGACCAGGTGGCGCGCCTCTTTGTTGCCATGTTGGTCGATTGTCCACGCCGCCTTTTCGCACAGCAGCCTTGCC
182382	182413	CCATGAGTGCCAAGGCGCGTTCGGCCGCGCCC
182441	182513	CCCGGCCCCAGCCGGGCCTGGGCTATGGCGAATCCGCTGCCCTCTTCGCCGAGCAGGTTGGTGGCCGGGACCC
182543	182569	CCGTGCCGGTCCTGCCAGCCGAACACC
182686	182724	CCGCGGGTCCGCCGCTCCCGACGTCCACCACTTACGGCC
182831	182877	CCGTCGAGCAGCGGCCGCAGCCATTGCGCCCGTTGCTGCTCGGTGCC
182931	183061	CCTCGGGCGCGATTTCCATGCTCCATCCGGTCATTTCGGCCAGCGGCGCGTACTCCAGGTTGGTCAATCCCGACTCGGCCGACAGGAATAGGTTCCACAGGCCGCGGTCTTTGGCCTTGGTTTTCAGTTCC
183186	183228	CCTTGGCCGACATCGCGAAGTCCATTCCGCCACGATATCTACC
183291	183321	CCGTCGTTTCGTGCCACCGTTCAACTGACCC
183401	183429	CCAGTACGAATCCCGTGACCGCAACGGCC
183451	183511	CCGAACTGTGGCGAAGCCAGCATCAACGACGTGCCGATCGCCGAATCCGAGCGTCGCTACC
183530	183564	CCGAGTATGGCCAGGAAATACCGCTCTGGTAGCCC
184228	184249	CCCGAGGTGGCCGACCAGGTCC
184391	184437	CCACCGCGCTGGTGCCGGGCCGCCCGGCGCCAACGTTGGTGACCGCC
184550	184596	CCATTGCCGCACCGCTGAACCTGCCGGCCACGATGCCCGAGCACGCC
184801	184846	CCCAACACGTTGCACACCCCGCTGATGTCAGGAACCAACGCCATCC
185003	185067	CCAAGAAGCCCGCCGTGCCAGCCAAGCCCGACCGCGACGAGGCGCTCCGATGAACCTGCACTACC
185128	185243	CCGGCCCCAAGACCGCGGTGCGCGGGAACCTGATCGCCGCGGCCGGCATGACCATCGCCGTGGCGGCCACGTTGGTCATGATCCGACACACCAGCCAATGGCCGCTGATCATCGCC
185274	185308	CCGCCGGCGCGACTGACCAAGATGACCGCCATGCC
185383	185423	CCACCGGCTTTTCCGCATTCCAGCACGGCGAGTCGCCGACC
185556	185597	CCGATCAACCTGTTGCTGCTGGCCGTGGCCGTGGCCGCCGCC
185749	185768	CCATGACCGGCCTGTCGGCC
185833	185853	CCGGCTCGATCCTGACCAACC
185959	185999	CCACTTCGGCCGCCGATGCCGCGATCCAGATGGCATACGCC
186116	186137	CCCGGTCGCCGGCCGGATGCCC
186220	186315	CCCGCACCGACGTCACCATCGTGATCGGCGCCAACGACGTCACCAACCCGGCGGCCCGCAACGAGACGTCCAGCCCGATCTACGGCATGCCGATCC
186367	186413	CCGGGTTCGCCGGCATCGACAACCCGCTGTTCTACGCCGACGGCACC
186512	186568	CCGGCGGCGGGTATCCGTCGCCGGTTTCGACCCCGCGTAGACCCCAGGTGAGGTACC
186696	186719	CCGCCTTGCCTAAACTGAACAACC
186741	186761	CCGGGGCCCATGGGCTCCACC
186788	186821	CCATCCGACACCAGCCCCAACGGGCTAAGCCGCC
186942	187058	CCAGCAAGTCGCTGATCCTGTTCGACATTTACCGTCAGGCGGCCGAGGGCACCCTGGCCGCCGTGCACGACGATCCGTCCTGGACGGCCCGTGAAGCGCTGTACCAGTACACGGTCC
187084	187163	CCCCGAGCGGGCCGCCGTGTACTTCCAGGAGCAGCCCTACATCACCGAGTGGTTCACCAGCGAGCAGGTCGCCGAGGTCC
187294	187327	CCGCTGGCTGCGGCCGAGCGGGCGCCGAACGGCC
187375	187404	CCGCGACGAATCGATCCGCAACCAGTCTCC
187466	187513	CCCGAGGGCGCCACTGAGCACCGACAACTCCGTCACACTGGATTGACC
187617	187649	CCTTGCACGGTCCCGGTCGCCAGGGCCGAGGCC
187707	187737	CCGTAGCCATAGCCCAAGTCGACTAGCACCC
188323	188352	CCAGTGACAGGTTCCCGATAAACGGCCACC
188455	188468	CCCCGGTGCCGCCC
188493	188543	CCTGACAGCATCCCGACAGAACCGAGGGCGCCGCTGGACCCGGCGGTGCCC
188572	188648	CCTGGGCATAGGCGGCCCCGGCGGCAGCCAGCGCCCGGGTGAACTCGCCATGGAACGCCGCAGCCTGCTTTAGGACC
188692	188741	CCGACGACACCTCATCGGCGGCCGCGGCCAGCAGTCCGGTCGTTGGACCC
188758	188822	CCGCTCGTATCGCCGAACCGATCCCGTCCACGTCCGCGGCCGTCGTTGCCAACATCTCCGGGGCC
188847	188943	CCTGTTCGACGCTGGGGCCCTTAGAGCCTAGAGCGCGCCCGCCGGGAAGCCCGGCGTTTTCGGCCAATCGTTATCGCGGCCGCGTCAGGTGAAGACC
189053	189146	CCCACGGATAGCTGTCCGGGAACCACTCCGGCCCAATCAATCCGGCTTCCACCCCAATCTCCACGATGGCGCCATAGGGCGCCTGCAGGCTCCC
189195	189268	CCCGGCCGGAGTGGGGATATCCGCGTAATTGCCGCCCGGCCCGTAGTCGGCGTAGCCCAAGTCGACGAGCACCC
189410	189441	CCGCGTTATCCACCTGGGTGGCCATGAGTTCC
189622	189668	CCGGGGAAGCGCGCCAGCAGCCCGCCGACGGGATTGTTGCCACTACC
189997	190076	CCGCCCATAATCAACGCCGTTATCGGACTCTCCGCAGCCAGCTGCGCGATCGCCGGCAGCCCGCCGGCCCCGCTGGATCC
190133	190164	CCAGCGCGTGCGATACCCGGGCCGCATTGGCC
190189	190207	CCGGCGGCCTCCAACGTCC
190229	190265	CCGCGGCCTGCTTGACGACCGCCTGATACTCCCGCCC
190283	190320	CCGCCGTTGCCGCCGAAACCTCATCGCCGGCCGCGGCC
190339	190363	CCTGCCGCAGCCGCGTTGGCGGCCC
190427	190474	CCAGGTGCGACATCTCCCCGTCCTTCCCAACGGACCGGCGCCCGCACC
190534	190581	CCTGCCGCTACGTCCGGCGTTTGGACAAACCTCGATGACTGCCTGACC
190650	190732	CCACCGACCCTGACGTGCTGGCCGGCCGCAGCGTCGACCACACCGGCCGCTATCGGGGCCGGGCCAGCGCGCTGGTGCGGCCC
190771	190813	CCGGGACGCTGGAGCCTATGTCACCGTTCAAGGCGGCCGCACC
190896	190954	CCGTTGAGCGCCGAATCGAGATCGGTGCCGGGGTCACACTGGCCGCGGTGCAGCACGCC
190995	191038	CCCGGGATACCGCGACCGTCGGTGGCATGGCCTCGACGAACGCC
191233	191241	CCCCACCCC
191433	191468	CCGCCGACCACGATCAGACCGACCGGCTCGCCGACC
191659	191691	CCGACACGTCCCGGATTCTCCGGAGGCGTTGCC
191839	191887	CCGCAAGCGTGCCTACCTGGGAATGTCCCGGCAGGCCAACGACGTCGCC
191917	191938	CCCGACCGGGTACCTTAACGCC
192019	192117	CCGCGATGCCATCGGCGAGGTGGTCCATCGCCTCGTTGATATCGTCCAACCGAATCGTTGACGTCACCAGCGACTCCACCGGCAGACGGCCCGATTGCC
192154	192206	CCGCCGAACCCAGATAGCTGCCGATCAGTGACCGGCCTTCGGTGACAAAATCC
192224	192283	CCGGACATCCGGTGGCGGCAACCCGACGGTGATGGTGCGCCCTCCGGGCGCGGTAAGCCC
192312	192359	CCGACGGCTTCGACAACCACGGCGGCTTTGACCCCGCCGGCCGTGGCC
192472	192577	CCGCTGCCATACCGACGCCCCCGAGGCCGACGACGGCGACCGACTGGCCGGGCTGCGGATCACCGACGTTGAGTACCGCACCCCCACCGGTGAGCACCGCGCACCC
192604	192633	CCTCGTGCGGCACCGGAACCACGCTGGCCC
192660	192802	CCCGAGACGCCGAGGTGGTGGTACACCGGGCGGCCGCCCCGGCTGAGCCGGATACCGCCACCGAGCAGTGTGCCGGCCTTGTTGGCCGCGCTGCCCGGTTCGCACGGCGTCCGACCGTCGGTCGCGCACGCCGCGCACTGGCC
192820	192941	CCAGCACGACTCGCTGACCGACCGCGACCCCGTCGACGCCGTCGCCGACCTGCTCGACGATTCCAGCGGCTTCATGACCGAGCAAGATCGGCACCGGCCGTACCCGGGTGCCGTCGACCACC
193043	193089	CCGCCAATAGGGCCGCGGCACACCGATCTGGTCTAGCACCGCGCCCC
193115	193175	CCATGGCTGCACTGCCGGCACCGGAGAAGCTCCTGCGCAGCGACTTTCCGGTGCTGTGGCC
193212	193263	CCACCTCAACAACGCCGTCTACTACCAGCTGTTTGACACCGCGATAAACGCC
193506	193533	CCGCAGGCCGGTTCCGATTCCCGAGGCC
193609	193625	CCGCTCCAACCACAGCC
193647	193753	CCGCGACCCAGGTATGCTTCCCGAATGCCAGTTTTGAGCAAGACCGTCGAGGTCACCGCCGACGCCGCATCGATCATGGCCATCGTTGCCGATATCGAGCGCTACCC
193858	193904	CCTATATCCACGCCGTGTACTACCCAGGCGAAAACCAGATTCAAACC
194000	194026	CCAGGTCACCATGCCGGTGCCCGAGCC
194148	194189	CCAGGGCCTCCGTCAGCCTGCGTGCCCCATCGGTGAACTGCC
194248	194306	CCGATGACTGTTCACCGCGTCCGCGCCCCATCGCGGGTCGGCCGCGAACACCTGCGCCC
194415	194435	CCGGACCCGATAGCACCGGCC
194572	194614	CCACGTGGCCGCGATGTGGCTCCAGCCCGACCATCCCCTCACC
194632	194672	CCTCCCGCACCGGCGTGACGCTGACTCCGAGCTCGGCTGCC
194697	194747	CCAGAGCGCAGGGCGCCCGACATGATGGCGGCCCGCAGGTGGCCCGCGACC
195039	195065	CCCAACAGCAGCCCTACCTTGCTCGCC
195276	195344	CCGCCAACATGATCGGGGCCATCGCCGTACCACTGAATTTCCGGCTCACCCCAACCGAAATCGCCGTCC
195378	195427	CCGAAGCTGCGCTGGCTCCGGTGGCCATCGGTGTCCGCAACATCCAGCCC
195490	195595	CCTACTCAACGAGGCCGGGGATGTCCACGAACCGGTGGACATCCCGAACGACTCGCCGGCCTTGATCATGTACACCTCGGGCACCACCGGCCGCCCGAAGGGCGCC
195613	195655	CCTCACCGGTCAGGCGATGACCGCGCTCTACACCAGTGGCGCC
195957	196015	CCTTTCCCGAAACCCAGATACTGGCCGCATTCGGCCAGACCGAGATGTCACCGGTCACC
196344	196363	CCAGCCATCCCGACATCGCC
196409	196478	CCGATCGCGGTCGCGGCCGTAACGAACGACGACCTTCGGATCGAAGACCTAGGTGAGTTCCTGACCGACC
196529	196540	CCCCGCAACCCC
196697	196749	CCTTACACTCCTGGCTGGCCATCGGGTAGATTCCTGTGGTCTCCGTTACTCCC
196893	196921	CCGCGACCAACTGCAAACCCCGCTGACCC
197192	197242	CCGGCGCCGGATCCACGGCCATCTGCGCCGACCTGGGTGCCCGCACCATCC
197281	197331	CCCATCCACCGTCTGGTGGTGCCGCGGGTGCTCGCCTCGATGCTGGTCGCC
197417	197454	CCTACCTTGCCACGCTGACCTTGATCACCGGCCTGCCC
197471	197506	CCATCAAAGCCGCAACGTTCGGCCTGATCGCGGGCC
197531	197577	CCGTCCGTGGCGGTTCCAAGGGTCTTGGCACCGCCGTCAACGAGACC
197685	197711	CCCGCTTCCCGCGGGCGGTCGCCAACC
197736	197782	CCCGTGGATTGGACGAGGCCGGCCAGCTCACCTGGTTCGCTTTGACC
198156	198175	CCTCCACCCGGATCATGGCC
198226	198247	CCTGTCCCCGCAGATCACCACC
198390	198406	CCGCCGGTGGAGGCCCC
198819	198872	CCGCGTTACATCCACCTGATTCCGGCAAATGTGAACGCCGACATCAAGGCGACC
198992	199073	CCAGACGCTCACCTCGATCGCCGAGAAGGTGGATCCGGTCAAGCTGAACCTGACCCTGAGCGCGGCCGCGGAGGCGTTGACC
199111	199158	CCAACACCGTTCTGGATGACCTCAATTCGCGGATGCCGCAGTCGCGCC
199243	199266	CCACCGCCCGCACCATCAATGCCC
199303	199348	CCGGGTTCGGCAACACCACAGCCGATGTCTTCGACCGCGGCGGGCC
199369	199392	CCGACCTGGTCCCCACCGCCACCC
199514	199562	CCTATCCGGGATAGGTATCTCCTTGTTGTCTCCCCTGGCGTTAGCCACC
199594	199625	CCGGATTGATAGCGCCGCCCCTCGCGGTGGCC
199668	199699	CCCAATCCCTATACCTATCCGGAGAATCTGCC
199721	199777	CCCGGGGGGCGCCCCCGGTTGCTGGCAGCCGATCACCCGGGATCTGTGGCCAGCGCC
199795	199821	CCGGTGCCAGCCTCGCCCCGTACAACC
200156	200210	CCGTTGTATCAGTCCACGACCGCCCAGATCCGCTATTCCGACCTGATCGGTAACC
200247	200302	CCAACGATCTGCTGCCGCCAGGTGGACTCATCCCATTGTCCCGCACGTCACCGGCC
200379	200459	CCAACGCGCTCATCACCGTCTTCCAGGGGCAAGGTGGCACCATAAACGACATCCTCGACCAGACCGCGCAACTGACCAGCC
200596	200621	CCACTCCGACCAGTTGGCCGGCGGCC
200643	200668	CCGGCACGGTGGCCGACCTGCTTGCC
200755	200776	CCTGCTCCACAAGACGCCGACC
200799	200846	CCAACGGAACCTACGGCGATTTCCAGAACTTCTACCTCTGCGACCTCC
200866	200885	CCAAGCCGGAGGGCCGGTCC
201012	201078	CCAAAGCTTTACCAGTGTTCCCATGCTATTCGCAAAGCCGAGCTACTACGGCCAGTTCACCGACTCC
201179	201238	CCATCGGCACCAACACCATCGGCACCGAGAGCCGCCTAGCCATCCGCACCGACACCATCC
201265	201331	CCGCGCGGCGCCCAAGCGTTGCCGCCCGGGGGCGTTTTGCCGGTTGGGCAAAGCACCACCCCGTACC
201422	201457	CCGTTGATCAGACCTATCCGCACCTGAGCGCCGCCC
201516	201550	CCTACTAGCCCAGGCCAACCAGGTGGCCAGCATCC
201627	201712	CCGCGCGGTCGACGCCCTGCTGGGGAACATCTCCGCTTTCTCGGCCCAGGTGCAAAACCTTATCAACGACAACCCGAACCTGAACC
201735	201757	CCTCACCGACCTGTTGGTCGACC
201947	202022	CCGGGCTGCCGGCATACCGGTGGCCCGACCCCAATGGCACCCGGTTCCCCAACGGTGCGCCGCCGCCACCACCGCC
202039	202181	CCCGAGCATCCCGGGCCGGCGGTGCCGCCGGGATCGCCGTGCTCCTACACCCCGCCGGCGGACGGTCTGCCGCGGCCGTGGGATCCGCTGCCCTGCGCTAACCTCACTCAAGGTCCATTCGGTGGCCCCGATTTCCCGGCGCC
202201	202443	CCGCCGAACCCAGACGGTCCACCGCCCGCCCCGGGCCTACCAATCGCGGGACGTCCGGGTGAGGTGCCGCCGAACGTTCCCGGCACGCCGGTGCCGATTCCACAGGAGGCTCCCCCCGGGGCACGCACGCTGCCCCTCGGGCCGGCGCCTGGTCCGGCTCCGCCCCCGGCGGCGCCAGGCCCGCCGGCACCACCGGGCCCCGGGCCGCAGTTGCCGGCCCCGTTCATCAACCCCGGCGGCACC
202483	202529	CCATCTTTGATATCCGCAACCTGCGGTTGCCGCAGCTGTCGCGGGCC
202767	202802	CCTGCCAATGCCTCCGCGGTGATCCTCAACCCCACC
202833	202900	CCACCCTACAGAGGTGGTCCAGTGCTGGCCGATAATGCGGTGATCCCGGTCGAGCGCACCCAGGTACC
202955	202981	CCCGACACCTGAGCAGCCCAAGGGGCC
203183	203241	CCTTGCGGAGTTCACCGACAGGTTGACCCACTCCGATGCGGACCTGTCGAACGCCATCC
203263	203292	CCGTCGCGCGCCCGTTCTTCGCCAAGAACC
203329	203359	CCGTGACCACCACGTTGCTGCAGCCCGATCC
203601	203641	CCGTTCGGCCTGAACGTGGCCAGCACCGCCTCGACACTGCC
203659	203681	CCGAGCCCCGCTTGCAGCCGCCC
203698	203774	CCACGGTGCCCGGCATCTGGGTGCCGGATACGCCGTTGTCACACCGCAACACGCAGCCCGGTTGGGTGGTGGCACCC
203823	203869	CCGGAGTCCCTGGCCGAACTCATGGGTGGTCCCGATATCGCCCCTCC
203887	203902	CCCCGCCCGGACCCCC
203921	204044	CCCCGTGCTGCCGCCGATCGGTTTACAGGCCCCACAGGTGCCGATACCACCGCCGCCTCCTGGGCCCGACGTAATCCCGGGTCCGGTGCCACCGACGCCGGCACCGGTGGGGGCGCCGTTGCCC
204174	204240	CCAATGTGGCGATCCCCGGCGGCCCGGGCACCGGCCCGGGCTCCTACACCATCTACGTGCAGATGCC
204371	204407	CCGAAAAATGCCACCGCCAAGATCGGGCAGACCAGCC
204435	204462	CCGCGCCGCCAGATCCGTCGCCGGTGCC
204480	204544	CCATCCCGTTGAAGCGCTCCTCGGCCTATCCCACCACCGAGCAGACGCTGGCCAGCATCGCCACC
204693	204712	CCCGCGCCATTGATTCCACC
204751	204780	CCTCAATCGGGTGCTCACCGACCTACCGCC
204828	204902	CCGATGCGGTAGGCCGGCTCAGCCAGTCCGCCGACCAGTATCTTTCGGCTGCCCGGGGCGATCTGCACCAGGACC
204976	205008	CCTCACCCAGCCCTTTGACGTCGACACCGTGCC
205054	205121	CCTGACCTACAGCGCCATCGACAATGCGTTCCTTACCGGGACCGGATTCTCCGGTGCGTTGCGCGCCC
205138	205206	CCGCGATCCCGAGACAATGATTCCCGACATCCGGTACACACCGAACCCCAACGATGCGCCGGGCGGCCC
205248	205281	CCGACGCCAGTTGATCCTTTTTGCGATCGTCTCC
205352	205422	CCTTGAAGGCCGACTTGCCCGCATCGGGTGGCCTGTATCCGACGGCCAATGTGACCTACCGCGGTATCACC
205439	205456	CCGTCGAGCCCACCGACC
205484	205512	CCAGCAACTACAAAATCCCCGTCGATGCC
205560	205683	CCTGGTGTCCACCGGTGCTCCGGGTAAATACTTCTCCTCCGGACAGACCATCACCAAGGGCACCGTTCCCAGTGAGATCGGGCCGGCGCTGGACAATTCCAATCGCGGGTTGGCCGCATTGCCC
205947	205971	CCTGTCCCAGGCGGCCCCCACCGCC
206094	206189	CCTCCCACAGGGTGCCGCGATCGCACAGACCGTACTCACGCCAACTCCGGGTGCTGCCCAGCTGCCGCTCGCGCCGGCGATCAACTATCCGCCGCC
206230	206305	CCGGCCGATACCAGTCCCAGGCCGTTGCCGTCGGGAACCTATTGCAAGATTCCCCAGGATGCCCAGCTGCAAGTCC
206359	206450	CCGAAGGAGTGCCGCAGTAAGGACCCGTACGTTCCGCTGGGTACCAACCCGTGGTTTGGTGATCCGAACCAGATTCTCACCTGCCCGGCACC
206470	206535	CCGGTGAAGCCCGGGTTGGTGATTCCGGCGCCCTCGATCAACACCGGTTTGAATCCGGCGCCCGCC
206554	206585	CCCCCGCCGGTCAGTGACCCGTTGCAAAGACC
206620	206676	CCTAACCCGTGCGTCTACACTCCAACATCGGGCCCGTCGGCGGTCTATAGCCCGGCC
206767	206786	CCGGCCAGCTGAACCCTGCC
206845	206866	CCGGAGCCGACCAGACTGGCCC
207335	207396	CCGGGTCAAGGTGTCCAACACCGACTCGGATGCCCATGAAGTCGGCTACCGTCTTCGGGTCC
207476	207517	CCGACCACCCTGCCCCAGGCGACACCGAACGGTGCAGCGCCC
207537	207580	CCTTCGCCATCGACGTGCTGCCCGGGCTCGCCGTGGCGGCGACC
207654	207734	CCATTCTCCTTCTGGCCGTTAACCGGTTGTTGTTGCCGACGATTACCGGATGGAGTCTTGGCCGCGCTCTTACCGGCATCC
207756	207785	CCGCCATCGGTCCGTGGCGGTTGCTGGTCC
208140	208172	CCACCGACAGGTACCGCCCGCAGCTGAGCATCC
208394	208443	CCCCGACAACCCACCGGCGAAAAATGAGCCCCCGTCGTAAGTTTGAACCC
208501	208551	CCGCTGGCTCTGACCGCATCCGCTGTGGTTATGGCCGCGGCGATCTCAGCC
208626	208671	CCGATCTTTCATGACCATGTTCACGTCACCGGATCCGTTTCACGCC
208697	208729	CCCACGCCACGGGCGACTTCGCCAAGCAGTACC
208749	208779	CCTGATTCGCATCTCCGGGGTGGAACCGACC
208960	209094	CCGGTGATCTGACCCAAAAGTCCGTTGCCAACGGAGAGTCCACCGACACGGCATCCGCAGCCACCGAGGGCCACCGGGGCGAGATCGACGCCGCGGGAGAGCCGGACGAACGCGGTGCCGCCGTGGCTGACAGCC
209244	209276	CCCTACCTCTCCGAGCGCGCCGTGGTGGCCACC
209326	209376	CCTACACGCCGGAGAACATGGACACCCTGGCCGATCGGGCCGCGAATTACC
209443	209480	CCAAGATTACCAACGATACCGAGGTCACCGGTGCTGCC
209498	209563	CCGGGATGCCGTTGCCATCGTCTACACCAACACCACGACCACCAGTCCGGTGACCAAGAACATCCC
209626	209734	CCAGGATGACGACCATCACCTCGCTGGATTTGACGCCGCAGGTGTAGCGGGACCGAGCCCGCCGGCGCTGCGAAGCCTTAGTTGAACGCCAGCCAGCTGGGCAGCGCCC
209776	209810	CCTTTCGGCGACCCAGCGCCGGCCCACATGCCCCC
209834	209849	CCGATGACCCCCCGCC
209989	210055	CCGCCGTCGTGGAGCTGGCCGGTATTGCCGGGGGATAACAGCCCGATTCCGGCCACGGCGACGAACC
210177	210212	CCACAACTCATTTCCTCCGGAAAGGCCCTGCTTTCC
210229	210332	CCGGTGACCGCTTGGTTGGCGCGTCCTTGTCCGCGGGTGTTGTCCACGTAGGCGCCCAGCGGTGAGCTGCAGCCGGTCGACCGCCAGCTGCCCCCCTTTTGTCC
210359	210393	CCGCAATGGTGGGTCGCCCCATACGCTGCCACGCC
210423	210449	CCACAAGCCTTCACCGGTGCGAGCACC
210547	210578	CCGCCGTTGTTCATCTCGTACCAGTGACCACC
210604	210637	CCGCCGCCGAAGTTGTACACCAGGTATGAGCCCC
210791	210823	CCCTCTCGGCCCGAATCCACATGCAACCATCCC
210954	210982	CCACGGCGATCGCCATCTCGACCGCTCCC
211028	211056	CCACCCAGCAACAGCCCGATGATCAGCCC
211194	211227	CCAGCGGGACGGTCGCGCCCGCCGACGGCAATCC
211254	211279	CCAACAGGCCCATCGAGCCCAGCACC
211328	211350	CCGTAGAGCCATACTTGCCACCC
211367	211441	CCCAGGCCGTGGGCGATCGCCAGGTAGACACCCGAGGTGAGCAACGCCAGCACCACCATCACCGCCCACTTGACC
211517	211570	CCAAGCATCGAGTCCACCAGGGTGCTCACCACGATGCTGCCGGTAAAGCCCGCC
211599	211620	CCGACAGCCCGTTGCCGGTGCC
211668	211817	CCAGCCCGGCCGCCGCCGCCCCGGCCAGTGCCACACCGCCGGTCTGGGCCGCTACCTCCGCGGTAAGTCGCTCGCCCACTTTGCCGTTGACCACCGTCAGTGCCCGGGTCAGCGTCTGGCCGGCGATGCTAGCTGCCAGCGTGCCCGCCC
211869	211889	CCGCACTCGCCCCGAAGTCCC
211923	211978	CCGAGCCGTACACCGCCGCGGTGTCGAGCAGCCGCCTGGCCTCGTCCGGCGAAACC
212004	212022	CCAAGCCGGAAACCAGACC
212039	212065	CCCGCGGGCCCGGCGTCCTCGTTCACC
212111	212149	CCGCCCAGATAGAGCGCGGCCAGCGCCGACATCAGGGCC
212169	212189	CCATCCAGAAACGCACCGTCC
212258	212295	CCTGTCTGTCGTGGCCACTCTATGTTGCCGAATCGCCC
212373	212426	CCGCACCGCGTCCCCGTCGGCAAGCTCGCCGCCACCTTCCAGAGTGAGGCGGCC
212471	212498	CCGTAGCGCCGGGCCGCAGCCGCGCGCC
212544	212576	CCCGGGTATGCCCGACGCGATGGTTACCAGGCC
212696	212817	CCGAATGCAAGATTCCGGTGCCGGCCGACATGCGTTGGGCCAGACCGGGATAGATCACTCCGCTATTGCCGGCGGAATCCTGGTGTCTGAGCGCTCCCCGCAGCACCCAGGTCACGATTTCC
212923	212989	CCGAATGAGAACGAATGCCGGGATTTCAGCCAGGACGTCGTGGTGACCGCCCGGTCGGCCGCACGCC
213261	213282	CCTGTGCGCCCTGGTACCAGCC
213375	213416	CCAACAGGTCTTGCGCCTCGGGTGAATCCGGCGCGGACAACC
213497	213527	CCGATCGCGTCGGCCACCTCGGCCGATTTCC
213588	213624	CCGCCACAAAGGCCAACCGCACCGATTCCCGGTTCCC
213654	213711	CCGTCACGTCCGGCAGCGGCTCCAGCCAGGACACCTCTCGACGTTCCACCAACTCCCC
213730	213778	CCGCCCGAGCCCCGTCGGCAACGGCCGGCGTCGACGGCCCTCCAACGCC
213833	213909	CCCGCGAAGCCCTCATAGGCCTTCCAGGCCCGCAGCAGCGTCTCCTGAACAAGGTCTTCCGCGTCGTGCAGCGAGCC
214036	214100	CCTACGCAGAGTCTCCGACACTCTCACCGGAGCAGCCGTTACGCTCCCGGTAATGACTACCACCC
214254	214295	CCGGCCTGGTCACCTATGCGCTTGACCACCGCGGGCATGGCC
214332	214387	CCGAGTACACCGCTGACTTCGACACCCTCGTTGGGATCGCCACCCGGGAATATCCC
214510	214540	CCTGGTGAGCCCGGTAGTGGCGGTTGCCGCC
214596	214679	CCATCTCTCGCGACCCTGAGGTGGTCCAGGCTTACAACACCGACCCACTCGTGCACCACGGACGGGTTCCGGCCGGGATTGGCC
214704	214737	CCATGCCGCGGCGAGCACCGGCATTGACCGCGCC
214758	214796	CCGATGACCGGCTGATCCCCATCGAGGGCAGCCGTCGCC
214905	214974	CCTGGCTCACCGAGCGGTTGTAGGCCGAGCCGACCTGTCGCAGCCCTCCACTAGTTTTGGCGCCATGACC
214991	215046	CCCGCATCGCAGCCCTGCTGCGCCAGGCCGAAGGCACCGACAACCCGCACGAGGCC
215063	215110	CCGCACAACGGTTGGCCACGGCGGCATCCATCGACCTGGCGGTGGCCC
215127	215166	CCGTTCACCCGCGCAGGCCCCGACACAGCGCACCATCACC
215279	215464	CCTACGGGTTCGCCGAGGACATCGACACCAGCCACGCCCTATACGCCAGCCTGGTGGTCCAGATGGTCCGGGCATCCGACGCCTACCTCGCCTCGGGAGCGCACCGGCCCACGCCGACGATCACCGCCCGACTCAACTTCCAGCTGGCGTTCGGCGCCCGGGTCGGCCAGCGCTTGGCCGATGCCC
215486	215527	CCACCAAGGACCGTGATCGTCCGCCTGGTACCGCAATTGCCC
215588	215610	CCTGGCGAGCCAGCCGGGCCACC
215679	215713	CCCCGAGCTGCCCGGGGCACGGGCCGCGCTGGGCC
215733	215818	CCGCGGGATTCCCAGCGTGCCAGGGTGTACGCGGCCGAGGCGTTCGTCCGGACCTTGTTCGACCGCGTCACCGCACACGGCTCACC
216030	216047	CCCGACCGGCACACCGCC
216101	216125	CCAGGTGCCACCGCCACACGGACCC
216304	216330	CCTGACCGGGGCCAGCGATCTGTGGCC
216349	216412	CCCACAGGGCGTGCCGATGTGTGCCGGGTATGTGCCGGGGATTCCCCGGCTCGGGGTCCCGGCC
216429	216535	CCGGTCTGGGCGTCACCAACCCTGGCTACCGCCCCGGTGACACCGCTACGGCGCTGCCCGCCGGCCTTGCCCTAGCGGCCAGCTTTAACCCGGTGCTGGCCCGGTCC
216616	216679	CCCGCGTAACGGCCGCAACTTCGAGTACCTTTCCGAGGACCCGTTGTTGAGTGCCACGATGGCC
217065	217115	CCGACCGCCTGCGTGCCGCCTACGCCGACGGCAATCTACCCAAGGGGCGCC
217138	217191	CCTGCGGTCGATGTTTGCCGTCGGAATCGACCGATGGAAACCAGCGCCGGCGCC
217258	217303	CCGAGGGCTGCTGCCGCTCGCTCCCGAATCGGCCGGGCGTATTGCC
217356	217368	CCGTCACCCCGCC
217638	217666	CCGCAGTCGCGTCCGCCAACGCGAATACC
217725	217768	CCATCATGCAGGCCTGGTATCCGGGCCAGGCGGGTGGCCAGGCC
217785	217827	CCGGGCAGGTGAATCCTTCGGGCCGGCTGCCGATCACCTTCCC
217847	217959	CCACGCTCGCAACCGCCCGAGCTCGGTGCCCCGTGGGGGACATCGACCACGATCCACTACACCGAGGGCGCCGATGTTGGTTACCGCTGGTTTGCCAGCACAAATCAGACCCC
218029	218072	CCACACCGTGCACGCCAGTTTCAGCGTTACCAACACGGGCGACC
218349	218377	CCGGCCCAGCGAGGCCCGTACCCACGACC
218545	218578	CCCTCATCCGTGTCGGGGATCCCCGAGGAATCCC
218646	218669	CCCCCAGGCCGGTGGGCGGTTGCC
218716	218734	CCAGCAACCCAACCCGCCC
218777	218825	CCGGCGTTAGCCGCGGCATTGGCGGCCAGCGACGCGGCCGAGTTACCCC
218857	218897	CCTGTGCCTGCTGGCCGGTGCCATCCAGGCGCGCCGCGTCC
219080	219124	CCGACGTTGGCCGGTGGCCCGTTCGACCTGGTGTTCATCGACGCC
219289	219319	CCCCGGCCTAGACGCCACGGCGATCCAGACC
219541	219560	CCAGCTTCGACCGCGCCGCC
219649	219675	CCACCAGAGGGCTGCCAACGTGTGACC
219955	219976	CCTGGCCGGGGCGGTCCCGGCC
220000	220032	CCGCAGACCGCGCCGACCGCGGCAGAGCTGACC
220144	220172	CCGGCCACGTCGAGCCGGATCCGGTCGCC
220195	220262	CCGCCGTCGACCGCCTCCGGTGCGATGTGGCCAACGCACAGGCCGGTGGTTCCACCGGAGAACCGGCC
220288	220313	CCGAGTCCTGCGCCTTTGATCGCGCC
220338	220433	CCCGGGGCCGCCCTTGGGTCCTTCGTACCGGATTACCACGGCGTCGCCCACGGTAATGGTGCCATCCTCAAGGGCGTCCAGCGCAGCGCGCTCGCC
220477	220517	CCGGCGGTCTTGACCACCGCACCTTCGGGTGCCAGCGATCC
220559	220590	CCAACGCACGTAGCACCTTGCCATCTGGATCC
220607	220703	CCAGATTCTCGGCCATGGTGTGACCGGTAACCGTCAGGCAGTCGCCGTGTAGCAGACCGGCGTCCAGCAGCGCCTTCATAACCACCGGCACACCGCC
220754	220791	CCAAATGCGGCACCCCCGACCCGATCCGGCTGAAGTCC
220814	220878	CCTCGTGGGCGATGGCCAGCAGATGCAGCACCGCGTTGGTCGAGCCGCCGAACGCCATTACCACC
220955	221055	CCTGACCGCTGCGACGCGCGAACCCGTCGCGCCGGCGGTCGGTCGCCGGCGGTGCCGCGCTGCCCGGCAACGACATGCCGAGCGCCTCGGCGGCGCTGGCC
221077	221110	CCGCCGCATGCCCCTTCGCCGGGGCAGATTGCCC
221146	221169	CCGCGAGAGCACGCTCCGACCGCC
221206	221297	CCGTCGGAGAGCTTGGCCCGGCCGGGCAAAATAGAGCCCGCGTAGAGGAACACCGCCGCCAGATCCAGTCGTGCGGCGGCCATCAGCATTCC
221317	221352	CCGGCCAGCAGCACCGAACCGTCGAGTCGTTCGGCC
221384	221456	CCTCACGGGAAACCAGCGAGAAGTGCATCCCCTCATGACCCATGGAGATGCCGTCCGAAACCGAGATCGTGCC
221473	221520	CCGCCGGCCGAAAACACCCCCTCCTTGACCGCGTTGGCCAGCCGGTCC
221597	221645	CCATGCCCACCGCCCTCAACATGCCCCGGGCAGCGGCCTTCTCCAGGCC
221739	221791	CCCAAGGATGCGCTCGCCGCGGCACGGTTGCCAAATTCTAGGTCCGATACCCC
222044	222100	CCTGCTGGACGAGCACCTGAGCCACTGCGTCACCCGTGCCGTGGCCGAGGGCGGTCC
222184	222197	CCTGCCCACCACCC
222236	222276	CCCTGAACGACCCCGAACCATCGAACTTCGCGGCCGATTCC
222296	222360	CCCCAACCGGAACCTCCGCCACTACGACGCGACCGTGGACGCCACGGATCGCCACGCAACTGTCC
222377	222407	CCTTTATCTATGTCACCGCCGAAATCCTGCC
222456	222579	CCTAGTTGGGACCTTGCTGTCCTGGTATGCCCTTGTCGCGGCCGTGACAACGGTTCCGCTGGTGCGTTGGACCGCACACTGGCCGCGCCGCCGGGCCCTGGTGGTCAGCCTGGTCTGCCTGACC
222682	222726	CCGATCGCCACCCGGCTGGTGCCGCCCAGTCACGCCGGGCGCGCC
222833	222878	CCGGCGCGGCGGCCGCGGTCGCCCTGGCCGCCCGGCTGGCGTTGCC
222918	222949	CCGACGGGCTCGTCACCACCGTAATCCTCGCC
222986	223008	CCGGCCATTTCGTGTCCTACACC
223051	223146	CCGAATCTGGCCTGGCTGCTCGCCGCCTATGGGGTCGCCGGCCTGGTGTCCGTGCCCCTGGTGGCGCGGCCGTTGGACCGTTGGCCCAAGGGCGCC
223268	223289	CCTTGGCCACTGCCGTGTCACC
223704	223985	CCGTGGCGGACCCGGACGCGGCTCCCGGCGATCCCGGAGGTCCCGGGGCCCCGGGGGCACAGCGGGACCCGTCGACCCGCCGGCAGTTGACCTGTTGGCGCCGCCACCCGACCCGTTGGCGCTGCCGCCGGCACTTGACCCGTTGGCGCCGCCGCCACCTGACCCGCTCGCGCCGCCCCCGCCTGACCCGCTGGCAGTGCCGGTAGCAGCGGGCCCCGTTGCCGGGCAGGATCCGACATCGTTTGTTGGCCCGCCGCCGTTCCGGCCGCCGACGTTCAATCC
224041	224102	CCGATCGCCGACCGGGCGATGGCCGAAAGCGCCATCCACATTTCGTCCATCCCGCCCGTGCC
224145	224172	CCCGTTTGAGTTCTGGCCCGCCAACACC
224192	224217	CCGGCACCAAGTCGAGCTTCCGGACC
224234	224250	CCACCGCCGACGACGCC
224321	224349	CCGGCGGCCACCAGACCCCGAATGGCACC
224372	224455	CCACCGTGGTCATGGACTCCTCGACGTACGGGGTCCCGGTCAACTCGGCCCAAGGCTACAAGTTGACCGTCTCCGACGCCGTCC
224528	224556	CCCACGGCTGCATCAACCTCAGCCCGGCC
224668	224712	CCGCGCGGTTGCCCACGAGTGACCCGTAGCCAATCGCGGCTCCCC
224789	224807	CCACCAGGTTGCGCCTGCC
224924	224971	CCGAGCGCGCGGCCTCGGCATGGCTCATGCCGAGCAAGTCGAAGTGCC
225093	225118	CCAGCCCAGCAACCGCTCGTATAGCC
225197	225232	CCAGCGGGCCATGCTTGTCGAACCGCATCAGGCGCC
225251	225272	CCTCCGCTGACAGGACCTCACC
225320	225359	CCTTGGTGGCCGCCGAAATCCATTCCTCGAACCGCGCGCC
225530	225563	CCGAACTGTCCTCGACATCGCTGACCATCCGCCC
225695	225726	CCTCGATCACCGTTGGGTGGTCCTGACCGCCC
225798	225813	CCACGGCACCCCGTCC
225874	225904	CCCGCTGGCCCCTGCGCGGTTCCGCGCCGCC
226537	226575	CCGAGTGAGCTCATGTCCCGGGAAATCTGAATCACCTCC
226658	226705	CCAGACCTATTACCTGGGGGTCTGCCCGAAAGGGAAAACCCGGTGTCC
226963	227000	CCGGCACCGTCATCGCCGTTTTGGTTCCGCTGGTAACC
227029	227087	CCGACCACAGACCGCTGGCGCCCTGGGCCGTGGTTCTGGTCGCCGCCGCCGGGGCGACC
227131	227175	CCCACCTGGTACAGCATGACCTGCGCATGGACGCCTTTCAGGCCC
227192	227247	CCGACAACAGGACCGGTGGAGCAGCGGCCAGCTCATCGTCCGCACCACCAATGACC
227376	227462	CCCGTGATTGGCCTGATCGCCCACCGCAGCCGCCGGCTGCTGGCCGCAGCCACCCACTGTGCCCAGGAACACAAGGCCGCGGTCACC
227698	227721	CCTTTGTTGCCTTCTGGGCCTGCC
227915	227964	CCGCCCCGTGCTCCGCGAGATAAGCCTGTCGGTCCGGGCCGGGGAGACCC
228103	228140	CCATCGGCCTGGTACCCGAAGATGCCGTCCTGTTCTCC
228163	228210	CCTATGGCCGCCCGGATGCGACGCCCGAACAGATTGCCACGGCGGCCC
228292	228343	CCGGCGGGCAACGCCAACGCATCGCCCTGGCCCGGGCGCTACTGCACCAGCC
228439	228533	CCGCGGTCATTTTCACCCGCCGCCGATCCATGCTTACCTTGGCCGACCGGGTCGCGGTCCTCGACTCCGGGCGCCTGCTCGATGTCGGCACCCCC
228579	228603	CCCGCGCCGGATCTCGCCGATGACC
228624	228825	CCGGTGTGTCGACCGGTGGCCGGGCTCGGCACCAAGGCCGCGCAGCACACCAACGTCCACAACCCCGGGCCTCACGATCACCCACCCGGCCCCGACCCGTTACGCCGCCTGCTGCGTGAGTTCCGCGGCCCGCTTGCGTTGAGCCTGCTGTTGGTGGCCGTGCAGACCTGCGCGGGTCTGCTGCCGCCCCTGCTCATCCGCC
228886	228899	CCGGCACCGCCACC
228982	229014	CCGTCGTCTTCGCCCATGCCCAGCGCCTGGGCC
229042	229092	CCCAGATCGTCACCGCGGTCACCGCCGACGTCGAGGCCATCGTGGCGTTCC
229195	229233	CCACCATGCCGGTGCTTGCCCTTGCGACCTGGCAATTCC
229327	229350	CCCAGGCGTTCCGCGCCGAATACC
229457	229476	CCTGGCGACCACCCTGGTCC
229714	229781	CCGTCCACTATTCCTACCGAACACGAGAAGTGCCGGCACTGGCCGGCATCAACCTGCGAATTCCGGCC
229807	229830	CCACCGGATCCGGGAAATCCACCC
229966	230019	CCGGGACGGTCCGCGATGCCATCGCATACGGACGGCCCGATGCCACCGATGCCC
230194	230270	CCACCGTGGCCCTGGATCCTGCCACCGAGGCCGTGGTGCAGCGGGCCACCCTCACCCTGGCAGCCCGTCGGACGACC
230293	230313	CCATCGCCGAACACGCCGACC
230706	230763	CCGTAGAAGTTCAGCCAGGACCGGAACGGATCCAGCGGCAAGCATGCCTTCAGGAGCC
230781	230831	CCTAGGGCTGGGGGCGCCCGGAAGGAACACCACAGGGGGGACCGACATTCC
230862	230906	CCGCGAGGAGTTCATCCTCCGTCCGGACCGGGTGCAAATGGCACC
230943	230986	CCCGTTGACCCGCGATGGAGCTTTGGCCCGACTCTCGTCTCACC
231026	231076	CCTCGGTCCTGCTCGTGCTGGCCACCACGATCACCGCGCCTCTTCTATGCC
231102	231116	CCCCAGTCACGCCCC
231237	231354	CCGGTTGTCCGCCGAAGGCCGCCTGCGACTCCCCGAACGTGTCCAGCGTTACCTGGTCGGCCGCATCAAGTCCACCCCGACCGCCGAACCTGACACACCGTGCGCCGCCGCTCTTGCC
231525	231576	CCTCATTTGATTGATGGCCGGCGTCCGACGTACGTGCGGCCGGGCCGATCCC
231708	231721	CCCACGCCACCGCC
231752	231866	CCGCGGGGGTCGGCCTATCACTACTTCCCGGGCGGTCGTACCCAACTGCTATGCGAGGCCGTCGATTACGCCGGAGAGCATGTCGCCGCCATGATCAACGAGGCCGAGGGGGGCC
231901	231946	CCAGCAGCTGCTCAGCACCGACTTTCGCGCCGGCTGCCCGATCGCC
232047	232077	CCCAGCGGTTCATTGCCGACGGCATACCGCC
232156	232267	CCTGACGCCGCTGGATCTGGTTCACCGCCAGCTGCGCAACCTGCTGCTGGCCGAGCTGCCCGAAAGGAGCCGATGATGACCAGCTCTGATTGGCTGCCCACCGCGTGCATCC
232389	232449	CCATTACCAGAACAACCGGGCTCGCCTGAGCTCGCCGATGCGCCGCCGAGCCGATGGCACC
232828	232893	CCCGTCGTCACCGACACCGCGAAGATGGCCGACTTCCATCTACGGGTGCAACCGGGTTGCGACGCC
232913	232959	CCGCGGTCTTGGTCCAGGAAAACCTCTGTAACGAAGCCTTTCTTGCC
232982	233016	CCGTGCGCGCCGCCCTGCAAGAGGTCCCGGTCGCC
233060	233085	CCGCGGCCCGGCGCATCGGCACCGCC
233109	233148	CCTGGGAATCCAGCAGGCGCCCAACAGCACCGTCTGCTCC
233227	233333	CCGCTGTTCAGCCAGGTCTCCGGCCGCACACCGGTCACCGGTGCGCCTATTATCGCGGGCCTGATCCCGGGCAACGTGGTGCCCGAGGAGATCCTGACCGAGCACCC
233371	233416	CCGGCTCACTCGCTGGCCGATTCAGCCGCCTGCCGGGCGGCATTCC
233450	233489	CCATGACCGAGACGGCCAGGCTCGCCCACTACGTGCTGCC
233565	233607	CCGGCCGTTGTTTCCGCCACTGCCCGGAACACTGCCCGAACCC
233658	233760	CCTGCGGCCGCTGCGAGAGGCCGCTGCTCAGGGTCGCCAGGCGTATACCGAGGCGTTCCTCGCGGCGGCGGCGACCAATCCCACCGTGGCGAAACTGACCGCC
233785	233817	CCGACGCTGCCGGACGGTCTGGCCGGGGCGGCC
233834	233886	CCCAGAAGACGGCGATGGCCTACCCTGACGCCGTCCGCCGCGCCGGCCACGCC
233922	233943	CCCCTCCGGGGTCACGTTTACC
233979	234011	CCACCCCGATCACAAGATCGCCCTGGAGATTCC
234030	234077	CCGGTCGCTGACCCAGACCCCGTCGCGGTTGACCACGCCTCAACTGCC
234102	234141	CCGCGCGTACACGGCCAACGACATCTTCCGTGACCCGTCC
234191	234237	CCCAGGCCCTGGGACTGGCCGATGGGTGCCTGGCTCGTATCACGACC
234272	234306	CCGAGACGATGCTGGCCGGACACGCCGCGCTGCCC
234347	234368	CCGTCGTCGCCGGTGTCGCCCC
234399	234448	CCCCTACGCCGGCACCCCCTGGCACAAGCACGTGCCCGCCGCCATCCGCC
234515	234549	CCTAGTTCCAGATCCGGACCCTGCGCTGCGGGTCC
234584	234633	CCTGATAAAAAGCGTCCACGTTGCGAACCACACCGTTGCACCGGAACTCC
234696	234767	CCATATTTGTGCCCAGCCGAAGAACACCCGTTGCATGCCGGTCAGCCCGTCGATAACCGGAGCGGGGTTGCC
234807	234848	CCCGCCCAGGTCGCCGATGTTCTCGCCTATGGTGAACGCGCC
234960	235077	CCACCAATCGACCAGATTGCCGTCGCCGTCGTATTTGGCGCCCTGATCGTCGAAACCGTGCCCGATCTCGTGCCCGATCACCGCCCCGATCCCGCCGTAGTTGGCGGCCTCGTCGGCC
235401	235428	CCGATACGCCTCCTGCAGGTTGTCCACC
235486	235624	CCGACGGCATCGCCCATCAGGTTCTCCACCAGTGACACCCCACGCTTCCAACGGTCCCGAAGCTGCTGTGCGCCGGTAAGCGTGCGGCCGTAGAATTCGAAGTCCTCGGCGACCAGGGCGCGGGTCAGCCAGGGGGCCC
235727	235796	CCAGTTCCGTCATGGCGTCCGGAGCGCTCCCCAATGCGGTCACCCAGCTGACCCAGTCGAAACCCGCCCC
235939	235986	CCCCCGTACACCAGGCCGAACATCCGGGCGATGTGCCCCGGGTAGGCC
236107	236126	CCGATGCCGCCGCCCACGCC
236287	236313	CCTACCGCAGCACCTGCTTGGCTGGCC
236408	236432	CCAGCCAGCGGCCGTTAACGTGGCC
236507	236524	CCCCGCCATCCTTCCACC
236548	236583	CCATGCCTGACGGGGAGCAGAGCCAGCCACCGGCCC
236610	236684	CCCGACGCCGCGGAGGCCGCCGCGGCCGAACCCAAATCATCAGCCGGTCCGATGTTCTCGACCTACGGTATCGCC
236743	236816	CCGCACACCGCGATGACTCCGGCGAGCGTACCTACCTGACCCGGGTCATGCTGACCGCCGCTGAATGGACGGCC
236996	237071	CCGCGAGCTGGATACCCAGTCCGGTGCCGCCCGACCGGTAGTAACCACGAAATTGCCACCGTTTGCCACTCGCACC
237112	237131	CCGGCGCCAAACCCCAGACC
237241	237274	CCTGGCACCACTGGCCACGATCGCCGCCCTGGCC
237393	237454	CCGTCGGTACCGACGACGATGCGCCCGGGCTGCGACTGGCCGTTGTCTTCCTGTGCGCCGCC
237579	237631	CCCCGAGCGCACCGGCCGCCGCTGTTGACCGGGCCGCGGCGATGATGGTGCCC
237781	237805	CCAAAGCATTCCCGGCCAGCCGACC
237931	237987	CCGGTCCGACAGCCGCCGCATCCGGATCATCAGCGAGGCCGACGGGCTCACGATGCC
238041	238093	CCTGTCGTTGCAGGCCAGAGCGGTCCAACAGGAGCCCAACCTGACGGGCCACC
238128	238145	CCCGGTCCAGCACCTCCC
238239	238282	CCGCTATGCGTTGCCAGGTGGCGATGTCGCCACTTTCCAGCGCC
238303	238340	CCAGAACTCGACCCGCCGGTCGACGTCCGGCTCGCTCC
238386	238490	CCAACGTCACCTCGCCTCCTCCAACATCGCCACGGCCACCGACAGGCAACGCCGCCGGACCTCTTCCCACTTTGCCTGGGCATCAGCTCCGGGCGACTGGTCACC
238514	238553	CCAGGCGACCAACCAACTGGGTGGCCATCCATTGCCGCCC
238575	238596	CCGATCCATCCCAGCCAGCACC
238760	238822	CCACCGGGCTGCGCCGCCGGTAGCCGGGGCCCGCCCGGTGAGTCTGCACCCCCCCGCACTCCC
238853	238979	CCGCGAGCCGCTTGCGCCACACGGTGACCGGGTGCACCGGGCGCTGGCCCCATGATATCGCCCGGGCGATGCCGTTGCGGTAGGCCAGCTGCACCTGGTCGAGCGCCTTACCGTCACATCCACACCC
239039	239067	CCGCCGACTTGAGCACCATCCGCACATCC
239174	239337	CCAGCCATCGGGGCAACCACCAGTTCCATCGGTCAAACATCGCCATCAATGCCGGTACCAGCACCAGCCGCACGACGGTGGCGTCCACGGCGATCGCGACCGCGCACGCCACGCCGATCTCGGCCACTAGCGGCATGCCGGCGAACGCGAACCCGCAAAACACC
239389	239437	CCGTACGCGACCGCGTCGCGGGTCTGGCCCGTCTGCAGGAACCGCTCCC
239468	239499	CCATCGACAACCCGAACGTCATCGCCAGGACC
239534	239604	CCGGGAAACCGAGCCCCCGTGCCCAGCCCCACTGGAAGACCATCACCAGGCTGCCGTAGGCGGCGGCCACC
239684	239703	CCGCCACGAAGACCAGCACC
239757	239812	CCCGCCGACGTCCACTTGTGCCGCGCCGGCAACCCGGGGTAGCTGGGTCCGCATCC
239833	239862	CCCAAATCCTCGGGATCGACCGATAGCACC
239989	240068	CCGCCGGCGTCAAACCTGACCAGCACCTGAACCGGGCCCAGCGCGCCCGGCCCCAGCGCTTGGGCCGCGGCCGCTGCGCC
240115	240144	CCCAGCACCATCAAGGTTGCCGGTGCCGCC
240167	240256	CCGCCAGTGCTGTGATCCAGGGTCGGCGCATCACCCACCCGACCCAGCGGGACCAGAACCAAGATTGCGTGCTTGCCGGCCGCCGCGACC
240344	240387	CCGCGACCGCGAGAATCGCCCCGGTGGCCATCGATCTCAGCGCC
240428	240516	CCGTCATACCGGACAACACCACAGCCAACCCCGAAGTGGCCATCGCGGCGTCGACCGCGTCGGGCGGCCGGCGTCCGCAACGCAGTTCC
240692	240720	CCAACGAGCCGAAAACCGCAACCAGGACC
240779	240869	CCGCCGCGGCCGCGGACAGCGCGCCCTGCCCGATGACATAGAGCCGCACTTTGCCGTTGGCAGTTTGCCCGGACTGATCGCCTTTGACGCC
240907	240967	CCCGCGTTGCGGGCGTCCAGCCGCAGCGACACCACATACGGCCGGTCCGGTTGCGGGGGCC
240986	240998	CCTCCGTCACCCC
241064	241110	CCGGTCGGGGGGCCGCTACCAGCGCCAGCGCCGGGGCTCCCCGGTCC
241139	241264	CCAGCAATGACTGCGACCCGGCGACTTCGAAACCGCCACCGGTTAGATTCCCCGACTGCGTCATCGCCAGGTAAACCGCCGGCACTAACGCCAGCAACCAACCCGTGAAGACCAACCAACGGCACC
241380	241414	CCGCACAGCACCTGGAGTTGGCGGCGCCGAGGGCC
241452	241528	CCCAGGCCGCCGGGCCGTCGCAAACCCGTCGCAAACCCGTCGCAAACCGTAAGGAGTCATCCATGAAGACAGGCACC
241566	241642	CCCTCGCGTTGCCGGGGGCCGCCGTTGCGCTGCTGGCCGAACCATCAGCGACCGGCGCGTCGGACCCGTGCGCGGCC
241693	241729	CCTGGATTCACACCCAGAGACCAACCAGGTGATGACC
241914	241946	CCCGCCGGTAGATGCCGGACCGCCGCCGGGTCC
241975	241999	CCTACCGGGGCGGTGTCTCGCCGCC
242253	242305	CCGCTGGATACCAGGCCGGGTACCAGCACCGCCTCGACCACCAACAGACCACC
242353	242383	CCGCCAGCCCACCGACCGAGGCATGGTCGCC
242426	242489	CCAGTTGAACAACGACCAACCGAACGCCACGCCCAGGTCGCGCCTGCCCAGGCTGACCGATTCC
242510	242621	CCACTTCGGTAGGCCGGCATCGGCCGGCCTACCGCGAACCGAGTTGGCCCACGACAAAACTCTCCTGCCGATCCCCTCGATGAGCTCCGGCCGCGACGCCACCGCCTGGGCC
242685	242787	CCCAGGAAGAATGCGCCACCCAACCCGAGCAATGCCAAGCCCACCGCCTGCAACACGCCCGACATGACCAGCTGCCATGACGCCACCACCGTCGAGGCGCCCC
242818	242837	CCGACAACACCGGCCCACCC
242878	242908	CCTCCGACCGCCATTGCTTGACGTGCACCCC
242961	242994	CCCGCGGCTGCCACCGCGGCCAGCAACCACCACC
243016	243053	CCCAGGCCTTGGCGAGCTGGTCCCAGCCCAACGCCACC
243082	243173	CCAGTACCGCCCATCGCAACCACCAGTACTTGCCGCGCGGGGGTACGCCCTCAGCGGGGGGTGCCCCCACCCGCGTGCGAGGGAGTGCCCCC
243339	243396	CCCGCCGCGACCTTACGACGCCGCCGTTCCCGTTACGCTTGCCGGATGTCGGCGAGCC
243859	243881	CCACCATTACCGAGCTGGTTACC
243958	243975	CCTTCCCGGCCAGCGTCC
244036	244067	CCACCTTCCTAGTGGCATTGACCGATGCGGCC
244141	244205	CCTTCATTCCGTTGATCGGTGCCGTGGTCGCCGGGTTTCTGGCCGTGGTGGTGGCCCTGCTGGCC
244313	244340	CCCGCTGGCCGTGGTGCTGGCCATTGCC
244357	244387	CCGGAGTCGTCGGCGCCCTGTTGGCCGTCCC
244465	244495	CCGATCACCTCACCGAGGTTTAAAGGCGTCC
244513	244537	CCTGGGCGGACAGGGCGCCGCCGCC
244597	244660	CCTCTGAGTCGTCGCCGTCCGACCGTATGATTGGCAGGGCCGCGGTGGGTTCGGCCGGGTCACC
244684	244724	CCGCAAGCGGCATAGCCCGGGTCTGACCGGCAGACGGGGCC
244810	244862	CCGTCGACGACCCGATCTGCATCCGTGTGGTGCTCGCCCCAGACGGCGCCGCC
244978	245015	CCCCAGCGGCGCGCGCCGCAACCAGCCCAGCTGTGACC
245110	245156	CCCAGCGCGGTGCCCACCAGCAGTCATCGCCGAGCAGCTTCATCACC
245174	245222	CCGCACCACGGTCGCGTCCAGCAGCAGCGCCGCCATCAGTCCAAAGGCC
245307	245393	CCGGTGGCTGCGGTGCCGATCCGGATCGCCTCCTGGGTCGACATGCCGCGCTCTCGCGCCTCGACCATCCGGGACACCAAGAACACC
245412	245444	CCGAAGACCAGCGCGATGATCAGCCCGATCACC
245477	245533	CCACTTCGAAAAGTGTCCGTCGACGAATATCCACGTCAGGATGCCCATGGTGGACCC
245560	245591	CCTTGATTGGCAGCACCACCGAGCCGAACGCC
245658	245713	CCGTGGATTGAATCCAGCTCCAGGGCGGGAGTTCCACCGACCAAGACCGTGATTCC
245840	245894	CCACATATTCGCCGGATCGTTGTCCGGCTCGATGAATCCGCCGATCGCCATCGCC
246004	246023	CCTCCTGCGCCTGGCGCACC
246056	246080	CCCGCCCAATGACAGCTTGCCCACC
246145	246182	CCCGGTTAACCAGCTTGCCCCAGAAGCCGGCTTCGACC
246221	246289	CCAGTTCAGGTAGGCGGCCGAAATCTTCCAGTTCGCCAGGAAGGGCACCCGGAACAGGGTCCGCACGCC
246309	246329	CCCAGGATCCCCAGACAGGCC
246451	246520	CCGCCGAGAACGTCACCGTGCGTCCGGCGGTGATCACCGTGCGCCGTACTGCCGTCTCGGTGTCGTAGCC
246560	246599	CCCGTAGTCGATGGCGATCCCCAGACCGATCAGCGACACC
246627	246718	CCGAAGATCGCGAGGAACCGCATGATGCCCAGCGCGCCGGCGATGCACAGCCCTCCGACCATCACCGGTAGGCCGGCGGCGATCACGCCGCC
246736	246774	CCACCGCCACCAACGGCAGCGCCAGCACTTCCATTCGCC
246795	246855	CCGGTCAACGCCTCGGCCACCGGTTGCAGCCCGGCGAGCTTCACCGTGCCTCCGTCGAGCC
246990	247032	CCGGCCCATCCCAAGACCTGGTCGGGGTGATCCTGCTGGAACC
247119	247195	CCGCTTCGGTCTCGGCCGTAGACCTGGTCGCCCAGCACCGATGCTTGCACCGATTGGCTGCCGTCGTCGTAGAAGCC
247215	247281	CCGAGGCTCAGCCCGAAAACGCCGCCGCCGAGGCATAGAGCGACCATGACCCCGATTACGATGAACC
247417	247441	CCGGAACGGCTGCAGCCAAGCCCCC
247482	247544	CCCGGAAAACACCAGCGATGTCCTCCAGGTCGACGAACTCCAAGGTATCCGACGCTAGCGCCC
247586	247606	CCGCTGCGGGCGACCGCCTCC
247623	247662	CCTGACCGTCGGCCGACGCCACCACCAGCGCGGCGAGCCC
247770	247800	CCACCCACGGCCGGACCACCTCGGCGCTGCC
247827	247861	CCTCCGGTTCGGTCGAGATGCCTGGACGGCCGGCC
247920	247960	CCAGTGCTGTCGGCCGGCGGCCCAAGATGGAGCCCAAACCC
247980	248063	CCCACACCAGCAATACCCGTGCCCCCGGCGCACCGAGACTGGTCAGCCCGTCCTGCGATAAGTCTTCCGCCAGTACCGAGTGCC
248179	248229	CCGCCCCCAAGCTGGGCTTTCCTCTCGTACTTGGTAGCCGGTCGGACGACC
248267	248292	CCAGCCGGGGTTCGGCGTCGCCGGCC
248344	248385	CCACTGGGAACGAGCCGGTCTGCGATCAAGGCCATGGTGGCC
248503	248538	CCAAGGATCAGCCGGATGTTGATCCCGTCGGAGCCC
248618	248717	CCTTCGCCATCGCCAGCGTCGACGTGCCGCTGCCGGAGCCGATCTCCAACACCACCGGCGCGTCACGGCCAAACCAGGCACGGGTATCCACCGGTGTCCC
248738	248812	CCAGGAGGCCAAGCTCCGGCCAAAGTCGCTCCCAGGTCTCGCGTTGGGCCTTGGAGATCCCCGACCGCCGCGACC
248893	248956	CCATGGTGGACCATCAGCGCCCGGCGTAGCCGCCCCTGGTCCAGATTGATACCCAACAGTTGCC
248989	249024	CCTCGGCGGCGAGGGTGCCACCATTCTGAACGAACC
249087	249104	CCACCAGCTCCGCCGACC
249132	249200	CCGCCGAACCGCTGCGCGTAGCGGTCCGTGGGCGTCCCGGGGTGGGTTGCCGCACGGTGGCGCGCGCCC
249239	249342	CCGCAAGCACGCGCCGCCGACTCTGACGTCGACCTGGTCGTCTACGTCACCGTCGAGGTAGTCAAGCCCGAGGACCGCGAAGCCATCGCCGCCACCCGGCGCCC
249442	249463	CCTCGGGGTCCCCATGGAGTCC
249537	249547	CCGCCCACCCC
249597	249613	CCCTGCCGGTCCCTACC
249679	249731	CCGGCCGGGCCGGCCCTCGCGAACCCCGGCGCAGCTCCGCACCCTGTTACGCC
249900	249934	CCCGGATGGCGGCCGCCGTCGACGTAGCCCTGGCC
249952	249981	CCCGTTGGACGATCCGGCCGCCCACCTGCC
250083	250126	CCGGCGGCATGCCCCTGCACCGATACCGGAAGTCATCGTGATCC
250180	250219	CCGGGGCTTGCCGGGCTGGGTTTGCCGGTCATCAACCGCC
250367	250392	CCGCGGCAACCGCGCTGACCGAATCC
250490	250628	CCAGTAACCGCGACAGGCTGGCCGCGCGCGCGTCCCGCTACGCCCGGGTGCCCTGGGTTGGCGCGGCCGCCGCACCTGAGCTGGGCGAGCCATACCTGGACGACTTGGTCGCCGCCATCCAGAAACAGCTCGCCGATCC
251029	251090	CCGGTGCAGCCACCGGTCCTCGAGAACCTCCCGGCGGTGCTCCCGACGGTTGTGGCCCCGCC
251238	251269	CCTGGCGGTGACCGCCTGGGTGGTGAATGCCC
251495	251535	CCGCGGCCCTGCGTGACCGGGAGATGCCGGCGGTGCGGGCC
251701	251759	CCGTATCAGCCTCGCCACCAAGACGGGCATACCTAACCCATACGTAACCGCGAGCACCC
251786	251844	CCTCAGCGACCATCCCCGGTCTGGATACCGCGCCGACGAATCACCAGGGGTTGCTGTCC
251861	251881	CCGAGCTCACCCAGCCGGACC
251987	252012	CCTACCTGGCATTGTCGGATCCGTCC
252068	252130	CCGGCCCCACCAACAACTGGATGGATCCCGGCGAAATGCGGTCCATCATGAAAGACCTGTACC
252152	252201	CCATGTATGTGGTGCCGTTCTGTATGGGACCGCTGGGCGCCGAGGACCCC
252245	252276	CCATGCGCACCATGACCCGGATGGGCAAGGCC
252337	252412	CCGCTGGAACCGGGCCAAAAGGACGTGGCCTGGCCCTGCAGCGAAACCAAGTACATCACCCACTTCCCGGAGACCC
252608	252639	CCAACCTGGCGATGCTGCAGCCAACCATCCCC
252745	252795	CCGGGCACCAACTGGAAGTCGAACCCTAACGCCATGCGCACCATTGCCGCC
252909	253068	CCGCGAGACGGAAACCAATGCGGCACACCCGAACTCCCGGTACTGCACACCGATGTCGCAGTGCCCGATCCTGGCCCCCGAGTGGGATGACCCGCAGGGCGTCCCGATCTCGGGGATCCTGTTCGGCGGCCGCCGCAAGACCACGGTTCCGCTGGTCACC
253109	253137	CCCTGGGTAGCGAGCAGACCGCCGCGGCC
253161	253184	CCGCGACCCGATGGCCATGCTGCC
253215	253263	CCAGCACTGGATCAACCTGGGCAAGCACGCCGATGAGTCCAAGCTGCCC
253379	253432	CCGGCGGTGCGACCACCCCGATCGGCACCGTTCCCGCCGTGGAGGACTTGGACC
253713	253777	CCGAAAGCCTCTCTTCCCAACCGCCCGTGATCACCACGAATGATCGTCCCGCGGCGCGGAGAGCC
253802	253841	CCGCGTGCGCCGGGGACACAGCGTCCGTCGTCGGCGTCCC
253916	253937	CCGCCCGCCAGGAACTCGGCCC
253995	254102	CCAAGGCTTCCTCCGACGCGATCTGTCCGCGAACGATTTCGGCCCACTCCAGTCCTATCAGTGAGCCGCCATTGAGCTCCCGCAACATTTTCGCCCGCTCCGGGACCC
254121	254166	CCGCAACCGCCTGTGCCAGCGTGGTCTTCCCGGTGGATTCGGGTCC
254193	254239	CCGGCCGCACGCACCGTGGGATGTGTTGCCAGTGGCCAAGCGGGTCC
254279	254326	CCGTGATCGACCGCCACGAAACGCGCTCCGAGGACCTGGGCAAAGTCC
254370	254423	CCAGCACGCCCTGCAGGCTCGCCTTCCAGATGTCCCAGAAGTCCGGGTGCTCCC
254648	254748	CCTCAGCGATTCGGCCGGCGATGACATTCTCCCACTCGTCCAGCCGCGAAAGAAAGTACGCCTCAGCCTCATCGAAGCTGATTCCGACGTCAGGAGCGACC
255093	255133	CCCAGTCTCCACGCCGATGAATACCCGACGCAGGCCCGCCC
255207	255222	CCCCCTCCTGAGTACC
255344	255380	CCGCGTCAACCGACTTCGCCCGGTAGCTGTCCTTCCC
255577	255621	CCCGGGACGTCGTCAACCGCAGCGTCATTCGCCAGGGCCAAGGCC
255638	255650	CCTCCCCGTCGCC
255767	255783	CCAACCACAACACCTCC
255854	255896	CCAGCCACGTCTCCTGCACGGACCCGTGGCCGGCGACCAGGCC
255987	256068	CCACGGATCTCCAAGCTTGAGTCCGTCAACGTACGACAGCCCGTCTTGACGGACGCCTGGAGGATTGACCAGAAGAGTTGCC
256118	256152	CCCTGCGGCTCTGGTCGCCGGGCCGCGACGTACCC
256171	256216	CCCGTATATCGGCGCCGATAAGCCCGCCGTCATCCTGTATCCGTCC
256385	256420	CCGATCAATACCCACCTGACCGCCTCCGAGGCCGCC
256479	256537	CCTGCCACGGCCTGGCCGAACACCTTCCGGGCGGGCTGCCGGACCTGCTGATGCTTGCC
256563	256599	CCTACCCGGAATGCGTTGCCGATCAACCAGACACCCC
256682	256719	CCACACGTCTCACCGGATGCGGCACCCGGGATGATGCC
256766	256791	CCCGCGCCGATGTACCACACCGCTCC
256857	256944	CCGAGGGCGCCCTCGACGCCATCCAGCGCTACCGGGTGACCCACGCGCAATTCGTCCCGGCCATGTTCGTCCGGATGCTGAAACTCCC
256974	257018	CCAGCCTTAGGCGAGTGATCCACGCGGCCGCTCCATGTCCAGTCC
257178	257208	CCGACGGCAGCGAGCTGCCGCCGAACCAGCC
257236	257269	CCCCTTCGAATACCTCAACGATCCGGCGAAAACC
257344	257377	CCTGACCGGCCGGCGCCACCACATGATCATCTCC
257395	257431	CCCGCAGGAGGCGGAGAACCTCTTGGTCGCCCACCCC
257493	257567	CCGCGGTGCAAACCGTCGACTCCGCCGATGCCAACGATCAGTTCGCCGGCGAGCTATTAGCCTGGTTACGAGACC
257609	257632	CCGCAATTGCCGCGCACCGACACC
257678	257748	CCGATGCTGCCGGGGGCCCGACCTGTCCACCCAGACACCGGCTATATCCCGCCCCGGGCCACCAGTTGTCC
257780	257795	CCTTCACCGCCGTTCC
257887	257928	CCATCCCGGCCTCCATATCGCAGCGTTGGCCGCTGTCGTACC
257977	258131	CCATGTCGGCCAGGTAATTGCCGACCGCCTGATGCTGCCAGATCGGTCGGCCAAAGCTTTCCCGTTGCTGAGCGTAGGCCAGCGAGTCCTCGAGTGCCGCCGTCGCCACGCCCAGCGCCCGCGCGGCCACTTGGATGCGACCCGTTTCAAGTCCC
258150	258192	CCTTGACCCATGGCTCCGCCCAGGATCGCCGAGACCGGCACCC
258228	258277	CCCTTGTAACCCAACTTCGGCAAGTCCCGCGACACCGTGAGTCCCGGCCC
258380	258440	CCACGTCTTGCAGCCGTTGATCAACAACCCGGCAGAGCCTTCAGGGCCGTCGGCCAACGCC
258463	258518	CCGAGCCACCGCCGGGCTCGGTTAGCGCCATGGTGGCCCGCAGCTCGCCACTGGCC
258536	258556	CCGCCGCTGTTCCTCGGTGCC
258590	258635	CCCGCCCATCGCGCCGGCCAGGCTCATCCAGCCGCGTGCCAGCTCC
258856	258899	CCTTTTGTCGCCCTCCGTATTGACCCCCTGTCCGATAGCCTGCC
259050	259078	CCGGCTACGCCTGGCTCTGGACTCCGACC
259102	259126	CCGGGGCCGCTGGCGCATCCGGGCC
259212	259251	CCGATTTCCGGCAGTGGGCGACACCCTCTACACCCGTACC
259271	259302	CCAACTCGCCCAAACCGGGCCGTGCGCCAACC
259365	259473	CCGGTGCGCCATGCTGCCCGCCAGCCCCGATTGGAAACCCGGCGCTGTGCCAGGTGACGACTTGTCCAGGATCGGTGCCGACGCGCCGGCGCCGGCCGCCGATCCAACC
259497	259539	CCGAAAGCGGGTTCCCGGGCCGCACTTCGATGCCGGTATTGCC
259697	259757	CCCGGCTATTGCCTAACCTGGCGACCGTCCTGGACTGGGAATCCTGCGACCACACCGCTCC
259983	260066	CCTTTGTGAGACCCCAACATTCGGGGCCACACGATCGAAACCGTGGAAGGCGCCTTCGACTACTTCTACCTGGCATGGCACCCC
260125	260251	CCGACGCCGATCCATGCCGGCGCCAGCCCTCCTAGGTCGTCACGCCGTCCCGGGACCGCGACCCGTGCGTCCGCATCGCCAAGATATGCCCGCCAGCCGAACCGGTTGGCGCGCCCGTTCCATAGCC
260306	260336	CCAGCAACTGAAATGCCGGTGTGATGCCGCC
260357	260466	CCAGCGCCGCCGCGAGGCCGCCGCCGGCACTAGCGCCGCCGATTGCCACCCGCGCGGGGTCCACCGCCGGCAGGCTGGCCAGCCAGGTCAACGCCGAGTAGCAGTCGCCC
260489	260605	CCGGCGCCAGGCGGTAGTCCACCGATGCGACAGTGATGCCCAGTCTGCTGCTGAACCGGAGGCAGAGCCGATCGTCCTGTTGCGCGGTGCCCATTACGTATCCGCCGGCGTGGATCC
260635	260685	CCGGCGGGTCGGTATAGCCGGACACCGACCCCGGATTCCAGGGTGAGCACC
260952	260977	CCGAGGATGCCTACGGTTTTCCCGCC
261005	261057	CCACCGCCGGCGTTGCACCGGCTCACCCGGTTTCGCAGCCCGTTGCGTGGTCC
261138	261169	CCTATGCGCCGCAGCTGGGCCAGGCCATCCCC
261193	261242	CCCCGCTTTCACCTGGCCCACCCGTCCGTCCTGGCTGTACCGGTTGACCC
261526	261558	CCCCCACATGGTCACCGGGTTGCGATCGATACC
261579	261615	CCAACGTGGCTGACACCCGGGCGCAGCCGTGCGATCC
261726	261850	CCCTGGGCGGGTTCACCCGCAAGGCCGCCCTGCTGCTGCCCCGGGGCCGTGTCGTGAGCCCGGGCGACTTCCCGGTCAACAAGACCGCCGCCGCCGCCGGGATCACCGCGGAGGCCATTGGCCCC
261903	261949	CCACGCTGGCCGGCCTGCCGCAACGCACCGCCCGGCTGCCGCTGGCC
261969	262000	CCGTGCGCACCTGGAGCGGCGTGCCGCTGGCC
262099	262114	CCAGATCGCCGACCCC
262171	262201	CCCGGCCCGCATCATCGTTCCCGCACTGCCC
262354	262391	CCACCGCCAGGCCCTCGGCGCTGTGGAACCAGGCCACC
262423	262487	CCGCCGTCGTAGCCCACGACCTGCTGTTGTACCCGCTCTACGCGCTGGCCGACCGGATCCTGGCC
262518	262540	CCCCGCCGCCGCCCGGAACTACC
262626	262663	CCGACATACCTGGATGCGACCGGACAGACGCAGGAACC
262806	262850	CCCACCATGAACCAGCGACGCGCCGCCGGGTCAACCGGTGTGGCC
262897	262948	CCTTGAGTGTCGCCGGGGGTTCGCTACCGGTGGTGGGTAAGCACCTCAAGCC
263115	263161	CCCGACGACCTTGCCGTCGAATGGCCGGCGCCGGAGCGCACGCCGCC
263180	263232	CCACCGCCGTTACGTCCACCGCCGTCGCGTCCTCTACGGCGACGACCCGGCCC
263252	263309	CCGCAAAGATATGCCCACCAAACCCGCGCCGGTGTTGATCTTCGTCCCAGGCGGTGCC
263381	263450	CCTATCGATCGACTACCGGGTCGCACCGCATCACCGCTGGCCACGACACATCCTGGATGTCAAGACCGCC
263524	263600	CCGGCGGCCACTTGTCCGCGCTGGCCGGGCTCACCGCCAACGACCCGCAATATCAGGCCGAGCTGCCAGAGGGCTCC
263654	263676	CCGCTCCACCCCGGAACGTGCCC
263729	263790	CCCCGAAGTGTTCCGTGACGCGTCGCCGATCCAACGAGTCACCAGAAATGCACCGCCATTCC
263888	263922	CCTGGAGCTGCCCGGTGCGGGCCACGGCTTCGACC
264315	264344	CCACATCCGGCCGTGGCGGTTGCGCGCCCC
264386	264413	CCAGCACCCCGCTGAACCGCGACCACCC
264446	264481	CCAACCACCGGATCGCGGTGGTTGCCAAAATTCACC
264541	264585	CCGGGACCGGAGGTCGGCCGCTATGTGCCTGACCCCGCTCCTACC
264602	264679	CCGCGGCGTTCATCGACCACTTGCGCCACCTCGGCCGGATTCCTGCAACCATCCGGTACACCACGCAGGGTCTAGGCC
264709	264793	CCCGCACTGACCATGCCATTTACCCCGCCACCGACGTTCATGAATCACCGGCTCACCCCGGAGCGCAGGTTCGCCACCGCCACCC
264955	264984	CCGGAGCGGATCTCCGGTAACCGCTTCACC
265003	265022	CCTGCCGACTCCGACGACCC
265061	265105	CCGCCAAGGAGAGCCACCAGCTTTTGGGACCGGAGTTGATCAGCC
265123	265150	CCACCTGCCGGTGCGGAAGCCTTGTTCC
265210	265254	CCCGGTCCGCGCGAACGCGGCCGCGTGGGGGCCGCGCTGGTCACC
265346	265383	CCGATGGTTCCACCGTGCAGGACCCGCATGAAGTAACC
265670	265695	CCGGCCTGTCGGTGGCAATCCTGACC
265776	265808	CCTTGGCTTTACCGAACGTCCGCCGACCAAGCC
266003	266022	CCGGTGACAACCTACCGGCC
266060	266077	CCGAGCCGGGGACCGCCC
266111	266157	CCGCCAATGGGCCGCTGGCGGTGGTGGCCACCAAGCGGATTATCACC
266208	266229	CCTGGTGCCGGTGTTCACCTCC
266261	266298	CCGAGAGGCGCCGGCCCCGTTGGACGGGCACCTAGCCC
266362	266456	CCCTCGGGCCCGTTCTCGCGGCCGATTCCGGAGTTCTTGTAGCCGCCGAAGGGTGAGCCGGGATCGAAGGCGTACCAGTTGATTCCGTATGTCCC
266505	266525	CCACACGCTGCCCGCCAGCCC
266585	266610	CCAGCACCGGCCCGAAGATCTCCTCC
266668	266826	CCGTTGTCCAAGCCCTCGGGACGGCCGCCGCCGCACACCAACCGAGCGCCCTCCTCGATGCCCTTGGCGATGTAGCCTTCAACGCGAGTCCGCTGCTTCTCCGAGATCAGCGGCCCGATCTGAGCTGCCGGGTCCGACGGCGGGCCCACCGGGAGAGCC
266843	266880	CCGCAGCCACGATTTCGTCGTACCGGGAGCGCGGAGCC
266905	266937	CCCTGTCCGGCGTTCATGACGCCGGAGAACACC
266957	266999	CCAGGTCGACGTCCTCGAGAATGATGGCCGCCGACTTGCCGCC
267039	267071	CCTGCCGACCTCTCGGCCGACGGCCGAGCTGCC
267113	267189	CCTGACCGGTCTCAATCCCTCCCGGCACTACCGACAACACCCCCTCGGGCAGGCCCACCTCGGCGAACACCTCCGCC
267297	267327	CCAGGCCACGATCGCGCCCACCACACCGACC
267352	267401	CCATAGGAGCCGGTGCGGGTTTCGGTCCAGGTGACCTTGTCCGCTGCACC
267419	267436	CCCCCATCGAACCCATCC
267503	267546	CCTTGCGCTCAGCCAGCATCTTGACCGCCGCAGCGATCACCGCC
267635	267665	CCGCCATCGGCACCTTGCCGACATATTCCCC
267913	267939	CCGGGACGGATGTCAGCCACCACGCCC
267978	268004	CCGGTGCCGGCAGCCCAGCGCAGACCC
268116	268151	CCCATCTCGTGCCCGCCGAATGGCCCCAGCCAAACC
268168	268215	CCAACCCGCCTGGCTTGGTCACCCGCAGCATCTCGGTGCCAAGCTGCC
268288	268339	CCATGCCTGACGCCCGGACGAACATGCCGGGCCGGCCGGTGAACGCAGGTCC
268363	268432	CCGGCTCGACGCCGATGTAGCCGACACCGGCGTCGGAGAACGCCGTCGCGAAATACCCCGGCCCGCCGCC
268513	268538	CCGCCAGTGTGCGATAGAACCGTGCC
268621	268661	CCGCCACCTGGCACACCCTACGGCCCGCTAGGCTATCGACC
268901	268943	CCGCAGCCCGATGTGGGCTTGGGCCGCTGCGCCGAGTGCGCCC
268961	269002	CCCAAAACGGCTGGCCGTTTGTGGCCCGGCTGTTGTATGGCC
269025	269055	CCATTGCCACCGTGAGCAGTGGCCGGTGGCC
269211	269261	CCTCGACGAGGCGCCGTCGCCAACGTTGTCCGGCCCACGTGCGCCCACGCC
269338	269359	CCTCGGATACCGGGCCTGCACC
269465	269508	CCAAACACCATGTGCTGCAAAGCTCCTGGGTGCACTTGTTGCCC
269549	269586	CCCAGCACGGCGTGCCCACCATCGGGTACAGATCCTCC
269890	269943	CCCAATAGCCGGCCGCGCCAGCGCCGCCGACCAGCAGCATCGAAAGCCACGCCC
269974	270017	CCGACGATGCACCGGAGGTTTGGCCGCCGACCCGATAAAGAGCC
270037	270082	CCGCTGCTAGCCGGCCGAGGGTGCGTGCGGCCGCGCCCATGTCGCC
270103	270128	CCAGCCACCCGACGCCGGCCGCGGCC
270146	270174	CCCGGTGAGCAGCAGCTCCTGGACCGCCC
270192	270226	CCGGGAACGGTCACCCCGGAAATGACCAGATCACC
270274	270336	CCGGTGCCGAACCGGACCACGAGAAGCGCCGCATGGTGCCCGCGGGCAAGACCGCAACCGTCC
270355	270376	CCGCTGCCACCGCCGCCCAACC
270400	270422	CCTTGCCCCACACCCCCCACGCC
270442	270486	CCAGCGCCAGACAGCAGACCACCGCCGCCGTTGCCGGTCGCAGCC
270505	270665	CCGTGCCCGCACCGGAGAGTGTGTATCCGGGTACCGCCAGCGCGACCCACTTCTGTCCGTCGCGCAGCACGCCCAGGCCGGGTGCGGCATCGACCACCACCCGTAGCGCGTGCAGACCTGGGCCGGTCGCAAGGACAGCCGGGACCATCACGGACACCGCC
270688	270728	CCACGGGCCGGCGCGCCACAGTCGGTAGTCCGATCGCCACC
270773	270845	CCGCGAGCTAGGTACGGCCTCGCCGTTCCAGATCCCACCGAGACTGGCCAAGCTGCCAAGCGTGCCCAGCCCC
270915	271028	CCCAGCGCCGACGCCGTCAGCCAGGGCAGCGCACCCACCAGCGCGGAGCCCAACGCCGCGACCCCACATTGCCAGCGCGGGCGGCCCGCGCCGGGCATCGCCACGCACACCACC
271052	271124	CCCGGACGGGGTCAGGCCGGCCAGCGCAACCCAGAACGCCAGCCCAAAAAGCCCGAACCAACCCGCGCCAACC
271156	271199	CCCAGGGCAGACACCCATAGCCGACCAGCAGGCTCCAATGGCCC
271260	271331	CCGGCTGCCCCCGCTGCGGGTAGTGCCGTTGCGACCAGTCGGGCCGCGCCCCAGCCCGCCAGCCAAAGCCCC
271381	271458	CCAAAGCGACCGCGAAGTCCTGCGGAGTCGCCCGGGGCGCCGATGTCAGCCCTAGGGCGTTGGCCGACACATACGACC
271494	271616	CCGGGCCGCAGTAGCGGCGCGGCCAACAGCAGCACCAAGACCAGCGCGTACCCCGGTCGGAACCAGCGCACGTCGCCTGATTAGCGCCGCTCGGGCGGGCCGGGGTCGGGATGCCCCGCGTCC
271636	271663	CCGAACCGAGTCGGGGCGGATCCGAGCC
271717	271750	CCTCCGCTCCAGGCACCGGTTCTTCGAAGCCGCC
271771	271809	CCCGATCCCCGCTGGCAGCCATCAGCGCACCTTCGGTCC
271833	271862	CCACCGCCGACCAGCGCGACCAAGCCGGCC
271885	271905	CCCGCGACCACAGCGCCAGCC
272052	272087	CCGGACACCGGGTCCACCCAGAATGTTCGCTGCGCC
272127	272147	CCGGGTAGCCCCCACATCGCC
272209	272236	CCACCAGCTTCCCCTCGGGGGTGTAGCC
272268	272287	CCGTTGACGTCCTCCTCGCC
272366	272402	CCGGTAAGACAGCCCGTCGTGCCGCAGCGGAATGGCC
272503	272537	CCGTGTCGACGATCGCCAGCAGCAGCCCGCTGTCC
272555	272585	CCGGAGCGAGGATCCGACCTGAAGTGTGACC
272680	272704	CCGAGTCGAGTGCCGTTCCAGTGCC
272802	272943	CCGAGTCCGATAGCGCCGCACGCGGCGAACCGCAACATGACTGCCCGGTTCACCTGCGCCGCTCTCCCCCGCAAGCGGGTGGTGCCCCCACCTCATCGCTTCGTCCCCCGCAAGCGGGCGGTGCCCCCACTGCATCGTCGCC
272999	273040	CCCGCTCCGACCTGACCAAGCGAGGCAAAACCCGTTTGACCC
273125	273168	CCAACGGCCAGGTGGTGGGTGGGACCCGTGGCTTTCTGCCCGCC
273435	273587	CCTGTCCCTGCTGCCCGACGCGGATCATGCCAGCCTGACCGTGTGGCTGGCCAACCTGACGCTCACCCAGATCTATGTGCCGCTGACCCTGACCGGCGGCCTGACCCAGATGTGGAGCCTGTCCGTGGAGGTCGCCTTCTATGCGGCGCTGCC
273606	273635	CCGCCGAATTCCGGTCGGTGCCCGAGTGCC
273681	273725	CCCGTTGGACGCCGGGTCGGGGATCAACCCGTTGACCTGGCCGCC
273773	273814	CCTACAGCCCGGTCGGGTTGCCGCATCGGTGGGCGCGCCGCC
273833	273893	CCGCGCTGCTGGGTTACCTGGTGGCGGCCTCGCCGTTGGCGGGTCCGGAGGGCCTGGTTCC
273961	274045	CCGCTGGTGCTGGACCGGCCCGACACGTCGCACCGGCTGCTGGGCAGCCCCGCGATGGTGACCCTGGGCCGTTGGTCCTATGGCC
274064	274121	CCGCGCTGGCCATGGTGTTTCCCGTGATCGGAGCGTTCCCGTTTACCGGGCGAATGCC
274163	274236	CCGCGGTCAGCTACGCCCTGGTCGAGTCGCCCTGCCGGGAAGCGTTGCGCCGCTGGGAGCGCCGCAACGAACCC
274273	274350	CCCTGACTCGGCCGGCTGACACCTGGCGGGCACCTAGTCGATCGTGCCCGCTGGCACGATCCACTGACAGGGCTGACC
274398	274420	CCAGCCCGTGTTCCTCGCCGGCC
274545	274562	CCACCATGAGCCGCTGCC
274628	274679	CCGGCCTCAGCCAACGGTTCCACCGCCCGCCGCACGGCGGGCCGGCTGAGCC
275112	275142	CCAATTCGGCATCGCCACCGGCACCAGCTCC
275266	275294	CCGAACCGGTCCATCCCGAGGTAGGAGCC
[truncated: 31,062 more rows]
