# Supplementary material for: Mapping and characterization of G-quadruplexes in Mycobacterium tuberculosis gene promoter regions
Source: Sci Rep. 2017 Jul 18;7:5743. doi: 10.1038/s41598-017-05867-z (PMC5515968; doi:10.1038/s41598-017-05867-z)
Supplement: Supplementary file 4 — Supplementary File S2 [file 41598_2017_5867_MOESM4_ESM.xls]

## Sheet: Primary TSS
M. tuberculosis primary TSS extracted from "Cortes T, Schubert OT, Rose G, et al. Genome-wide Mapping of Transcriptional Start Sites Defines an Extensive Leaderless Transcriptome in Mycobacterium tuberculosis. Cell Reports, 2013, Volume 6, Issue 2".
RvNumber	Strand	TSS position
Rv0001	+	4411177
Rv0002	+	1935
Rv0003	+	3034
Rv0004	+
Rv0005	+	5181
Rv0006	+
Rv0007	+
Rv0008c	-
Rv0009	+
Rv0010c	-
Rv0011c	-	14085
Rv0012	+	14067
Rv0013	+	14914
Rv0014c	-
Rv0015c	-	19032
Rv0016c	-
Rv0017c	-
Rv0018c	-	23370
Rv0019c	-	24125
Rv0020c	-	25515
Rv0021c	-
Rv0022c	-
Rv0023	+
Rv0024	+
Rv0025	+	29245
Rv0026	+	29632
Rv0027	+
Rv0028	+
Rv0029	+	32057
Rv0030	+	33227
Rv0031	+
Rv0032	+	33940
Rv0033	+
Rv0034	+
Rv0035	+
Rv0036c	-	39867
Rv0037c	-	41231
Rv0038	+	41307
Rv0039c	-	42840
Rv0040c	-	43410
Rv0041	+	43562
Rv0042c	-
Rv0043c	-
Rv0044c	-	49027
Rv0045c	-	50010
Rv0046c	-	51374
Rv0047c	-	51784
Rv0048c	-	52697
Rv0049	+	52810
Rv0050	+
Rv0051	+
Rv0052	+
Rv0053	+	58117
Rv0054	+
Rv0055	+
Rv0056	+
Rv0057	+
Rv0058	+	60286
Rv0059	+
Rv0060	+	63872
Rv0061c	-	65538
Rv0062	+
Rv0063	+
Rv0064	+	68420
Rv0064A	+
Rv0065	+
Rv0066c	-	74568
Rv0067c	-
Rv0068	+	75255
Rv0069c	-
Rv0070c	-	79314
Rv0071	+
Rv0072	+	80240
Rv0073	+
Rv0074	+
Rv0075	+
Rv0076c	-
Rv0077c	-
Rv0078	+
Rv0078A	-	88004
Rv0079	+	88166
Rv0080	+	88712
Rv0081	+	89278
Rv0082	+	89536
Rv0083	+
Rv0084	+
Rv0085	+	92828
Rv0086	+
Rv0087	+
Rv0088	+
Rv0089	+
Rv0090	+
Rv0091	+	99622
Rv0092	+
Rv0093c	-
Rv0094c	-
Rv0095c	-
Rv0096	+
Rv0097	+
Rv0098	+
Rv0099	+
Rv0100	+
Rv0101	+
Rv0102	+	117714
Rv0103c	-	122199
Rv0104	+
Rv0105c	-
Rv0106	+
Rv0107c	-
Rv0108c	-	131130
Rv0109	+	131340
Rv0110	+	132914
Rv0111	+	133845
Rv0112	+	136142
Rv0113	+
Rv0114	+
Rv0115	+
Rv0116c	-	141054
Rv0117	+	141172
Rv0118c	-	143876
Rv0119	+
Rv0120c	-	147828
Rv0121c	-	148342
Rv0122	+
Rv0123	+
Rv0124	+
Rv0125	+	151075
Rv0126	+	152323
Rv0127	+
Rv0128	+
Rv0129c	-	157653
Rv0130	+	157830
Rv0131c	-
Rv0132c	-
Rv0133	+	160869
Rv0134	+	161768
Rv0135c	-
Rv0136	+
Rv0137c	-	165271
Rv0138	+	165294
Rv0139	+
Rv0140	+
Rv0141c	-	167684
Rv0142	+	167572
Rv0143c	-
Rv0144	+
Rv0145	+	171214
Rv0146	+
Rv0147	+	173231
Rv0148	+
Rv0149	+	175373
Rv0150c	-	177341
Rv0151c	-
Rv0152c	-
Rv0153c	-
Rv0154c	-	183210
Rv0155	+
Rv0156	+
Rv0157	+
Rv0157A	-	186620
Rv0158	+	186720
Rv0159c	-
Rv0160c	-
Rv0161	+
Rv0162c	-	193360
Rv0163	+	193117
Rv0164	+
Rv0165c	-	194931
Rv0166	+	194917
Rv0167	+	196735
Rv0168	+
Rv0169	+
Rv0170	+
Rv0171	+
Rv0172	+
Rv0173	+
Rv0174	+	205224
Rv0175	+	206648
Rv0176	+
Rv0177	+	208324
Rv0178	+	208759
Rv0179c	-	210817
Rv0180c	-
Rv0181c	-
Rv0182c	-	214579
Rv0183	+	214087
Rv0184	+	214969
Rv0185	+
Rv0186	+
Rv0186A	-	218610
Rv0187	+	218392
Rv0188	+
Rv0189c	-	221723
Rv0190	+	221819
Rv0191	+
Rv0192	+
Rv0192A	+	223579
Rv0193c	-
Rv0194	+
Rv0195	+	230613
Rv0196	+
Rv0197	+
Rv0198c	-	236681
Rv0199	+	236550
Rv0200	+
Rv0201c	-	238559
Rv0202c	-	241335
Rv0203	+
Rv0204c	-	243214
Rv0205	+	243384
Rv0206c	-	247527
Rv0207c	-	248471
Rv0208c	-
Rv0209	+	249020
Rv0210	+
Rv0211	+	251674
Rv0212c	-	254666
Rv0213c	-
Rv0214	+
Rv0215c	-
Rv0216	+	258903
Rv0217c	-	260831
Rv0218	+
Rv0219	+
Rv0220	+	262812
Rv0221	+
Rv0222	+
Rv0223c	-
Rv0224c	-
Rv0225	+	268662
Rv0226c	-
Rv0227c	-
Rv0228	+
Rv0229c	-
Rv0230c	-
Rv0231	+	276025
Rv0232	+	277876
Rv0233	+
Rv0234c	-
Rv0235c	-
Rv0236A	-	287111
Rv0236c	-	286897
Rv0237	+	287118
Rv0238	+	288396
Rv0239	+	289087
Rv0240	+	289115
Rv0241c	-
Rv0242c	-	292114
Rv0243	+	292134
Rv0244c	-	295712
Rv0245	+	295687
Rv0246	+
Rv0247c	-
Rv0248c	-	301301
Rv0249c	-	301683
Rv0250c	-	302068
Rv0251c	-
Rv0252	+
Rv0253	+
Rv0254c	-
Rv0255c	-
Rv0256c	-	309839
Rv0257	+
Rv0258c	-	310749
Rv0259c	-
Rv0260c	-
Rv0261c	-
Rv0262c	-	314854
Rv0263c	-
Rv0264c	-
Rv0265c	-	317503
Rv0266c	-
Rv0267	+
Rv0268c	-	323301
Rv0269c	-
Rv0270	+	324567
Rv0271c	-	328499
Rv0272c	-	329719
Rv0273c	-	330350
Rv0274	+	330374
Rv0275c	-	331693
Rv0276	+	331705
Rv0277A	-	333420
Rv0277c	-
Rv0278c	-
Rv0279c	-
Rv0280	+	339322
Rv0281	+	340998
Rv0282	+	341976
Rv0283	+	343687
Rv0284	+	345432
Rv0285	+
Rv0286	+
Rv0287	+
Rv0288	+
Rv0289	+
Rv0290	+
Rv0291	+
Rv0292	+
Rv0293c	-	358074
Rv0294	+
Rv0295c	-	359748
Rv0296c	-	361198
Rv0297	+	361265
Rv0298	+	363252
Rv0299	+
Rv0300	+	363826
Rv0301	+
Rv0302	+	364523
Rv0303	+
Rv0304c	-
Rv0305c	-	375746
Rv0306	+
Rv0307c	-	377055
Rv0308	+	377113
Rv0309	+	377931
Rv0310c	-
Rv0311	+	379172
Rv0312	+	380521
Rv0313	+	382470
Rv0314c	-	383587
Rv0315	+
Rv0316	+
Rv0317c	-	385967
Rv0318c	-
Rv0319	+	387083
Rv0320	+
Rv0321	+	388582
Rv0322	+
Rv0323c	-
Rv0324	+
Rv0325	+
Rv0326	+
Rv0327c	-
Rv0328	+	394111
Rv0329c	-
Rv0330c	-
Rv0331	+	396168
Rv0332	+
Rv0333	+	398254
Rv0334	+
Rv0335c	-
Rv0336	+	400168
Rv0337c	-
Rv0338c	-	405887
Rv0339c	-	408465
Rv0340	+	408596
Rv0341	+	409309
Rv0342	+	410727
Rv0343	+	412695
Rv0344c	-
Rv0345	+	415044
Rv0346c	-	417027
Rv0347	+
Rv0348	+
Rv0349	+	418842
Rv0350	+	419779
Rv0351	+
Rv0352	+	422404
Rv0353	+	423374
Rv0354c	-
Rv0355c	-	434762
Rv0356c	-
Rv0357c	-
Rv0358	+	436578
Rv0359	+	437518
Rv0360c	-
Rv0361	+	438790
Rv0362	+
Rv0363c	-	442325
Rv0364	+	442394
Rv0365c	-
Rv0366c	-
Rv0367c	-	445259
Rv0368c	-
Rv0369c	-
Rv0370c	-
Rv0371c	-
Rv0372c	-
Rv0373c	-
Rv0374c	-
Rv0375c	-
Rv0376c	-
Rv0377	+	454421
Rv0378	+
Rv0379	+	455974
Rv0380c	-
Rv0381c	-
Rv0382c	-
Rv0383c	-	459317
Rv0384c	-	462022
Rv0385	+	462133
Rv0386	+
Rv0387c	-
Rv0388c	-	468245
Rv0389	+	468295
Rv0390	+	469591
Rv0391	+
Rv0392c	-	472669
Rv0393	+
Rv0394c	-	474841
Rv0395	+
Rv0396	+
Rv0397	+
Rv0398c	-
Rv0399c	-
Rv0400c	-	479753
Rv0401	+
Rv0402c	-
Rv0403c	-
Rv0404	+	483754
Rv0405	+
Rv0406c	-
Rv0407	+	490783
Rv0408	+
Rv0409	+
Rv0410c	-
Rv0411c	-
Rv0412c	-	499663
Rv0413	+
Rv0414c	-
Rv0415	+	501049
Rv0416	+
Rv0417	+
Rv0418	+	503495
Rv0419	+	505051
Rv0420c	-
Rv0421c	-
Rv0422c	-
Rv0423c	-	510322
Rv0424c	-
Rv0425c	-
Rv0426c	-	515930
Rv0427c	-	516892
Rv0428c	-
Rv0429c	-	518396
Rv0430	+	518703
Rv0431	+
Rv0432	+	519600
Rv0433	+
Rv0434	+
Rv0435c	-	524844
Rv0436c	-
Rv0437c	-
Rv0438c	-
Rv0439c	-	528314
Rv0440	+
Rv0441c	-	530724
Rv0442c	-	532307
Rv0443	+	532396
Rv0444c	-
Rv0445c	-	534398
Rv0446c	-	535480
Rv0447c	-
Rv0448c	-
Rv0449c	-
Rv0450c	-	541949
Rv0451c	-	542096
Rv0452	+
Rv0453	+
Rv0454	+
Rv0455c	-	545821
Rv0456A	-	547481
Rv0456B	-
Rv0456c	-	546803
Rv0457c	-
Rv0458	+	549644
Rv0459	+
Rv0460	+	551710
Rv0461	+
Rv0462	+	552614
Rv0463	+
Rv0464c	-	555117
Rv0465c	-	556306
Rv0466	+	556404
Rv0467	+	557436
Rv0468	+
Rv0469	+	559861
Rv0470A	-
Rv0470c	-	561787
Rv0471c	-	562713
Rv0472c	-	563452
Rv0473	+	563567
Rv0474	+	564987
Rv0475	+
Rv0476	+	566484
Rv0477	+
Rv0478	+	566840
Rv0479c	-	568967
Rv0480c	-
Rv0481c	-
Rv0482	+
Rv0483	+
Rv0484c	-	574279
Rv0485	+	573837
Rv0486	+	574903
Rv0487	+
Rv0488	+
Rv0489	+	578426
Rv0490	+	579290
Rv0491	+
Rv0492A	-
Rv0492c	-
Rv0493c	-
Rv0494	+
Rv0495c	-
Rv0496	+	586346
Rv0497	+
Rv0498	+
Rv0499	+
Rv0500	+	589897
Rv0500A	+	591041
Rv0500B	+	591447
Rv0501	+	591654
Rv0502	+	592713
Rv0503c	-	594780
Rv0504c	-
Rv0505c	-	596642
Rv0506	+	596655
Rv0507	+
Rv0508	+
Rv0509	+	600397
Rv0510	+
Rv0511	+	602389
Rv0512	+
Rv0513	+
Rv0514	+
Rv0515	+	606527
Rv0516c	-	608588
Rv0517	+	608716
Rv0518	+	610117
Rv0519c	-
Rv0520	+
Rv0521	+
Rv0522	+	612908
Rv0523c	-	614814
Rv0524	+	614835
Rv0525	+
Rv0526	+
Rv0527	+
Rv0528	+
Rv0529	+
Rv0530	+
Rv0531	+	622329
Rv0532	+
Rv0533c	-	625551
Rv0534c	-
Rv0535	+	626441
Rv0536	+
Rv0537c	-	629973
Rv0538	+	629935
Rv0539	+
Rv0540	+
Rv0541c	-
Rv0542c	-
Rv0543c	-
Rv0544c	-
Rv0545c	-	637541
Rv0546c	-	637969
Rv0547c	-
Rv0548c	-	639979
Rv0549c	-	640856
Rv0550c	-
Rv0551c	-	642811
Rv0552	+
Rv0553	+	644400
Rv0554	+
Rv0555	+	646298
Rv0556	+
Rv0557	+
Rv0558	+	649689
Rv0559c	-	650746
Rv0560c	-	651712
Rv0561c	-
Rv0562	+	652771
Rv0563	+	653837
Rv0564c	-
Rv0565c	-
Rv0566c	-	658072
Rv0567	+
Rv0568	+	659449
Rv0569	+	660982
Rv0570	+
Rv0571c	-	664818
Rv0572c	-	665817
Rv0573c	-
Rv0574c	-	668453
Rv0575c	-	670137
Rv0576	+	669837
Rv0577	+
Rv0578c	-	676032
Rv0579	+	676055
Rv0580c	-	677616
Rv0581	+
Rv0582	+
Rv0583c	-	679145
Rv0584	+	678861
Rv0585c	-
Rv0586	+	684410
Rv0587	+
Rv0588	+
Rv0589	+
Rv0590	+
Rv0590A	+
Rv0591	+
Rv0592	+
Rv0593	+
Rv0594	+
Rv0595c	-
Rv0596c	-	695485
Rv0597c	-
Rv0598c	-
Rv0599c	-	697800
Rv0600c	-
Rv0601c	-
Rv0602c	-
Rv0603	+
Rv0604	+
Rv0605	+
Rv0606	+
Rv0607	+
Rv0608	+
Rv0609	+
Rv0609A	+
Rv0610c	-	706243
Rv0611c	-
Rv0612	+	706075
Rv0613c	-	709515
Rv0614	+
Rv0615	+
Rv0616A	+	710782
Rv0616c	-
Rv0617	+
Rv0618	+
Rv0619	+
Rv0620	+
Rv0621	+	714190
Rv0622	+
Rv0623	+	716410
Rv0624	+
Rv0625c	-	717896
Rv0626	+	718025
Rv0627	+
Rv0628c	-	720014
Rv0629c	-
Rv0630c	-
Rv0631c	-
Rv0632c	-	729278
Rv0633c	-	730163
Rv0634A	+
Rv0634B	+	731494
Rv0634c	-	731178
Rv0635	+	731930
Rv0636	+
Rv0637	+
Rv0638	+	733362
Rv0639	+	734104
Rv0640	+
Rv0641	+	735242
Rv0642c	-	737257
Rv0643c	-	738191
Rv0644c	-	739243
Rv0645c	-
Rv0646c	-
Rv0647c	-
Rv0648	+
Rv0649	+
Rv0650	+
Rv0651	+	748059
Rv0652	+
Rv0653c	-
Rv0654	+	749967
Rv0655	+	751258
Rv0656c	-
Rv0657c	-	753643
Rv0658c	-	754409
Rv0659c	-
Rv0660c	-	755231
Rv0661c	-
Rv0662c	-
Rv0663	+	756115
Rv0664	+
Rv0665	+
Rv0666	+
Rv0667	+	759592
Rv0668	+
Rv0669c	-
Rv0670	+	769792
Rv0671	+	770582
Rv0672	+	771484
Rv0673	+
Rv0674	+
Rv0675	+
Rv0676c	-	778600
Rv0677c	-	778967
Rv0678	+	778988
Rv0679c	-
Rv0680c	-	780472
Rv0681	+
Rv0682	+	781376
Rv0683	+
Rv0684	+
Rv0685	+	784748
Rv0686	+	786120
Rv0687	+
Rv0688	+
Rv0689c	-
Rv0690c	-	791272
Rv0691A	+
Rv0691c	-
Rv0692	+	791713
Rv0693	+
Rv0694	+
Rv0695	+
Rv0696	+
Rv0697	+
Rv0698	+	798673
Rv0699	+
Rv0700	+	800203
Rv0701	+	800357
Rv0702	+	801370
Rv0703	+	801970
Rv0704	+	802392
Rv0705	+
Rv0706	+
Rv0707	+
Rv0708	+
Rv0709	+	805404
Rv0710	+
Rv0711	+	806300
Rv0712	+	808746
Rv0713	+	809893
Rv0714	+	811228
Rv0715	+
Rv0716	+
Rv0717	+
Rv0718	+
Rv0719	+	813387
Rv0720	+	813620
Rv0721	+
Rv0722	+
Rv0723	+
Rv0724	+	815507
Rv0724A	-
Rv0725c	-	818510
Rv0726c	-
Rv0727c	-
Rv0728c	-
Rv0729	+
Rv0730	+
Rv0731c	-
Rv0732	+	824715
Rv0733	+
Rv0734	+
Rv0735	+	827421
Rv0736	+
Rv0737	+
Rv0738	+
Rv0739	+
Rv0740	+
Rv0741	+	832425
Rv0742	+
Rv0743c	-
Rv0744c	-	834946
Rv0745	+
Rv0746	+
Rv0747	+	838375
Rv0748	+	840947
Rv0749	+
Rv0749A	-	841917
Rv0750	+	842029
Rv0751c	-
Rv0752c	-
Rv0753c	-	845993
Rv0754	+
Rv0755A	-	850849
Rv0755c	-	850506
Rv0756c	-	851739
Rv0757	+	851607
Rv0758	+	852061
Rv0759c	-
Rv0760c	-
Rv0761c	-	855892
Rv0762c	-
Rv0763c	-
Rv0764c	-
Rv0765c	-
Rv0766c	-
Rv0767c	-	860710
Rv0768	+
Rv0769	+
Rv0770	+
Rv0771	+
Rv0772	+
Rv0773c	-
Rv0774c	-
Rv0775	+	868281
Rv0776c	-
Rv0777	+	869997
Rv0778	+
Rv0779c	-
Rv0780	+	873085
Rv0781	+
Rv0782	+	874552
Rv0783c	-
Rv0784	+
Rv0785	+
Rv0786c	-	881713
Rv0787	+
Rv0787A	+
Rv0788	+
Rv0789c	-
Rv0790c	-
Rv0791c	-
Rv0792c	-	886879
Rv0793	+
Rv0794c	-	888662
Rv0795	+
Rv0796	+
Rv0797	+	890314
Rv0798c	-
Rv0799c	-
Rv0800	+
Rv0801	+	894631
Rv0802c	-
Rv0803	+	895781
Rv0804	+
Rv0805	+	898791
Rv0806c	-
Rv0807	+	901635
Rv0808	+
Rv0809	+	903433
Rv0810c	-	905163
Rv0811c	-	906340
Rv0812	+	906403
Rv0813c	-	908113
Rv0814c	-
Rv0815c	-	909581
Rv0816c	-
Rv0817c	-
Rv0818	+	910938
Rv0819	+	911712
Rv0820	+
Rv0821c	-	914199
Rv0822c	-	916423
Rv0823c	-	917935
Rv0824c	-	918781
Rv0825c	-	919635
Rv0826	+	919575
Rv0827c	-	921133
Rv0828c	-
Rv0829	+
Rv0830	+	921933
Rv0831c	-	923711
Rv0832	+	924874
Rv0833	+	924989
Rv0834c	-
Rv0835	+	930544
Rv0836c	-
Rv0837c	-
Rv0838	+	934720
Rv0839	+	935550
Rv0840c	-
Rv0841	+
Rv0842	+
Rv0843	+
Rv0844c	-	941120
Rv0845	+
Rv0846c	-	944224
Rv0847	+	944328
Rv0848	+
Rv0849	+
Rv0850	+
Rv0851c	-	948468
Rv0852	+
Rv0853c	-	951118
Rv0854	+	951183
Rv0855	+
Rv0856	+	952769
Rv0857	+
Rv0858c	-
Rv0859	+	955011
Rv0860	+
Rv0861c	-	960333
Rv0862c	-	962613
Rv0863	+
Rv0864	+	962680
Rv0865	+
Rv0866	+
Rv0867c	-
Rv0868c	-
Rv0869c	-
Rv0870c	-	967748
Rv0871	+	967726
Rv0872c	-	970282
Rv0873	+	970455
Rv0874c	-
Rv0875c	-
Rv0876c	-	975970
Rv0877	+	976052
Rv0878c	-
Rv0879c	-
Rv0880	+	978917
Rv0881	+
Rv0882	+
Rv0883c	-	981311
Rv0884c	-	982554
Rv0885	+	982724
Rv0886	+
Rv0887c	-
Rv0888	+	987053
Rv0889c	-	989861
Rv0890c	-	992905
Rv0891c	-	993739
Rv0892	+	993801
Rv0893c	-	996295
Rv0894	+	996447
Rv0895	+
Rv0896	+	999424
Rv0897c	-
Rv0898c	-	1002704
Rv0899	+	1002764
Rv0900	+
Rv0901	+
Rv0902c	-
Rv0903c	-
Rv0904c	-
Rv0905	+	1008207
Rv0906	+
Rv0907	+
Rv0908	+
Rv0909	+	1014642
Rv0910	+
Rv0911	+
Rv0912	+
Rv0913c	-
Rv0914c	-	1019965
Rv0915c	-
Rv0916c	-	1021685
Rv0917	+
Rv0918	+
Rv0919	+	1024400
Rv0920c	-	1027278
Rv0921	+	1027095
Rv0922	+	1027586
Rv0923c	-
Rv0924c	-
Rv0925c	-
Rv0926c	-
Rv0927c	-
Rv0928	+	1034851
Rv0929	+
Rv0930	+
Rv0931c	-	1040131
Rv0932c	-	1041165
Rv0933	+	1041264
Rv0934	+
Rv0935	+
Rv0936	+
Rv0937c	-	1046032
Rv0938	+	1046136
Rv0939	+
Rv0940c	-
Rv0941c	-	1052519
Rv0942	+
Rv0943c	-
Rv0944	+
Rv0945	+	1053924
Rv0946c	-	1056685
Rv0947c	-
Rv0948c	-	1058093
Rv0949	+	1058257
Rv0950c	-	1061729
Rv0951	+	1061896
Rv0952	+
Rv0953c	-
Rv0954	+	1065077
Rv0955	+
Rv0956	+	1067561
Rv0957	+
Rv0958	+	1069880
Rv0959	+
Rv0959A	+	1073327
Rv0960	+
Rv0961	+
Rv0962c	-
Rv0963c	-
Rv0964c	-
Rv0965c	-
Rv0966c	-
Rv0967	+	1077954
Rv0968	+
Rv0969	+	1078545
Rv0970	+
Rv0971c	-
Rv0972c	-
Rv0973c	-
Rv0974c	-
Rv0975c	-
Rv0976c	-
Rv0977	+	1090328
Rv0978c	-
Rv0979A	+	1094818
Rv0979c	-
Rv0980c	-
Rv0981	+	1096822
Rv0982	+	1097361
Rv0983	+	1099044
Rv0984	+
Rv0985c	-
Rv0986	+
Rv0987	+
Rv0988	+
Rv0989c	-
Rv0990c	-
Rv0991c	-	1108530
Rv0992c	-
Rv0993	+	1109271
Rv0994	+
Rv0995	+
Rv0996	+	1112311
Rv0997	+	1113861
Rv0998	+
Rv0999	+
Rv1000c	-
Rv1001	+	1117185
Rv1002c	-	1119997
Rv1003	+
Rv1004c	-
Rv1005c	-
Rv1006	+	1123589
Rv1007c	-
Rv1008	+
Rv1009	+	1127955
Rv1010	+
Rv1011	+	1130155
Rv1012	+
Rv1013	+	1131483
Rv1014c	-
Rv1015c	-	1134697
Rv1016c	-
Rv1017c	-	1136515
Rv1018c	-	1138124
Rv1019	+	1138249
Rv1020	+	1138964
Rv1021	+
Rv1022	+
Rv1023	+
Rv1024	+
Rv1025	+
Rv1026	+
Rv1027c	-
Rv1028A	+
Rv1028c	-
Rv1029	+
Rv1030	+
Rv1031	+	1155824
Rv1032c	-
Rv1033c	-	1158738
Rv1034c	-
Rv1035c	-	1160391
Rv1036c	-	1160434
Rv1037c	-
Rv1038c	-
Rv1039c	-
Rv1040c	-
Rv1041c	-
Rv1042c	-	1165499
Rv1043c	-	1166911
Rv1044	+
Rv1045	+
Rv1046c	-	1169280
Rv1047	+
Rv1048c	-
Rv1049	+	1172386
Rv1050	+
Rv1051c	-
Rv1052	+	1175662
Rv1053c	-
Rv1054	+	1176565
Rv1055	+	1177206
Rv1056	+
Rv1057	+
Rv1058	+
Rv1059	+
Rv1060	+
Rv1061	+	1184015
Rv1062	+
Rv1063c	-
Rv1064c	-
Rv1065	+	1187351
Rv1066	+
Rv1067c	-
Rv1068c	-
Rv1069c	-	1194546
Rv1070c	-
Rv1071c	-
Rv1072	+	1196175
Rv1073	+	1197123
Rv1074c	-	1199411
Rv1075c	-	1200382
Rv1076	+
Rv1077	+	1201717
Rv1078	+	1203267
Rv1079	+
Rv1080c	-	1206016
Rv1081c	-	1206454
Rv1082	+	1206480
Rv1083	+
Rv1084	+
Rv1085c	-	1210523
Rv1086	+	1210593
Rv1087	+	1211517
Rv1087A	+
Rv1088	+
Rv1089	+
Rv1089A	+	1215199
Rv1090	+
Rv1091	+
Rv1092c	-	1220487
Rv1093	+	1220538
Rv1094	+	1221959
Rv1095	+	1222844
Rv1096	+	1223986
Rv1097c	-
Rv1098c	-
Rv1099c	-	1228684
Rv1100	+
Rv1101c	-
Rv1102c	-	1231208
Rv1103c	-
Rv1104	+	1231299
Rv1105	+
Rv1106c	-
Rv1107c	-	1234357
Rv1108c	-
Rv1109c	-	1236095
Rv1110	+	1236184
Rv1111c	-	1238192
Rv1112	+
Rv1113	+	1239382
Rv1114	+
Rv1115	+
Rv1116	+
Rv1116A	-	1241401
Rv1117	+	1241603
Rv1118c	-
Rv1119c	-
Rv1120c	-
Rv1121	+	1243671
Rv1122	+
Rv1123c	-
Rv1124	+	1247129
Rv1125	+
Rv1126c	-
Rv1127c	-	1251410
Rv1128c	-
Rv1129c	-
Rv1130	+
Rv1131	+
Rv1132	+
Rv1133c	-	1261711
Rv1134	+
Rv1135A	+
Rv1135c	-	1264325
Rv1136	+
Rv1137c	-
Rv1138c	-
Rv1139c	-	1267030
Rv1140	+	1267276
Rv1141c	-	1269009
Rv1142c	-	1269958
Rv1143	+	1269936
Rv1144	+
Rv1145	+
Rv1146	+
Rv1147	+
Rv1148c	-
Rv1149	+	1277893
Rv1150	+	1278009
Rv1151c	-	1279617
Rv1152	+	1279655
Rv1153c	-
Rv1154c	-
Rv1155	+	1281429
Rv1156	+	1282306
Rv1157c	-
Rv1158c	-	1284890
Rv1159	+
Rv1159A	-	1286568
Rv1160	+
Rv1161	+	1287124
Rv1162	+
Rv1163	+	1292455
Rv1164	+
Rv1165	+	1293803
Rv1166	+
Rv1167c	-	1298965
Rv1168c	-
Rv1169c	-	1300219
Rv1170	+
Rv1171	+	1301226
Rv1172c	-	1302747
Rv1173	+	1302855
Rv1174c	-	1306073
Rv1175c	-
Rv1176c	-	1308792
Rv1177	+	1308908
Rv1178	+
Rv1179c	-	1313451
Rv1180	+	1313618
Rv1181	+
Rv1182	+
Rv1183	+	1321297
Rv1184c	-	1325688
Rv1185c	-	1327513
Rv1186c	-
Rv1187	+	1329390
Rv1188	+
Rv1189	+
Rv1190	+
Rv1191	+
Rv1192	+
Rv1193	+
Rv1194c	-	1338513
Rv1195	+	1338890
Rv1196	+
Rv1197	+	1340370
Rv1198	+	1340983
Rv1199c	-	1342979
Rv1200	+	1342599
Rv1201c	-
Rv1202	+	1345260
Rv1203c	-
Rv1204c	-	1348727
Rv1205	+
Rv1206	+
Rv1207	+	1351191
Rv1208	+	1351746
Rv1209	+	1353157
Rv1210	+
Rv1211	+	1354193
Rv1212c	-
Rv1213	+	1355836
Rv1214c	-
Rv1215c	-	1359451
Rv1216c	-
Rv1217c	-	1361917
Rv1218c	-	1362863
Rv1219c	-	1363361
Rv1220c	-	1364177
Rv1221	+	1364413
Rv1222	+	1365309
Rv1223	+
Rv1224	+
Rv1225c	-
Rv1226c	-
Rv1227c	-	1371225
Rv1228	+
Rv1229c	-
Rv1230c	-	1374271
Rv1231c	-
Rv1232c	-	1376168
Rv1233c	-	1376826
Rv1234	+	1376975
Rv1235	+
Rv1236	+
Rv1237	+
Rv1238	+
Rv1239c	-	1383076
Rv1240	+	1383183
Rv1241	+	1384278
Rv1242	+
Rv1243c	-
Rv1244	+	1386810
Rv1245c	-	1388652
Rv1246c	-
Rv1247c	-	1389244
Rv1248c	-	1393417
Rv1249c	-	1394093
Rv1250	+
Rv1251c	-
Rv1252c	-	1400389
Rv1253	+	1399967
Rv1254	+
Rv1255c	-
Rv1256c	-
Rv1257c	-
Rv1258c	-	1407347
Rv1259	+
Rv1260	+	1408185
Rv1261c	-	1409933
Rv1262c	-	1410372
Rv1263	+
Rv1264	+
Rv1265	+
Rv1266c	-	1415865
Rv1267c	-
Rv1268c	-
Rv1269c	-
Rv1270c	-	1419776
Rv1271c	-
Rv1272c	-	1422397
Rv1273c	-	1424050
Rv1274	+	1424172
Rv1275	+
Rv1276c	-
Rv1277	+
Rv1278	+
Rv1279	+
Rv1280c	-	1433532
Rv1281c	-
Rv1282c	-
Rv1283c	-
Rv1284	+	1437271
Rv1285	+
Rv1286	+
Rv1287	+	1440805
Rv1288	+
Rv1289	+
Rv1290A	+
Rv1290c	-	1445417
Rv1291c	-	1446265
Rv1292	+	1446379
Rv1293	+
Rv1294	+	1448880
Rv1295	+
Rv1296	+
Rv1297	+	1453006
Rv1298	+	1455094
Rv1299	+	1455178
Rv1300	+
Rv1301	+	1457124
Rv1302	+
Rv1303	+	1459707
Rv1304	+
Rv1305	+	1461045
Rv1306	+
Rv1307	+	1461657
Rv1308	+
Rv1309	+
Rv1310	+
Rv1311	+
Rv1312	+
Rv1313c	-	1469899
Rv1314c	-	1470252
Rv1315	+	1470321
Rv1316c	-
Rv1317c	-	1479118
Rv1318c	-	1480827
Rv1319c	-	1482504
Rv1320c	-	1484220
Rv1321	+	1484244
Rv1322	+
Rv1322A	-	1485771
Rv1323	+	1485657
Rv1324	+	1487161
Rv1325c	-	1490410
Rv1326c	-
Rv1327c	-	1494480
Rv1328	+	1494554
Rv1329c	-
Rv1330c	-
Rv1331	+	1500661
Rv1332	+
Rv1333	+
Rv1334	+
Rv1335	+
Rv1336	+
Rv1337	+	1504330
Rv1338	+	1504880
Rv1339	+
Rv1340	+	1506321
Rv1341	+	1507421
Rv1342c	-
Rv1343c	-	1508923
Rv1344	+
Rv1345	+	1509076
Rv1346	+	1510751
Rv1347c	-	1512606
Rv1348	+	1512750
Rv1349	+
Rv1350	+	1517491
Rv1351	+
Rv1352	+	1518728
Rv1353c	-
Rv1354c	-	1521874
Rv1355c	-
Rv1356c	-
Rv1357c	-
Rv1358	+
Rv1359	+
Rv1360	+	1531328
Rv1361c	-	1533662
Rv1362c	-
Rv1363c	-
Rv1364c	-	1537733
Rv1365c	-	1538240
Rv1366	+
Rv1367c	-	1540719
Rv1368	+	1540808
Rv1369c	-
Rv1370c	-
Rv1371	+
Rv1372	+
Rv1373	+	1545892
Rv1374c	-
Rv1375	+	1547599
Rv1376	+
Rv1377c	-	1551217
Rv1378c	-
Rv1379	+	1552597
Rv1380	+
Rv1381	+
Rv1382	+
Rv1383	+
Rv1384	+
Rv1385	+
Rv1386	+
Rv1387	+
Rv1388	+	1563450
Rv1389	+	1564396
Rv1390	+	1565003
Rv1391	+
Rv1392	+	1566794
Rv1393c	-
Rv1394c	-	1570969
Rv1395	+
Rv1396c	-
Rv1397c	-	1574687
Rv1398c	-	1574769
Rv1399c	-	1575809
Rv1400c	-	1576796
Rv1401	+	1576746
Rv1402	+
Rv1403c	-	1580471
Rv1404	+	1580532
Rv1405c	-	1582083
Rv1406	+	1582166
Rv1407	+
Rv1408	+
Rv1409	+
Rv1410c	-
Rv1411c	-	1588482
Rv1412	+	1588495
Rv1413	+	1589154
Rv1414	+
Rv1415	+	1590348
Rv1416	+	1591466
Rv1417	+
Rv1418	+	1592639
Rv1419	+	1593502
Rv1420	+	1594042
Rv1421	+
Rv1422	+	1596483
Rv1423	+
Rv1424c	-
Rv1425	+	1599658
Rv1426c	-
Rv1427c	-
Rv1428c	-	1604803
Rv1429	+
Rv1430	+	1606253
Rv1431	+	1608050
Rv1432	+
Rv1433	+	1611403
Rv1434	+	1611935
Rv1435c	-	1613045
Rv1436	+	1613256
Rv1437	+	1613878
Rv1438	+
Rv1439c	-
Rv1440	+	1617837
Rv1441c	-
Rv1442	+
Rv1443c	-
Rv1444c	-
Rv1445c	-
Rv1446c	-
Rv1447c	-
Rv1448c	-
Rv1449c	-	1630229
Rv1450c	-
Rv1451	+	1634987
Rv1452c	-
Rv1453	+	1638225
Rv1454c	-	1640660
Rv1455	+	1640199
Rv1456c	-
Rv1457c	-
Rv1458c	-	1644368
Rv1459c	-
Rv1460	+
Rv1461	+
Rv1462	+	1649097
Rv1463	+
Rv1464	+
Rv1465	+
Rv1466	+
Rv1467c	-
Rv1468c	-	1656751
Rv1469	+	1656924
Rv1470	+	1658947
Rv1471	+
Rv1472	+
Rv1473	+	1660488
Rv1473A	+
Rv1474c	-
Rv1475c	-
Rv1476	+	1666181
Rv1477	+	1666920
Rv1478	+
Rv1479	+	1669138
Rv1480	+	1669952
Rv1481	+
Rv1482c	-
Rv1483	+	1673440
Rv1484	+
Rv1485	+
Rv1486c	-	1676886
Rv1487	+	1676941
Rv1488	+
Rv1489	+	1678552
Rv1489A	+
Rv1490	+	1679293
Rv1491c	-	1681968
Rv1492	+	1681857
Rv1493	+
Rv1494	+
Rv1495	+
Rv1496	+
Rv1497	+	1687941
Rv1498A	-	1690388
Rv1498c	-	1690210
Rv1499	+
Rv1500	+
Rv1501	+
Rv1502	+	1692646
Rv1503c	-
Rv1504c	-
Rv1505c	-	1696388
Rv1506c	-	1696628
Rv1507A	+	1696858
Rv1507c	-	1697806
Rv1508A	+	1699808
Rv1508c	-
Rv1509	+
Rv1510	+
Rv1511	+	1703020
Rv1512	+
Rv1513	+
Rv1514c	-
Rv1515c	-
Rv1516c	-
Rv1517	+
Rv1518	+	1709539
Rv1519	+	1710706
Rv1520	+
Rv1521	+
Rv1522c	-	1717612
Rv1523	+
Rv1524	+
Rv1525	+
Rv1526c	-
Rv1527c	-
Rv1528c	-
Rv1529	+	1729494
Rv1530	+
Rv1531	+	1732432
Rv1532c	-	1733550
Rv1533	+	1733609
Rv1534	+
Rv1535	+	1735507
Rv1536	+	1736290
Rv1537	+	1739640
Rv1538c	-
Rv1539	+	1742244
Rv1540	+
Rv1541c	-
Rv1542c	-
Rv1543	+	1745018
Rv1544	+
Rv1545	+
Rv1546	+	1747195
Rv1547	+	1747691
Rv1548c	-
Rv1549	+
Rv1550	+
Rv1551	+
Rv1552	+	1757400
Rv1553	+
Rv1554	+
Rv1555	+
Rv1556	+
Rv1557	+	1761669
Rv1558	+	1762473
Rv1559	+	1762947
Rv1560	+
Rv1561	+	1764770
Rv1562c	-
Rv1563c	-
Rv1564c	-	1771601
Rv1565c	-	1773833
Rv1566c	-	1774722
Rv1567c	-	1775163
Rv1568	+	1775164
Rv1569	+
Rv1570	+
Rv1571	+
Rv1572c	-
Rv1573	+
Rv1574	+
Rv1575	+
Rv1576c	-
Rv1577c	-	1782728
Rv1578c	-	1783241
Rv1579c	-
Rv1580c	-
Rv1581c	-
Rv1582c	-
Rv1583c	-
Rv1584c	-	1786573
Rv1585c	-
Rv1586c	-
Rv1587c	-
Rv1588c	-	1789836
Rv1589	+	1790200
Rv1590	+
Rv1591	+
Rv1592c	-	1793892
Rv1593c	-	1794707
Rv1594	+	1794705
Rv1595	+
Rv1596	+
Rv1597	+	1797939
Rv1598c	-	1799509
Rv1599	+	1799565
Rv1600	+
Rv1601	+
Rv1602	+
Rv1603	+
Rv1604	+
Rv1605	+
Rv1606	+
Rv1607	+	1805922
Rv1608c	-	1807762
Rv1609	+	1807903
Rv1610	+
Rv1611	+	1810185
Rv1612	+
Rv1613	+
Rv1614	+
Rv1615	+	1814765
Rv1616	+	1815310
Rv1617	+	1816189
Rv1618	+
Rv1619	+	1818137
Rv1620c	-
Rv1621c	-
Rv1622c	-
Rv1623c	-	1825928
Rv1624c	-
Rv1625c	-	1827945
Rv1626	+	1828115
Rv1627c	-
Rv1628c	-	1830561
Rv1629	+	1830665
Rv1630	+	1833493
Rv1631	+	1834917
Rv1632c	-	1836896
Rv1633	+	1837012
Rv1634	+
Rv1635c	-
Rv1636	+	1842388
Rv1637c	-
Rv1638	+
Rv1638A	-
Rv1639c	-
Rv1640c	-
Rv1641	+	1851989
Rv1642	+	1852638
Rv1643	+
Rv1644	+
Rv1645c	-
Rv1646	+	1855707
Rv1647	+	1856346
Rv1648	+	1857532
Rv1649	+	1858593
Rv1650	+
Rv1651c	-
Rv1652	+
Rv1653	+
Rv1654	+
Rv1655	+
Rv1656	+
Rv1657	+
Rv1658	+
Rv1659	+
Rv1660	+	1874103
Rv1661	+
Rv1662	+
Rv1663	+
Rv1664	+	1887556
Rv1665	+	1891192
Rv1666c	-
Rv1667c	-
Rv1668c	-	1895342
Rv1669	+
Rv1670	+	1896086
Rv1671	+
Rv1672c	-	1898232
Rv1673c	-
Rv1674c	-
Rv1675c	-
Rv1676	+
Rv1677	+
Rv1678	+	1902391
Rv1679	+
Rv1680	+
Rv1681	+
Rv1682	+	1906319
Rv1683	+
Rv1684	+	1910288
Rv1685c	-
Rv1686c	-
Rv1687c	-
Rv1688	+
Rv1689	+
Rv1690	+	1915484
Rv1691	+
Rv1692	+
Rv1693	+	1917753
Rv1694	+
Rv1695	+
Rv1696	+
Rv1697	+	1921542
Rv1698	+
Rv1699	+	1923745
Rv1700	+	1925355
Rv1701	+
Rv1702c	-
Rv1703c	-	1929881
Rv1704c	-	1931519
Rv1705c	-	1933138
Rv1706A	-
Rv1706c	-
Rv1707	+	1934799
Rv1708	+
Rv1709	+	1937182
Rv1710	+	1938067
Rv1711	+	1938346
Rv1712	+
Rv1713	+
Rv1714	+
Rv1715	+
Rv1716	+
Rv1717	+
Rv1718	+
Rv1719	+
Rv1720c	-
Rv1721c	-	1947643
Rv1722	+
Rv1723	+
Rv1724c	-
Rv1725c	-
Rv1726	+
Rv1727	+
Rv1728c	-
Rv1729c	-
Rv1730c	-	1957357
Rv1731	+	1957391
Rv1732c	-	1959791
Rv1733c	-
Rv1734c	-
Rv1735c	-
Rv1736c	-	1964372
Rv1737c	-	1965427
Rv1738	+	1965576
Rv1739c	-
Rv1740	+	1967705
Rv1741	+	1967742
Rv1742	+
Rv1743	+	1968960
Rv1744c	-
Rv1745c	-	1972419
Rv1746	+	1972138
Rv1747	+	1973634
Rv1748	+
Rv1749c	-
Rv1750c	-
Rv1751	+
Rv1752	+
Rv1753c	-	1984870
Rv1754c	-
Rv1755c	-	1987764
Rv1756c	-
Rv1757c	-
Rv1758	+
Rv1759c	-
Rv1760	+
Rv1761c	-
Rv1762c	-	1995864
Rv1763	+
Rv1764	+
Rv1765A	-	1999649
Rv1765c	-	1998515
Rv1766	+	1999710
Rv1767	+	2000074
Rv1768	+	2000558
Rv1769	+	2002618
Rv1770	+
Rv1771	+
Rv1772	+	2006560
Rv1773c	-
Rv1774	+
Rv1775	+	2008930
Rv1776c	-	2010622
Rv1777	+
Rv1778c	-
Rv1779c	-
Rv1780	+	2014697
Rv1781c	-
Rv1782	+	2017649
Rv1783	+
Rv1784	+
Rv1785c	-
Rv1786	+
Rv1787	+
Rv1788	+
Rv1789	+	2026747
Rv1790	+
Rv1791	+	2029771
Rv1792	+
Rv1793	+	2030676
Rv1794	+	2030896
Rv1795	+	2032061
Rv1796	+	2033493
Rv1797	+	2035431
Rv1798	+
Rv1799	+
Rv1800	+
Rv1801	+
Rv1802	+
Rv1803c	-
Rv1804c	-	2047405
Rv1805c	-
Rv1806	+	2047593
Rv1807	+
Rv1808	+	2049895
Rv1809	+
Rv1810	+
Rv1811	+	2052967
Rv1812c	-	2055472
Rv1813c	-	2056342
Rv1814	+	2056479
Rv1815	+	2057455
Rv1816	+
Rv1817	+
Rv1818c	-	2062749
Rv1819c	-
Rv1820	+	2064799
Rv1821	+
Rv1822	+	2069080
Rv1823	+	2069259
Rv1824	+	2070425
Rv1825	+
Rv1826	+	2071906
Rv1827	+	2072192
Rv1828	+
Rv1829	+	2073841
Rv1830	+	2074806
Rv1831	+	2075481
Rv1832	+	2075609
Rv1833c	-	2079806
Rv1834	+
Rv1835c	-
Rv1836c	-
Rv1837c	-	2087000
Rv1838c	-
Rv1839c	-	2087912
Rv1840c	-
Rv1841c	-
Rv1842c	-	2092222
Rv1843c	-	2094150
Rv1844c	-	2095245
Rv1845c	-
Rv1846c	-	2096622
Rv1847	+	2096760
Rv1848	+	2096877
Rv1849	+
Rv1850	+
Rv1851	+
Rv1852	+
Rv1853	+
Rv1854c	-	2103087
Rv1855c	-	2104107
Rv1856c	-	2104896
Rv1857	+	2104902
Rv1858	+
Rv1859	+
Rv1860	+	2107736
Rv1861	+
Rv1862	+
Rv1863c	-	2111364
Rv1864c	-
Rv1865c	-
Rv1866	+
Rv1867	+	2115764
Rv1868	+	2117322
Rv1869c	-	2120727
Rv1870c	-	2121852
Rv1871c	-	2122231
Rv1872c	-	2123152
Rv1873	+
Rv1874	+	2123666
Rv1875	+
Rv1876	+	2125229
Rv1877	+
Rv1878	+
Rv1879	+
Rv1880c	-
Rv1881c	-
Rv1882c	-	2133674
Rv1883c	-	2134153
Rv1884c	-
Rv1885c	-
Rv1886c	-	2135905
Rv1887	+	2136128
Rv1888A	-	2138646
Rv1888c	-	2138123
Rv1889c	-
Rv1890c	-
Rv1891	+	2139710
Rv1892	+
Rv1893	+
Rv1894c	-	2141875
Rv1895	+
Rv1896c	-
Rv1897c	-
Rv1898	+	2144940
Rv1899c	-
Rv1900c	-	2147633
Rv1901	+
Rv1902c	-
Rv1903	+	2150364
Rv1904	+	2150828
Rv1905c	-
Rv1906c	-	2152896
Rv1907c	-	2154044
Rv1908c	-
Rv1909c	-	2156592
Rv1910c	-	2157311
Rv1911c	-	2158083
Rv1912c	-
Rv1913	+
Rv1914c	-
Rv1915	+	2160427
Rv1916	+
Rv1917c	-	2167795
Rv1918c	-	2170683
Rv1919c	-	2171569
Rv1920	+
Rv1921c	-
Rv1922	+
Rv1923	+
Rv1924c	-	2176989
Rv1925	+	2177087
Rv1926c	-	2179491
Rv1927	+	2179271
Rv1928c	-
Rv1929c	-
Rv1930c	-
Rv1931c	-	2183514
Rv1932	+	2183372
Rv1933c	-
Rv1934c	-
Rv1935c	-
Rv1936	+	2187324
Rv1937	+
Rv1938	+
Rv1939	+
Rv1940	+
Rv1941	+	2193615
Rv1942c	-	2195206
Rv1943c	-	2195829
Rv1944c	-
Rv1945	+	2195989
Rv1946c	-
Rv1947	+	2197688
Rv1948c	-
Rv1949c	-
Rv1950c	-
Rv1951c	-
Rv1952	+	2200713
Rv1953	+
Rv1954A	+	2201248
Rv1954c	-
Rv1955	+
[truncated: 2,024 more rows]

## Sheet: G4 overlapping promoters
4_4_15
TSS	TSS strand	G4 strand	SCORE LONG	SCORE SHORT	LOCUS
408465	minus	minus	2.48276	2.96078	Rv0339c
3_4_7
TSS	TSS strand	G4 strand	SCORE LONG	SCORE SHORT	LOCUS
408465	minus	minus	2.65789	9.41667	Rv0339c
194917	plus	plus	2.77419	5.33333	Rv0166
3902866	plus	minus	1.46774	3.8125	Rv3484
14085	minus	minus	1.42553	3.14286	Rv0011c
295687	plus	plus	1.05	3.06667	Rv0245
1243671	plus	plus	2.18367	2.65	Rv1121
472669	minus	plus	1.77586	2.54167	Rv0392c
4224985	plus	minus	1.67241	2.17857	Rv3779
43562	plus	minus	1.48193	1.41304	Rv0041
1094818	plus	minus	1.65789	1.31111	Rv0979A
3_4_11
TSS	TSS strand	G4 strand	SCORE LONG	SCORE SHORT	LOCUS
2759541	minus	minus	3.35417	6.14286	Rv2457c
177341	minus	minus	2.5283	5.53846	Rv0150c
2278868	minus	plus	2.44	4.64706	Rv2030c
194917	plus	plus	2.6875	4.51515	Rv0166
408465	minus	minus	2.47619	4.2963	Rv0339c
1206480	plus	plus	3.675	4.25	Rv1082
3902866	plus	minus	1.46774	3.8125	Rv3484
1172386	plus	plus	3.61538	3.17391	Rv1049
14085	minus	minus	1.42553	3.14286	Rv0011c
295687	plus	plus	1.05	3.06667	Rv0245
288396	plus	plus	1.89706	2.96154	Rv0238
2703236	plus	plus	2.46809	2.66667	Rv2405
1243671	plus	plus	2.18367	2.65	Rv1121
472669	minus	plus	1.5	2.37931	Rv0392c
345432	plus	plus	2.15	2.32258	Rv0284
4224985	plus	minus	1.67241	2.17857	Rv3779
3584937	plus	minus	1.4507	2.17647	Rv3208
3584885	minus	minus	1.4507	2.17647	Rv3207c
2648908	minus	minus	2.08929	2.13889	Rv2367c
1931519	minus	minus	1.81915	2.12963	Rv1704c
3162234	plus	minus	1.76812	1.94286	Rv2853
3924679	plus	plus	1.0625	1.85294	Rv3506
3212214	minus	minus	1.45333	1.80645	Rv2901c
43562	plus	minus	1.48193	1.41304	Rv0041
1077954	plus	plus	1.37805	1.39286	Rv0967
1094818	plus	minus	1.65789	1.31111	Rv0979A
3351269	plus	plus	1.28713	0.769231	Rv2994
3_4_15
TSS	TSS strand	G4 strand	SCORE LONG	SCORE SHORT	LOCUS
2965358	minus	minus	3.46939	9.57143	Rv2639c
3335748	minus	minus	4.67647	7.2	Rv2979c
809893	plus	minus	3.31915	6.35294	Rv0713
2759541	minus	minus	3.35417	6.14286	Rv2457c
177341	minus	minus	2.5283	5.53846	Rv0150c
1593502	plus	plus	2.46809	5.33333	Rv1419
3824634	minus	minus	1.62105	5	Rv3404c
1279655	plus	plus	1.43548	4.85714	Rv1152
1279617	minus	plus	1.43548	4.85714	Rv1151c
1504880	plus	plus	2.24444	4.83333	Rv1338
2278868	minus	plus	2.44	4.64706	Rv2030c
194917	plus	plus	2.6875	4.51515	Rv0166
1206480	plus	plus	3.675	4.25	Rv1082
2880175	minus	minus	2.92784	3.97826	Rv2559c
3902866	plus	minus	1.46774	3.8125	Rv3484
1172386	plus	plus	3.48936	3.73077	Rv1049
14085	minus	minus	1.42553	3.14286	Rv0011c
1494480	minus	minus	1.42373	3.11111	Rv1327c
295687	plus	plus	1.05	3.06667	Rv0245
288396	plus	plus	1.89706	2.96154	Rv0238
2703236	plus	plus	2.12281	2.81818	Rv2405
3854823	minus	minus	2.24528	2.7619	Rv3435c
2267504	minus	plus	1.32468	2.73913	Rv2021c
1243671	plus	plus	2.18367	2.65	Rv1121
2926299	plus	minus	1.40244	2.44118	Rv2597
4264453	minus	minus	1.46835	2.40625	Rv3802c
720014	minus	minus	2.80357	2.39286	Rv0628c
472669	minus	plus	1.5	2.37931	Rv0392c
948468	minus	minus	1.68657	2.37931	Rv0851c
2880175	minus	minus	3.22826	2.34483	Rv2559c
408465	minus	minus	2.33684	2.33333	Rv0339c
345432	plus	plus	2.15	2.32258	Rv0284
3584937	plus	minus	1.4507	2.17647	Rv3208
3584885	minus	minus	1.4507	2.17647	Rv3207c
3045003	minus	minus	1.16038	2.16667	Rv2732c
4073611	minus	minus	1.72973	2.15385	Rv3634c
1399967	plus	plus	1.5122	2.13953	Rv1253
2648908	minus	minus	2.08929	2.13889	Rv2367c
2580163	plus	minus	1.19417	2.13636	Rv2308
1931519	minus	minus	1.81915	2.12963	Rv1704c
3155871	minus	plus	1.85526	2.125	Rv2847c
4224985	plus	minus	1.60317	2.12121	Rv3779
842029	plus	plus	1.45205	2.12	Rv0750
562713	minus	minus	1.29545	2.09756	Rv0471c
999424	plus	minus	1.42683	2.04878	Rv0896
1742244	plus	plus	1.79104	2.02632	Rv1539
3162234	plus	minus	1.76812	1.94286	Rv2853
805404	plus	plus	0.861386	1.86667	Rv0709
3924679	plus	plus	1.0625	1.85294	Rv3506
3212214	minus	minus	1.45333	1.80645	Rv2901c
1002764	plus	minus	1.22535	1.78125	Rv0899
1002704	minus	minus	1.22535	1.78125	Rv0898c
801370	plus	plus	1.71831	1.7619	Rv0702
1077954	plus	plus	1.45882	1.47619	Rv0967
43562	plus	minus	1.48193	1.41304	Rv0041
221819	plus	plus	1.45588	1.3913	Rv0190
1589154	plus	plus	1.62687	1.32	Rv1413
1298965	minus	plus	0.541096	1.31818	Rv1167c
1094818	plus	minus	1.65789	1.31111	Rv0979A
532396	plus	plus	1.11881	1.17857	Rv0443
532307	minus	plus	1.11881	1.17857	Rv0442c
3351269	plus	plus	1.37143	1.01493	Rv2994
2_4_7
TSS	TSS strand	G4 strand	SCORE LONG	SCORE SHORT	LOCUS
1376975	plus	plus	2	10.7143	Rv1234
33227	plus	plus	2.28846	10.5714	Rv0030
4340209	plus	minus	3.12903	10.1429	Rv3864
2965358	minus	minus	4.24324	9.81818	Rv2639c
591041	plus	minus	1.33898	9.66667	Rv0500A
4235310	plus	minus	3.72222	9.1	Rv3789
1596483	plus	plus	2.03704	7.8	Rv1422
2835386	plus	minus	3.63889	7.6	Rv2519
1172386	plus	plus	4.375	6.9	Rv1049
1206454	minus	plus	2.21875	6.8	Rv1081c
1593502	plus	plus	2.46154	6.71429	Rv1419
1415865	minus	minus	2.52381	6.71429	Rv1266c
2999968	minus	minus	2.49091	6.6875	Rv2682c
1279655	plus	plus	1.47273	6.44444	Rv1152
1279617	minus	plus	1.47273	6.44444	Rv1151c
809893	plus	minus	3.7561	6.41176	Rv0713
1354193	plus	plus	3.34783	6.14286	Rv1211
2150828	plus	plus	2.85714	6	Rv1904
2002618	plus	plus	3.18919	5.75	Rv1769
3415168	minus	plus	2.65909	5.73333	Rv3053c
2144940	plus	plus	1.13235	5.625	Rv1898
2995114	plus	minus	2.41463	5.44444	Rv2679
2995063	minus	minus	2.41463	5.44444	Rv2678c
2884431	plus	minus	1.63235	5.4	Rv2565
2759541	minus	minus	3.17308	5.34615	Rv2457c
3419388	minus	minus	1.77273	5.3	Rv3058c
2982041	minus	minus	2.38095	5.27273	Rv2661c
625551	minus	minus	3.03846	5.22222	Rv0533c
1773833	minus	plus	2	5.18182	Rv1565c
1077954	plus	plus	1.43421	5.09091	Rv0967
194917	plus	plus	3.01515	5.03226	Rv0166
3609969	minus	plus	1.4386	5	Rv3232c
4411177	plus	minus	2.88889	5	Rv0001
364523	plus	plus	2.12698	4.94737	Rv0302
2278868	minus	plus	2.82927	4.92308	Rv2030c
944328	plus	plus	1.32099	4.90909	Rv0847
2456743	minus	minus	2.02222	4.90909	Rv2192c
4124417	plus	minus	1.975	4.80769	Rv3683
1921542	plus	minus	2.7551	4.75	Rv1697
2812274	minus	minus	2.44737	4.72727	Rv2497c
1172386	plus	plus	2.33333	4.7	Rv1049
194931	minus	plus	2.02857	4.625	Rv0165c
2117322	plus	plus	2.45652	4.6	Rv1868
4233597	minus	minus	1.90909	4.6	Rv3786c
3026729	plus	plus	1.78947	4.5625	Rv2714
3703899	minus	minus	1.77778	4.54545	Rv3315c
2035431	plus	plus	1.11607	4.52632	Rv1797
3331657	minus	minus	2.91667	4.4375	Rv2975c
3154634	minus	minus	1.84615	4.41667	Rv2846c
398254	plus	plus	1.85965	4.38889	Rv0333
4250962	plus	minus	0.976471	4.35714	Rv3797
408465	minus	minus	2.47619	4.2963	Rv0339c
2562953	plus	minus	2.16279	4.26667	Rv2291
3380490	minus	minus	2.7	4.21739	Rv3021c
4025565	minus	plus	2.4902	4.15385	Rv3583c
1509076	plus	minus	3.03333	4	Rv1345
2529385	minus	minus	2.82	4	Rv2255c
2880175	minus	minus	2	4	Rv2559c
3304428	plus	minus	2.36111	4	Rv2952
3838864	minus	minus	1.14516	4	Rv3419c
2837684	plus	minus	2.67273	3.94737	Rv2521
3902866	plus	minus	1.33333	3.9375	Rv3484
258903	plus	minus	1	3.88889	Rv0216
345432	plus	plus	2.6087	3.85714	Rv0284
33227	plus	plus	3.07692	3.8	Rv0030
3824634	minus	minus	2.17647	3.78947	Rv3404c
4169442	plus	minus	1.09091	3.77778	Rv3724A
2931593	minus	plus	1.76744	3.75	Rv2603c
4303069	minus	minus	2.41026	3.75	Rv3827c
1794707	minus	plus	2.34286	3.72727	Rv1593c
535480	minus	plus	2.32558	3.71429	Rv0446c
4243233	plus	minus	2.5	3.7037	Rv3794
1697806	minus	plus	1.73846	3.66667	Rv1507c
41231	minus	minus	2.45098	3.625	Rv0037c
987053	plus	minus	3.42424	3.53846	Rv0888
1773833	minus	minus	0.443299	3.5	Rv1565c
4186080	plus	plus	2.94118	3.46154	Rv3735
2049895	plus	plus	3.24444	3.45833	Rv1808
405887	minus	minus	2.02439	3.45455	Rv0338c
996295	minus	minus	1.97368	3.45455	Rv0893c
3584937	plus	minus	0.976744	3.45455	Rv3208
3584885	minus	minus	0.976744	3.45455	Rv3207c
1231299	plus	minus	2.40385	3.38095	Rv1104
1231208	minus	minus	2.40385	3.38095	Rv1102c
1138249	plus	minus	1.45902	3.36842	Rv1019
2613080	minus	minus	2.19565	3.35	Rv2337c
518396	minus	plus	2.37736	3.34783	Rv0429c
770582	plus	minus	1.26415	3.33333	Rv0671
1119997	minus	plus	2.12644	3.325	Rv1002c
1588482	minus	plus	2.81633	3.27273	Rv1411c
2498779	plus	minus	2.0566	3.25	Rv2226
3778521	plus	minus	1.14286	3.25	Rv3367
3501167	plus	minus	1.69767	3.23077	Rv3135
730163	minus	minus	1.92157	3.22222	Rv0633c
873085	plus	plus	1.50667	3.21053	Rv0780
4153512	minus	plus	1.51515	3.19048	Rv3709c
1394093	minus	minus	0.956522	3.1875	Rv1249c
808746	plus	plus	1.43182	3.18182	Rv0712
1588495	plus	plus	1.88235	3.18182	Rv1412
1895342	minus	plus	2.37736	3.17647	Rv1668c
1327513	minus	plus	2.13158	3.15789	Rv1185c
610117	plus	plus	2.01587	3.15385	Rv0518
2736834	minus	minus	2.40476	3.15385	Rv2438c
14085	minus	minus	1.42553	3.14286	Rv0011c
2926299	plus	minus	1.5493	3.14286	Rv2597
1551217	minus	plus	1.22414	3.13333	Rv1377c
3669407	minus	plus	1.48333	3.125	Rv3287c
1790200	plus	minus	1.45455	3.11765	Rv1589
1494480	minus	minus	1.42373	3.11111	Rv1327c
515930	minus	minus	1.90909	3.1	Rv0426c
1999710	plus	minus	1.46032	3.09091	Rv1766
1999649	minus	minus	1.46032	3.09091	Rv1765A
3690856	plus	minus	0.739726	3.07692	Rv3304
4315562	minus	minus	1.95918	3.07692	Rv3842c
2122231	minus	plus	1.56164	3.07407	Rv1871c
2975898	minus	plus	0.963415	3.07143	Rv2651c
295687	plus	plus	1.05	3.06667	Rv0245
3153432	minus	plus	1.25	3.06667	Rv2845c
3023550	plus	plus	1.77358	3.05882	Rv2711
4410161	minus	minus	2.38636	3.05556	Rv3921c
960333	minus	plus	1.81481	3.05263	Rv0861c
2139710	plus	minus	2.06667	3.05	Rv1891
2949535	plus	minus	1.66667	3.04762	Rv2623
1485771	minus	plus	2.36364	3	Rv1322A
2035431	plus	plus	3.10256	3	Rv1797
2773168	plus	plus	2.46341	3	Rv2470
3529641	minus	plus	1.42105	3	Rv3159c
4034057	plus	plus	1.05556	3	Rv3592
287111	minus	minus	1.45714	3	Rv0236A
720014	minus	minus	3.35556	3	Rv0628c
944328	plus	minus	1.32394	3	Rv0847
1298965	minus	minus	1.13115	3	Rv1167c
1757400	plus	minus	1.43056	3	Rv1552
2473279	plus	minus	1.31429	3	Rv2209
2684487	plus	minus	1.47368	3	Rv2391
2910924	minus	minus	2.38235	3	Rv2584c
3282849	minus	minus	2.97368	3	Rv2940c
3585987	minus	minus	3.17073	3	Rv3208A
3599679	minus	minus	2.27907	3	Rv3223c
4218835	plus	plus	2	2.94737	Rv3774
2864412	minus	minus	3.18182	2.94444	Rv2540c
2402719	minus	minus	1.60465	2.92857	Rv2142A
4316596	minus	minus	1.47059	2.92857	Rv3843c
3550368	plus	minus	1.2549	2.92308	Rv3182
1709539	plus	plus	1.25397	2.91667	Rv1518
462133	plus	minus	1.17308	2.90909	Rv0385
117714	plus	plus	1.07317	2.89474	Rv0102
2278868	minus	plus	2.375	2.875	Rv2030c
490783	plus	plus	2.94118	2.86667	Rv0407
1699808	plus	minus	1.08696	2.86667	Rv1508A
2429897	minus	minus	2.16456	2.86667	Rv2166c
2561476	plus	plus	1.43636	2.85714	Rv2289
3633639	plus	minus	0.920635	2.85714	Rv3254
4148251	minus	minus	2.68182	2.85	Rv3704c
328499	minus	plus	1.52	2.84615	Rv0271c
2773168	plus	plus	1.78846	2.84211	Rv2470
1604803	minus	plus	2.15385	2.83333	Rv1428c
3000166	plus	minus	1.1875	2.83333	Rv2684
2441720	minus	plus	1.60656	2.82609	Rv2178c
1134697	minus	minus	1.26562	2.80952	Rv1015c
2000558	plus	plus	1.82812	2.8	Rv1768
3459116	plus	minus	1.25316	2.8	Rv3091
2948585	minus	plus	1.48936	2.78571	Rv2621c
903433	plus	minus	1.23636	2.78571	Rv0809
2069259	plus	plus	3.31579	2.76923	Rv1823
177341	minus	minus	2.7561	2.76923	Rv0150c
2107736	plus	minus	2.06522	2.76923	Rv1860
3621466	minus	minus	1.23256	2.76923	Rv3241c
479753	minus	minus	0.657407	2.76471	Rv0400c
2002618	plus	plus	2.42857	2.7619	Rv1769
1484244	plus	plus	1.34615	2.75	Rv1321
1810185	plus	plus	1.47273	2.75	Rv1611
2768986	plus	minus	1.92188	2.72414	Rv2467
3399410	minus	minus	1.12048	2.72	Rv3038c
3102271	minus	minus	3.6875	2.71875	Rv2792c
2317085	minus	plus	2.08696	2.70588	Rv2061c
562713	minus	minus	1.73438	2.69231	Rv0471c
287118	plus	plus	0.885714	2.6875	Rv0237
287111	minus	plus	0.885714	2.6875	Rv0236A
3425499	plus	minus	1.79592	2.68182	Rv3062
3402082	minus	minus	1.73913	2.66667	Rv3041c
1243671	plus	plus	2.18367	2.65	Rv1121
2139710	plus	plus	0.931818	2.64706	Rv1891
1169280	minus	plus	2.01961	2.64	Rv1046c
967748	minus	plus	1.55357	2.63636	Rv0870c
1067561	plus	plus	1.58537	2.63636	Rv0956
2572025	minus	plus	2.3	2.63636	Rv2299c
1138964	plus	plus	1.12162	2.63158	Rv1020
4264453	minus	minus	1.49254	2.61905	Rv3802c
2880175	minus	minus	3.94203	2.6	Rv2559c
3983571	minus	minus	1.44186	2.6	Rv3543c
4217062	minus	minus	2.59184	2.59259	Rv3771c
3013880	minus	minus	1.58209	2.59091	Rv2696c
1187351	plus	plus	1.625	2.58621	Rv1065
3114782	plus	minus	2.2766	2.58333	Rv2808
551710	plus	minus	1.21538	2.57895	Rv0460
1931519	minus	minus	2.0122	2.575	Rv1704c
2313125	plus	plus	1.37705	2.57143	Rv2054
2313052	minus	plus	1.37705	2.57143	Rv2053c
3096959	plus	plus	0.876712	2.57143	Rv2788
4121916	plus	plus	0.491228	2.57143	Rv3682
639979	minus	minus	1	2.57143	Rv0548c
2057455	plus	minus	1.23729	2.57143	Rv1815
2469383	minus	minus	2.45	2.5625	Rv2204c
2881406	plus	minus	1.57692	2.55556	Rv2561
3780979	minus	plus	2.14634	2.55	Rv3368c
2984704	plus	minus	2.21818	2.55	Rv2668
472669	minus	plus	1.77586	2.54167	Rv0392c
1019965	minus	minus	1.41304	2.53846	Rv0914c
778600	minus	plus	2.2037	2.53571	Rv0676c
563567	plus	plus	2.18605	2.53333	Rv0473
3190361	minus	plus	1.14062	2.52941	Rv2879c
462133	plus	plus	0.942029	2.52632	Rv0385
3005761	minus	minus	2.06977	2.52632	Rv2688c
1588495	plus	plus	2.8	2.52174	Rv1412
52810	plus	plus	1.07692	2.5	Rv0049
1175662	plus	plus	3.16667	2.5	Rv1052
2934086	minus	minus	1.39394	2.5	Rv2606c
4041365	minus	minus	2.63333	2.5	Rv3597c
152323	plus	minus	1.74194	2.48276	Rv0126
2176989	minus	plus	1.93846	2.48148	Rv1924c
3874240	plus	minus	2.33333	2.48148	Rv3453
697800	minus	minus	1.5	2.47619	Rv0599c
4030458	plus	plus	1.4	2.47368	Rv3589
2511646	minus	minus	1.33929	2.47368	Rv2238c
2468140	plus	minus	1.59574	2.47059	Rv2203
2468062	minus	minus	1.59574	2.47059	Rv2202c
563452	minus	plus	1.49231	2.46667	Rv0472c
706243	minus	minus	0.946667	2.46667	Rv0610c
60286	plus	plus	1.61404	2.45833	Rv0058
3473903	plus	plus	1.13043	2.45455	Rv3106
678861	plus	plus	1.9011	2.44681	Rv0584
3155871	minus	plus	2	2.44	Rv2847c
3591646	plus	plus	1.36538	2.4375	Rv3214
3591569	minus	plus	1.36538	2.4375	Rv3213c
801970	plus	plus	1.65217	2.42857	Rv0703
1887556	plus	plus	1.6	2.42857	Rv1664
2204225	minus	minus	1.41096	2.42857	Rv1960c
2557473	plus	plus	1.41791	2.42105	Rv2285
2133674	minus	minus	1.86486	2.41667	Rv1882c
3508095	plus	minus	1.09091	2.41667	Rv3141
1388652	minus	plus	1.91837	2.41176	Rv1245c
2580163	plus	minus	1.22581	2.40625	Rv2308
3862511	minus	minus	1.02857	2.4	Rv3443c
1644368	minus	plus	1.92727	2.39286	Rv1458c
1696388	minus	minus	1.52273	2.375	Rv1505c
2376419	plus	minus	1.74359	2.375	Rv2116
3880320	minus	minus	1.56522	2.375	Rv3460c
4024488	minus	plus	1.19355	2.35294	Rv3581c
3702444	minus	minus	2.67568	2.35294	Rv3313c
987053	plus	minus	1.92308	2.34615	Rv0888
340998	plus	plus	2.51064	2.33333	Rv0281
3019185	plus	plus	1.85714	2.33333	Rv2704
2160427	plus	plus	1.44928	2.32258	Rv1915
2933332	minus	plus	1.33333	2.31818	Rv2605c
3471385	minus	plus	2.50575	2.31818	Rv3102c
3880811	minus	minus	1.3871	2.31818	Rv3462c
516892	minus	plus	1.16842	2.31034	Rv0427c
260831	minus	plus	1.89474	2.30769	Rv0217c
2356677	minus	plus	1.33803	2.29412	Rv2097c
532396	plus	plus	1.21111	2.28571	Rv0443
532307	minus	plus	1.21111	2.28571	Rv0442c
894631	plus	plus	1.42623	2.28571	Rv0801
1455094	plus	plus	1.68	2.27778	Rv1298
4121698	minus	plus	1.90196	2.27273	Rv3681c
2648908	minus	minus	2	2.27273	Rv2367c
3503301	plus	minus	1.58696	2.26316	Rv3137
1329390	plus	plus	1.31667	2.26087	Rv1187
815507	plus	plus	2.03571	2.25714	Rv0724
4182838	plus	minus	2.38636	2.25	Rv3732
1717612	minus	plus	0.853333	2.23529	Rv1522c
3587539	minus	plus	1.81132	2.23529	Rv3210c
524844	minus	minus	2.08511	2.23529	Rv0435c
3241995	minus	plus	1.03448	2.23077	Rv2927c
1056685	minus	plus	1.96552	2.22857	Rv0946c
1355836	plus	plus	1.63235	2.22581	Rv1213
1278009	plus	plus	1.61017	2.22222	Rv1150
4266750	minus	minus	1.2	2.22222	Rv3804c
160869	plus	minus	1.53968	2.21739	Rv0133
1837012	plus	plus	1.66667	2.21053	Rv1633
2370857	minus	minus	1.61224	2.21053	Rv2111c
3824634	minus	plus	0.845361	2.20833	Rv3404c
3597831	minus	plus	1.96296	2.2069	Rv3221c
639979	minus	plus	1.42857	2.19231	Rv0548c
3499933	minus	minus	1.86207	2.19231	Rv3133c
268662	plus	minus	1.65957	2.19048	Rv0225
4073611	minus	minus	1.89552	2.18919	Rv3634c
670137	minus	minus	1.58	2.1875	Rv0575c
2406018	minus	minus	1.20833	2.17391	Rv2146c
3683024	minus	minus	1.29412	2.17391	Rv3298c
1742244	plus	plus	1.91045	2.15789	Rv1539
1575809	minus	minus	1.27692	2.15789	Rv1399c
4088350	minus	plus	2.75	2.15625	Rv3647c
2171569	minus	minus	1.67857	2.15385	Rv1919c
3826273	plus	plus	1.08163	2.14286	Rv3408
65538	minus	plus	1.25714	2.13636	Rv0061c
4107792	plus	minus	2.19512	2.13333	Rv3667
3881837	plus	plus	1.55769	2.125	Rv3464
578426	plus	plus	1.70833	2.11765	Rv0489
3640543	plus	plus	1.97778	2.11765	Rv3261
2154044	minus	minus	1.89831	2.11538	Rv1907c
2529385	minus	minus	2.37037	2.11111	Rv2255c
4196724	plus	minus	1.33333	2.11111	Rv3747
51374	minus	plus	1.07143	2.10526	Rv0046c
331693	minus	plus	0.71875	2.10526	Rv0275c
3287968	plus	plus	2.08929	2.10345	Rv2943
2485273	plus	minus	1.22727	2.1	Rv2218
3640209	minus	minus	1.97143	2.1	Rv3260c
4285882	plus	minus	1.36	2.1	Rv3821
4411177	plus	minus	1.62963	2.09524	Rv0001
4411087	minus	minus	1.62963	2.09524	Rv3924c
400168	plus	plus	1.72581	2.09091	Rv0336
3053233	plus	minus	2.08197	2.09091	Rv2740
3536064	plus	plus	1.51562	2.08824	Rv3168
528314	minus	plus	2.32	2.08333	Rv0439c
2344328	plus	plus	2.85366	2.07143	Rv2088
4196724	plus	plus	0.905882	2.0625	Rv3747
423374	plus	minus	1.21053	2.0625	Rv0353
32057	plus	minus	2.54545	2.05882	Rv0029
3369854	minus	minus	0.971831	2.05882	Rv3010c
2934169	plus	plus	0.753086	2.05556	Rv2607
2934086	minus	plus	0.753086	2.05556	Rv2606c
1448880	plus	minus	1.0625	2.05	Rv1294
3045003	minus	minus	1.58621	2.04651	Rv2732c
738191	minus	minus	1.47458	2.04545	Rv0643c
2069080	plus	minus	1.75385	2.04545	Rv1822
2951519	minus	plus	1.58929	2.04167	Rv2624c
4025782	plus	minus	1.42466	2.04	Rv3584
382470	plus	plus	1.56098	2.03704	Rv0313
292134	plus	minus	2.02222	2.03704	Rv0243
292114	minus	minus	2.02222	2.03704	Rv0242c
1222844	plus	plus	1.56452	2	Rv1095
1733550	minus	plus	1.16	2	Rv1532c
2006560	plus	plus	1.59524	2	Rv1772
2123666	plus	plus	1.32308	2	Rv1874
2150364	plus	plus	2.18605	2	Rv1903
2704466	minus	plus	0.974026	2	Rv2406c
3180549	minus	plus	0.881356	2	Rv2868c
4137206	plus	plus	1.05172	2	Rv3695
1127955	plus	minus	0.876712	2	Rv1009
1446379	plus	minus	2.74359	2	Rv1292
2195829	minus	minus	1.08197	2	Rv1943c
2256430	minus	minus	1.68889	2	Rv2007c
2353317	minus	minus	1.86	2	Rv2094c
2683187	minus	minus	0.849315	2	Rv2388c
2824678	plus	minus	1.8	2	Rv2509
3162234	plus	minus	1.6875	2	Rv2853
3202434	minus	minus	1.64062	2	Rv2892c
3451768	plus	minus	1.04286	2	Rv3086
3499342	minus	minus	1.20339	2	Rv3132c
3563217	minus	minus	1.16667	2	Rv3193c
4091841	plus	minus	1.55	2	Rv3651
4107084	minus	minus	2.19048	2	Rv3666c
2055472	minus	minus	0.94	1.97222	Rv1812c
1424050	minus	plus	1.25373	1.96429	Rv1273c
3647888	plus	plus	1.14754	1.96296	Rv3267
3647809	minus	plus	1.14754	1.96296	Rv3266c
2220880	plus	plus	1.41667	1.96154	Rv1978
2556145	plus	plus	1.27692	1.95	Rv2284
58117	plus	plus	1.60417	1.94737	Rv0053
1061896	plus	plus	1.675	1.94737	Rv0951
410727	plus	minus	1.46296	1.94444	Rv0342
1313451	minus	plus	1.27273	1.9375	Rv1179c
3239930	minus	minus	1.32	1.9375	Rv2924c
3697198	plus	minus	1.25263	1.93548	Rv3310
2360164	plus	minus	1.79545	1.93333	Rv2101
2030896	plus	plus	1.85185	1.93103	Rv1794
3630510	minus	minus	1.09211	1.93103	Rv3249c
919635	minus	minus	1.10526	1.92857	Rv0825c
4181758	plus	minus	1.73684	1.92857	Rv3731
888662	minus	minus	1.54167	1.91667	Rv0794c
3854823	minus	minus	2.4	1.91667	Rv3435c
3477175	minus	minus	1.74419	1.89474	Rv3107c
2014697	plus	plus	0.859649	1.88889	Rv1780
2104902	plus	minus	1.69767	1.88889	Rv1857
637969	minus	plus	1.46154	1.88235	Rv0546c
3658119	minus	minus	1.4	1.88235	Rv3274c
295712	minus	minus	0.803279	1.875	Rv0244c
3014580	minus	minus	0.978495	1.875	Rv2697c
3603322	minus	minus	1.41176	1.875	Rv3226c
668453	minus	plus	1.03947	1.87097	Rv0574c
3029172	plus	plus	1.8125	1.86957	Rv2716
1594042	plus	minus	2.67273	1.86842	Rv1420
805404	plus	plus	0.861386	1.86667	Rv0709
935550	plus	plus	1.375	1.86667	Rv0839
1967742	plus	plus	1.12727	1.86667	Rv1741
3689481	minus	plus	1.3913	1.86667	Rv3302c
3347874	minus	minus	1.5	1.86667	Rv2990c
3416081	plus	minus	1.27273	1.86667	Rv3055
3614398	minus	plus	1.37255	1.86364	Rv3238c
236550	plus	minus	0.831461	1.86364	Rv0199
2441720	minus	plus	2.20455	1.85714	Rv2178c
341976	plus	minus	1.70833	1.85714	Rv0282
2470622	plus	minus	1.36842	1.85714	Rv2206
3571335	plus	minus	1	1.85714	Rv3198A
2512398	plus	plus	1.26154	1.85185	Rv2241
2370771	minus	minus	2.13953	1.85	Rv2110c
2620244	plus	plus	1.90909	1.84211	Rv2342
2806874	plus	plus	1.52941	1.84211	Rv2492
418842	plus	plus	2	1.83333	Rv0349
781376	plus	plus	1.47458	1.83333	Rv0682
2965837	minus	minus	0.885246	1.83333	Rv2640c
3076445	minus	minus	2.67568	1.83333	Rv2766c
4067368	plus	minus	1.16216	1.83333	Rv3628
4067302	minus	minus	1.16216	1.83333	Rv3627c
445259	minus	plus	1.84615	1.82759	Rv0367c
4224985	plus	minus	1.47368	1.825	Rv3779
4224968	minus	minus	1.47368	1.825	Rv3778c
4385672	minus	minus	1.23377	1.82143	Rv3899c
1306073	minus	plus	1.24138	1.81818	Rv1174c
1576796	minus	plus	1.44615	1.81818	Rv1400c
800203	plus	minus	0.741573	1.81481	Rv0700
14914	plus	plus	1	1.8125	Rv0013
930544	plus	minus	2.16667	1.8125	Rv0835
2133674	minus	minus	2.57143	1.8125	Rv1882c
3375745	plus	plus	1.27419	1.80952	Rv3016
564987	plus	minus	0.934426	1.80952	Rv0474
3287968	plus	plus	2.15686	1.8	Rv2943
3805621	plus	minus	0.875	1.8	Rv3391
1247129	plus	plus	1.62903	1.79487	Rv1124
117714	plus	plus	1.79688	1.79412	Rv0102
474841	minus	plus	2.29268	1.78947	Rv0394c
3587609	plus	plus	1.95238	1.78947	Rv3211
3587539	minus	plus	1.95238	1.78947	Rv3210c
24125	minus	minus	1.34722	1.78947	Rv0019c
999424	plus	minus	1.86885	1.78947	Rv0896
1512606	minus	plus	1.98	1.78571	Rv1347c
4393075	minus	plus	1.37879	1.78571	Rv3907c
2773044	minus	minus	1.60784	1.78261	Rv2469c
437518	plus	plus	0.935897	1.77778	Rv0359
1710706	plus	minus	1.43182	1.76471	Rv1519
1281429	plus	minus	1.34545	1.7619	Rv1155
1858593	plus	minus	1.06349	1.7619	Rv1649
1972419	minus	minus	1.5614	1.76	Rv1745c
2158083	minus	minus	1.66129	1.75676	Rv1911c
173231	plus	plus	1.35417	1.75	Rv0147
2228561	minus	plus	0.928571	1.75	Rv1984c
3883525	plus	plus	2.02222	1.75	Rv3466
4160974	minus	minus	0.693182	1.75	Rv3716c
3433622	minus	plus	1.74648	1.74468	Rv3068c
1658947	plus	plus	1.96154	1.73913	Rv1470
1002764	plus	minus	1.32258	1.73913	Rv0899
1002704	minus	minus	1.32258	1.73913	Rv0898c
2517306	plus	minus	1.12698	1.73913	Rv2244
1592639	plus	minus	1.32759	1.73684	Rv1418
3676066	plus	minus	1.10256	1.73684	Rv3295
911712	plus	minus	1.125	1.73333	Rv0819
800203	plus	plus	1.19231	1.73077	Rv0700
2446044	minus	minus	0.797872	1.72727	Rv2183c
1500661	plus	plus	1.05376	1.71429	Rv1331
3011835	minus	minus	1.14085	1.71429	Rv2694c
3034730	plus	minus	2.42593	1.70968	Rv2723
3058561	minus	plus	0.575221	1.70833	Rv2745c
92828	plus	minus	1.30159	1.70833	Rv0085
1790200	plus	minus	1.36923	1.70833	Rv1589
2773044	minus	minus	0.945205	1.70588	Rv2469c
2955519	plus	minus	1.28571	1.7	Rv2629
1973634	plus	minus	1.5	1.69697	Rv1747
3777632	minus	minus	0.936709	1.69565	Rv3365c
132914	plus	minus	1.11765	1.68966	Rv0110
3814079	minus	plus	1.15476	1.68421	Rv3396c
3640209	minus	minus	1.67442	1.68182	Rv3260c
4352266	plus	minus	0.876923	1.68182	Rv3874
505051	plus	minus	1.41975	1.67742	Rv0419
1611935	plus	plus	1.1625	1.67647	Rv1434
1251410	minus	plus	1.22989	1.66667	Rv1127c
505051	plus	minus	1	1.66667	Rv0419
1409933	minus	minus	1	1.66667	Rv1261c
141172	plus	minus	1.4127	1.65517	Rv0117
1599658	plus	plus	1.5	1.65385	Rv1425
2481740	minus	minus	1.39726	1.65385	Rv2214c
3041461	minus	plus	1.0303	1.65217	Rv2728c
3531138	minus	minus	1.35849	1.65217	Rv3161c
955011	plus	plus	1.3913	1.64706	Rv0859
29632	plus	plus	1.51852	1.64286	Rv0026
970455	plus	plus	1.56818	1.64286	Rv0873
4168345	plus	plus	1.67213	1.64286	Rv3723
4168281	minus	plus	1.67213	1.64286	Rv3722c
4008182	minus	minus	0.882353	1.63636	Rv3566c
3037320	minus	plus	1.34722	1.625	Rv2724c
4198316	minus	plus	1.53704	1.625	Rv3749c
2877074	plus	minus	1	1.62069	Rv2557
3957646	minus	minus	1.67949	1.62	Rv3520c
622329	plus	minus	0.951613	1.61905	Rv0531
2695172	minus	minus	1.27419	1.61905	Rv2397c
3541364	minus	minus	2.17949	1.61905	Rv3172c
978917	plus	plus	1.45714	1.61538	Rv0880
4152542	minus	plus	1.28302	1.61538	Rv3708c
1386810	plus	minus	1.37288	1.61538	Rv1244
652771	plus	minus	1.28571	1.6129	Rv0562
908113	minus	plus	1.28235	1.61111	Rv0813c
1277893	plus	plus	1.47273	1.6087	Rv1149
1165499	minus	minus	1.37931	1.6087	Rv1042c
2079806	minus	plus	1.89286	1.6	Rv1833c
3499342	minus	plus	0.720588	1.6	Rv3132c
2406841	minus	minus	1.06522	1.6	Rv2147c
3662062	plus	minus	1.48936	1.6	Rv3280
3662012	minus	minus	1.48936	1.6	Rv3279c
1630229	minus	minus	1.64407	1.59375	Rv1449c
1934799	plus	plus	1.78431	1.59259	Rv1707
2307195	minus	minus	1.37705	1.59259	Rv2048c
898791	plus	plus	1.54098	1.58824	Rv0805
218392	plus	plus	1.6875	1.58696	Rv0187
800357	plus	plus	1.75	1.58333	Rv0701
3000056	plus	plus	1.09375	1.58333	Rv2683
1166911	minus	minus	1.07463	1.58333	Rv1043c
1575809	minus	minus	0.9625	1.57692	Rv1399c
1388652	minus	plus	0.88764	1.56667	Rv1245c
4273470	minus	plus	1.36207	1.56522	Rv3809c
1717612	minus	minus	1.44444	1.56522	Rv1522c
1987764	minus	plus	0.969697	1.5625	Rv1755c
2784676	minus	plus	0.969697	1.5625	Rv2478c
3795119	minus	plus	0.954545	1.5625	Rv3379c
890314	plus	minus	0.940299	1.5625	Rv0797
3552523	plus	minus	0.955224	1.5625	Rv3186
3711675	plus	minus	0.940299	1.5625	Rv3327
2115764	plus	minus	1.39535	1.56098	Rv1867
1613256	plus	plus	1.7377	1.56	Rv1436
1027278	minus	plus	3.425	1.55556	Rv0920c
2372628	plus	plus	1.48571	1.55556	Rv2113
1998515	minus	minus	1.51899	1.55556	Rv1765c
2263072	minus	minus	1.35354	1.55556	Rv2015c
1852638	plus	plus	1.97368	1.55	Rv1642
921133	minus	plus	1.43548	1.54545	Rv0827c
1807903	plus	plus	0.707547	1.54545	Rv1609
3893756	minus	plus	1.11475	1.54545	Rv3476c
842029	plus	minus	0.960784	1.54348	Rv0750
841917	minus	minus	0.960784	1.54348	Rv0749A
733362	plus	plus	1.5	1.54167	Rv0638
1739640	plus	plus	1.44898	1.54167	Rv1537
1923745	plus	plus	1.02062	1.54167	Rv1699
141172	plus	plus	1.21053	1.53846	Rv0117
2183372	plus	minus	1.63462	1.53846	Rv1932
1782728	minus	plus	0.957746	1.53571	Rv1577c
860710	minus	plus	1.97619	1.52941	Rv0767c
2650036	minus	plus	0.924528	1.52941	Rv2368c
3854823	minus	minus	1.58491	1.52941	Rv3435c
2111364	minus	plus	1.44186	1.52632	Rv1863c
238559	minus	minus	1.05714	1.52381	Rv0201c
3920945	minus	minus	1.23636	1.52381	Rv3501c
301683	minus	plus	1.125	1.52273	Rv0249c
3243367	plus	plus	0.727273	1.52174	Rv2930
2817232	minus	minus	1.15714	1.52174	Rv2501c
4323653	plus	plus	0.917808	1.52	Rv3850
2569082	plus	minus	0.851351	1.51852	Rv2298
2608526	plus	minus	1.05333	1.51724	Rv2334
3015203	plus	minus	1.42593	1.51724	Rv2700
2573015	plus	plus	1.12088	1.5098	Rv2301
302068	minus	plus	1.04	1.5	Rv0250c
602389	plus	plus	1.33333	1.5	Rv0511
2372628	plus	plus	0.674419	1.5	Rv2113
3930948	plus	plus	1.94118	1.5	Rv3508
532396	plus	minus	0.896552	1.5	Rv0443
952769	plus	minus	1.3125	1.5	Rv0856
1640199	plus	minus	2.01961	1.5	Rv1455
3011835	minus	minus	1.55172	1.5	Rv2694c
3837458	minus	minus	1.75362	1.5	Rv3418c
4118691	minus	minus	1	1.5	Rv3678A
2487544	plus	plus	1.45	1.48889	Rv2220
2487478	minus	plus	1.45	1.48889	Rv2219A
1196175	plus	plus	1	1.48649	Rv1072
3723728	plus	minus	1.10753	1.48571	Rv3338
3723634	minus	minus	1.10753	1.48571	Rv3336c
2047405	minus	plus	1.18519	1.48148	Rv1804c
2463138	minus	minus	1.53571	1.48	Rv2198c
3150693	plus	minus	1.375	1.48	Rv2844
3363155	minus	minus	1.25455	1.48	Rv3003c
1097361	plus	plus	1.55102	1.47826	Rv0982
1834917	plus	plus	1.35185	1.47826	Rv1631
3086030	minus	minus	1.48	1.47619	Rv2777c
1512750	plus	plus	1.59375	1.47368	Rv1348
2405472	minus	minus	0.84	1.47368	Rv2145c
1362863	minus	minus	0.538462	1.46667	Rv1218c
612908	plus	minus	1.24691	1.46154	Rv0522
2446044	minus	plus	0.878049	1.45833	Rv2183c
2565112	minus	plus	1.40476	1.45833	Rv2293c
1184015	plus	plus	2.59091	1.45455	Rv1061
851739	minus	plus	1.77027	1.44681	Rv0756c
4360009	minus	minus	0.985294	1.4375	Rv3879c
3462911	minus	minus	1.40741	1.43478	Rv3093c
2445418	minus	plus	1.1194	1.42857	Rv2182c
3665498	plus	minus	1.51429	1.42857	Rv3284
1947643	minus	plus	1.625	1.42424	Rv1721c
2123152	minus	minus	0.904762	1.42105	Rv1872c
967726	plus	minus	1.08197	1.41935	Rv0871
1815310	plus	plus	0.975904	1.41667	Rv1616
43562	plus	minus	1.48193	1.41304	Rv0041
813620	plus	minus	0.974684	1.40741	Rv0720
2728493	minus	minus	2.7234	1.40741	Rv2431c
3433545	plus	minus	0.678571	1.40625	Rv3069
3364709	plus	plus	1.01449	1.4	Rv3006
4185890	minus	plus	0.853333	1.4	Rv3734c
2307695	plus	minus	1.02857	1.4	Rv2050
3687630	minus	minus	1.71111	1.4	Rv3301c
3857397	plus	minus	1.27059	1.4	Rv3438
1487161	plus	plus	1.34615	1.39286	Rv1324
3439011	minus	minus	1.42	1.39286	Rv3075c
2429503	minus	minus	1	1.38889	Rv2165c
4313172	plus	minus	1.52381	1.38235	Rv3840
3564305	plus	plus	0.806452	1.38095	Rv3195
3564286	minus	plus	0.806452	1.38095	Rv3194c
2415170	minus	minus	1.22449	1.38095	Rv2154c
379172	plus	plus	1.34328	1.37931	Rv0311
1494554	plus	plus	0.670732	1.375	Rv1328
1494480	minus	plus	0.670732	1.375	Rv1327c
660982	plus	minus	0.846847	1.375	Rv0569
1393417	minus	minus	1.28571	1.375	Rv1248c
2562553	plus	minus	1.0303	1.37037	Rv2290
42840	minus	minus	1.18367	1.36842	Rv0039c
3111996	minus	minus	2.18919	1.36842	Rv2802c
1732432	plus	plus	0.684783	1.36667	Rv1531
1745018	plus	minus	1.32558	1.36364	Rv1543
2966120	plus	minus	1.63462	1.36364	Rv2642
4358433	plus	minus	0.883117	1.35714	Rv3879A
1964372	minus	plus	0.79798	1.35294	Rv1736c
4325024	plus	minus	0.804598	1.35294	Rv3852
1816189	plus	minus	1.04819	1.35135	Rv1617
2792595	minus	minus	0.975	1.35	Rv2484c
3586097	plus	minus	2.20968	1.34884	Rv3209
4118095	minus	minus	1.81481	1.34783	Rv3677c
3181901	minus	plus	1.23077	1.34615	Rv2869c
589897	plus	plus	1.22222	1.34375	Rv0500
1220538	plus	plus	1.22807	1.33333	Rv1093
1220487	minus	plus	1.22807	1.33333	Rv1092c
2595883	plus	plus	0.74026	1.33333	Rv2324
3326145	minus	plus	0.918919	1.33333	Rv2970c
1267276	plus	minus	1	1.33333	Rv1140
2959851	minus	minus	1.08889	1.33333	Rv2633c
3212214	minus	minus	1.54545	1.33333	Rv2901c
781376	plus	minus	1.03077	1.32258	Rv0682
1386810	plus	minus	1.41935	1.32	Rv1244
1965576	plus	plus	0.699187	1.31915	Rv1738
400168	plus	minus	1.24675	1.31707	Rv0336
898791	plus	plus	1.75	1.31579	Rv0805
2008930	plus	minus	2	1.3125	Rv1775
1094818	plus	minus	1.65789	1.31111	Rv0979A
1234357	minus	plus	1.08219	1.31034	Rv1107c
2989171	plus	plus	0.7875	1.30769	Rv2673
2623821	plus	minus	1.02985	1.30769	Rv2345
3223524	minus	minus	1.30645	1.30435	Rv2914c
1574769	minus	plus	1.04348	1.30303	Rv1398c
3573711	minus	minus	1.24561	1.3	Rv3200c
1679293	plus	minus	0.57	1.2963	Rv1490
2447600	minus	minus	1.31707	1.2963	Rv2185c
1298965	minus	minus	1.28723	1.29508	Rv1167c
1638225	plus	minus	2.52727	1.28947	Rv1453
818510	minus	plus	1.26531	1.28571	Rv0725c
1797939	plus	minus	0.779221	1.28571	Rv1597
3313166	minus	plus	0.917647	1.28205	Rv2959c
530724	minus	minus	0.747253	1.28125	Rv0441c
3569032	minus	plus	0.495238	1.27778	Rv3197A
3433622	minus	minus	0.835294	1.27273	Rv3068c
3965250	minus	minus	0.484211	1.27273	Rv3528c
4062527	plus	plus	0.75	1.26923	Rv3623
2475970	minus	minus	0.9	1.26923	Rv2210c
3173020	minus	minus	1.19048	1.26829	Rv2860c
845993	minus	plus	1.72917	1.26316	Rv0753c
1399967	plus	plus	1.57333	1.26316	Rv1253
2622452	minus	plus	0.658537	1.26316	Rv2343c
4040759	minus	minus	1.22807	1.26316	Rv3596c
626441	plus	minus	0.741176	1.26087	Rv0535
1613878	plus	minus	1.0339	1.26087	Rv1437
2152896	minus	plus	1.41667	1.25926	Rv1906c
324567	plus	plus	1.05797	1.25806	Rv0270
4185890	minus	minus	1.18182	1.25806	Rv3734c
3725851	minus	minus	0.797468	1.25714	Rv3339c
161768	plus	plus	0.862069	1.25	Rv0134
1176565	plus	plus	2	1.25	Rv1054
3550368	plus	plus	0.811594	1.25	Rv3182
1365309	plus	plus	1.40323	1.24324	Rv1222
660982	plus	plus	1.10909	1.24138	Rv0569
3405121	plus	plus	1.21538	1.23333	Rv3044
802392	plus	minus	0.954545	1.23333	Rv0704
566840	plus	plus	0.939394	1.23077	Rv0478
637969	minus	minus	0.82716	1.23077	Rv0546c
1415865	minus	minus	1.34	1.23077	Rv1266c
3638747	minus	minus	0.951613	1.23077	Rv3257c
4286347	plus	plus	1.20968	1.225	Rv3822
717896	minus	minus	1.08108	1.225	Rv0625c
1649097	plus	plus	1.56863	1.22222	Rv1462
2789333	minus	minus	0.87931	1.22222	Rv2482c
3878992	minus	minus	1.05455	1.22222	Rv3457c
2069080	plus	plus	0.707317	1.21739	Rv1822
644400	plus	plus	1.30303	1.21622	Rv0553
1363361	minus	plus	1.09524	1.21622	Rv1219c
3500789	minus	minus	0.912088	1.2093	Rv3134c
3027908	plus	plus	1.17308	1.20833	Rv2715
3775361	minus	minus	0.662921	1.20833	Rv3364c
3461749	minus	minus	2	1.2069	Rv3092c
748059	plus	minus	1.02941	1.2	Rv0651
1446265	minus	minus	1.05747	1.19355	Rv1291c
1206016	minus	plus	1.60784	1.19231	Rv1080c
3162524	minus	minus	1.18519	1.19231	Rv2852c
151075	plus	plus	0.864583	1.19048	Rv0125
4025066	minus	plus	1.09524	1.19048	Rv3582c
3301004	minus	minus	1.34328	1.18605	Rv2949c
3011593	minus	minus	1.62745	1.18519	Rv2693c
1973634	plus	minus	1.2029	1.18421	Rv1747
2115764	plus	minus	1.4	1.18182	Rv1867
4393190	plus	minus	0.86747	1.18182	Rv3908
2388551	plus	minus	0.884058	1.17857	Rv2127
409309	plus	plus	1.13636	1.17241	Rv0341
1818137	plus	plus	1.54839	1.17143	Rv1619
1261711	minus	plus	0.702703	1.17073	Rv1133c
1281429	plus	plus	0.818182	1.16667	Rv1155
1194546	minus	minus	1.14458	1.16667	Rv1069c
4200243	minus	minus	1.27692	1.15789	Rv3753c
1340370	plus	minus	0.819048	1.15	Rv1197
2768986	plus	minus	2.41667	1.14815	Rv2467
4052931	minus	plus	0.702128	1.14706	Rv3610c
3955548	plus	minus	1.54545	1.14286	Rv3519
3116137	minus	plus	3.2	1.13636	Rv2810c
3723728	plus	plus	1.09459	1.13636	Rv3338
3337917	minus	plus	0.985075	1.13333	Rv2981c
532307	minus	minus	0.754717	1.13333	Rv0442c
1302855	plus	minus	0.9375	1.13333	Rv1173
1302747	minus	minus	0.9375	1.13333	Rv1172c
1805922	plus	plus	1.26087	1.125	Rv1607
2395240	minus	minus	1.22951	1.125	Rv2134c
2398260	plus	minus	1.04412	1.125	Rv2139
3371730	minus	plus	1.58824	1.10714	Rv3012c
3205549	minus	minus	1.32759	1.10714	Rv2895c
2906763	minus	plus	0.686441	1.10417	Rv2581c
3431293	plus	plus	0.5625	1.10345	Rv3067
2585906	minus	minus	1.12857	1.1	Rv2313c
905163	minus	plus	1.13514	1.09756	Rv0810c
748059	plus	plus	1.29508	1.09375	Rv0651
591654	plus	minus	1	1.09091	Rv0501
2906763	minus	minus	1.2716	1.08511	Rv2581c
3212214	minus	plus	0.639175	1.08108	Rv2901c
1247129	plus	plus	1.11475	1.08	Rv1124
3997901	minus	plus	1.17647	1.08	Rv3557c
717896	minus	plus	0.846154	1.07547	Rv0625c
2179271	plus	plus	0.930556	1.075	Rv1927
649689	plus	plus	1.46154	1.07143	Rv0558
1223986	plus	plus	1.22222	1.06977	Rv1096
205224	plus	plus	0.738095	1.06818	Rv0174
709515	minus	minus	0.68	1.0625	Rv0613c
3351269	plus	minus	0.817391	1.06122	Rv2994
2378386	plus	plus	0.822222	1.05882	Rv2119
1269936	plus	minus	0.959459	1.05882	Rv1143
1830561	minus	minus	1.16923	1.05714	Rv1628c
310749	minus	plus	1.16667	1.05556	Rv0258c
919575	plus	minus	0.957143	1.05263	Rv0826
1611935	plus	minus	0.847059	1.05263	Rv1434
3463969	plus	plus	1.36667	1.05	Rv3095
3463917	minus	plus	1.36667	1.05	Rv3094c
1552597	plus	minus	1.34426	1.04878	Rv1379
1856346	plus	plus	0.877193	1.04762	Rv1647
2916325	plus	plus	1.07576	1.04	Rv2589
2916274	minus	plus	1.07576	1.04	Rv2588c
1199411	minus	plus	1.33333	1.03922	Rv1074c
1669138	plus	plus	1.44	1.03448	Rv1479
4214041	plus	minus	1.82692	1.03448	Rv3768
4213976	minus	minus	1.82692	1.03448	Rv3767c
4115438	minus	minus	1.4	1.03333	Rv3673c
818510	minus	minus	0.842857	1.03125	Rv0725c
3908071	plus	minus	0.679012	1.0303	Rv3489
2096622	minus	plus	1.05085	1.02857	Rv1846c
1761669	plus	minus	1	1.02857	Rv1557
214579	minus	plus	1.025	1.02632	Rv0182c
4040759	minus	plus	0.973333	1.02439	Rv3596c
4047496	minus	plus	0.813725	1.02083	Rv3604c
1340370	plus	plus	1.33333	1	Rv1197
1771601	minus	plus	0.691358	1	Rv1564c
4110341	plus	plus	0.657407	1	Rv3669
25515	minus	minus	0.826531	1	Rv0020c
1203267	plus	minus	1.48485	1	Rv1078
1613045	minus	minus	1.15873	1	Rv1435c
2356677	minus	minus	1.10526	1	Rv2097c
4055312	minus	minus	1.76623	1	Rv3615c
218392	plus	minus	0.745283	0.978261	Rv0187
2157311	minus	minus	0.871429	0.967742	Rv1910c
4114541	minus	minus	1.22857	0.967742	Rv3672c
510322	minus	plus	0.584906	0.965517	Rv0423c
1504330	plus	minus	0.862069	0.965517	Rv1337
79314	minus	plus	1.31915	0.964286	Rv0070c
1302855	plus	plus	1.16667	0.964286	Rv1173
3082622	minus	plus	0.551402	0.96	Rv2773c
1034851	plus	minus	1.07692	0.958333	Rv0928
3315231	plus	plus	0.768421	0.953488	Rv2963
2487478	minus	minus	1.03614	0.95122	Rv2219A
1340370	plus	minus	0.688	0.95	Rv1197
2568099	plus	minus	1.25641	0.95	Rv2297
3030812	minus	minus	0.847059	0.95	Rv2717c
314854	minus	minus	0.987013	0.948718	Rv0262c
2540066	plus	plus	1.35616	0.942857	Rv2266
3534639	minus	plus	0.861111	0.942857	Rv3165c
908113	minus	minus	0.641304	0.942857	Rv0813c
1938346	plus	minus	1	0.942857	Rv1711
2000074	plus	minus	1.09091	0.941176	Rv1767
4393190	plus	plus	0.970588	0.9375	Rv3908
122199	minus	plus	1.01695	0.933333	Rv0103c
238559	minus	plus	1.04918	0.933333	Rv0201c
919575	plus	plus	1.05556	0.933333	Rv0826
4099647	plus	plus	0.875	0.931034	Rv3661
4118485	plus	minus	1.04762	0.923077	Rv3679
3581055	plus	plus	0.688312	0.92	Rv3204
2420643	minus	minus	1.14103	0.918919	Rv2158c
2179271	plus	minus	0.962025	0.916667	Rv1927
534398	minus	minus	0.659574	0.892857	Rv0445c
924989	plus	plus	1.32759	0.885714	Rv0833
2512398	plus	minus	0.604651	0.884615	Rv2241
653837	plus	plus	0.831461	0.882353	Rv0563
2026747	plus	minus	0.590361	0.878788	Rv1789
824715	plus	plus	0.6875	0.875	Rv0732
2989171	plus	minus	0.83908	0.875	Rv2673
2122231	minus	minus	0.78481	0.870968	Rv1871c
3190681	minus	minus	1.01562	0.869565	Rv2880c
1807762	minus	minus	1.16456	0.868421	Rv1608c
530724	minus	plus	1.15068	0.866667	Rv0441c
646298	plus	plus	0.675676	0.866667	Rv0555
2544382	plus	plus	0.925926	0.857143	Rv2270
2648365	minus	minus	1.33333	0.857143	Rv2366c
1236184	plus	minus	0.632075	0.85	Rv1110
330374	plus	minus	0.8	0.848485	Rv0274
1194546	minus	plus	0.79798	0.844444	Rv1069c
2481870	plus	minus	1.07317	0.844444	Rv2215
51374	minus	plus	0.872093	0.84375	Rv0046c
2240121	plus	minus	0.868421	0.84375	Rv1997
608716	plus	minus	0.588235	0.840909	Rv0517
2200713	plus	minus	1	0.837209	Rv1952
4329618	minus	minus	0.775	0.836735	Rv3856c
574903	plus	plus	0.764706	0.833333	Rv0486
3020304	plus	plus	1.34722	0.833333	Rv2707
88166	plus	minus	0.918919	0.833333	Rv0079
4040759	minus	minus	1.04	0.833333	Rv3596c
4396193	plus	minus	1.01429	0.818182	Rv3910
4071679	plus	plus	0.842105	0.814815	Rv3633
1565003	plus	plus	1.04918	0.813953	Rv1390
1199411	minus	minus	0.821053	0.811321	Rv1074c
3556688	minus	plus	0.717949	0.805556	Rv3190c
841917	minus	plus	0.59	0.8	Rv0749A
3404968	minus	plus	0.822785	0.8	Rv3043c
935550	plus	minus	0.58209	0.8	Rv0839
2278965	minus	minus	0.977011	0.794872	Rv2031c
1374271	minus	plus	0.635135	0.794118	Rv1230c
2493745	minus	minus	0.686047	0.794118	Rv2222c
2876977	minus	minus	1.08333	0.791667	Rv2556c
2420643	minus	plus	0.926829	0.787879	Rv2158c
2481740	minus	plus	0.802083	0.784314	Rv2214c
89278	plus	minus	0.484848	0.777778	Rv0081
668453	minus	minus	0.77907	0.777778	Rv0574c
3371730	minus	minus	0.776316	0.769231	Rv3012c
2810285	minus	plus	0.956522	0.766667	Rv2495c
873085	plus	plus	1.1413	0.761905	Rv0780
4393979	plus	minus	0.782609	0.756757	Rv3909
555117	minus	minus	0.922222	0.756098	Rv0464c
4313172	plus	plus	0.656863	0.754386	Rv3840
1393417	minus	plus	0.794118	0.75	Rv1248c
1457124	plus	plus	0.436975	0.75	Rv1301
2962499	minus	plus	0.716216	0.75	Rv2634c
3436685	minus	minus	0.985915	0.745455	Rv3073c
1400389	minus	plus	1.13158	0.74	Rv1252c
1793892	minus	minus	1.36508	0.727273	Rv1592c
3067125	minus	plus	0.853333	0.725	Rv2753c
330350	minus	minus	1.16667	0.723404	Rv0273c
1238192	minus	plus	0.849315	0.71875	Rv1111c
408596	plus	plus	0.441379	0.714286	Rv0340
4265765	minus	minus	1.56604	0.709677	Rv3803c
218610	minus	plus	1.1	0.708333	Rv0186A
1203267	plus	plus	0.734043	0.707317	Rv1078
2335040	plus	minus	1.16949	0.702703	Rv2078
4218825	minus	minus	0.469027	0.7	Rv3773c
143876	minus	minus	0.597403	0.692308	Rv0118c
193117	plus	plus	0.826667	0.685714	Rv0163
1968960	plus	minus	0.651163	0.675	Rv1743
4226898	plus	minus	0.6	0.672131	Rv3780
1094818	plus	plus	0.816327	0.671875	Rv0979A
2784079	minus	minus	0.666667	0.659574	Rv2477c
1445417	minus	minus	0.788235	0.655172	Rv1290c
924874	plus	plus	1.03947	0.65	Rv0832
3190681	minus	minus	0.85	0.648649	Rv2880c
1383183	plus	minus	0.892857	0.642857	Rv1240
1783241	minus	plus	0.765766	0.641975	Rv1578c
2092222	minus	plus	0.580645	0.64	Rv1842c
409309	plus	plus	0.610169	0.634146	Rv0341
4099647	plus	minus	1.52542	0.634146	Rv3661
3535414	minus	plus	0.819444	0.631579	Rv3166c
2603499	minus	minus	1.61538	0.631579	Rv2329c
2422608	minus	plus	0.789474	0.630435	Rv2160A
1461045	plus	plus	0.884058	0.625	Rv1305
3364709	plus	plus	0.635417	0.621622	Rv3006
1364177	minus	minus	0.48062	0.62	Rv1220c
3531138	minus	plus	0.74026	0.615385	Rv3161c
4360009	minus	plus	0.57971	0.615385	Rv3879c
1964372	minus	minus	1.16092	0.614035	Rv1736c
1678552	plus	plus	0.852941	0.613333	Rv1489
4198316	minus	minus	0.528736	0.6	Rv3749c
2877074	plus	plus	1.0198	0.591837	Rv2557
1078545	plus	minus	0.464646	0.571429	Rv0969
3698121	plus	minus	0.935484	0.567568	Rv3311
141172	plus	plus	0.967742	0.5625	Rv0117
541949	minus	plus	0.602941	0.560976	Rv0450c
3081699	minus	plus	0.730337	0.55814	Rv2772c
562713	minus	plus	0.556522	0.54902	Rv0471c
382470	plus	plus	1.1	0.54717	Rv0313
4325024	plus	plus	1.11429	0.521739	Rv3852
1399967	plus	minus	0.646018	0.493506	Rv1253
3503301	plus	plus	0.623188	0.47619	Rv3137
43562	plus	plus	0.745283	0.448718	Rv0041
2876977	minus	minus	1.32051	0.428571	Rv2556c
3536064	plus	minus	0.631579	0.410959	Rv3168
815507	plus	minus	0.464286	0.387097	Rv0724
3058561	minus	plus	0.606838	0.263158	Rv2745c
2_4_11
TSS	TSS strand	G4 strand	SCORE LONG	SCORE SHORT	LOCUS
33227	plus	plus	2.28846	10.5714	Rv0030
4340209	plus	minus	3.12903	10.1429	Rv3864
1376975	plus	plus	2.14545	8.88889	Rv1234
1596483	plus	plus	2.03704	7.8	Rv1422
2639550	minus	minus	6.58333	7.1	Rv2356c
1415865	minus	minus	2.52381	6.71429	Rv1266c
1264325	minus	minus	1.24096	6.16667	Rv1135c
1354193	plus	plus	3.34783	6.14286	Rv1211
591041	plus	minus	1.17143	6	Rv0500A
1504880	plus	plus	2.83333	5.75	Rv1338
3415168	minus	plus	2.65909	5.73333	Rv3053c
2144940	plus	plus	1.13235	5.625	Rv1898
2995114	plus	minus	2.41463	5.44444	Rv2679
2995063	minus	minus	2.41463	5.44444	Rv2678c
625551	minus	minus	3.03846	5.22222	Rv0533c
1773833	minus	plus	2	5.18182	Rv1565c
2150828	plus	plus	2.10204	5.17647	Rv1904
4169476	plus	plus	1.33333	5.11111	Rv3724B
3609969	minus	plus	1.4386	5	Rv3232c
4411177	plus	minus	2.88889	5	Rv0001
364523	plus	plus	2.12698	4.94737	Rv0302
2995114	plus	minus	3.08333	4.91667	Rv2679
2995063	minus	minus	3.08333	4.91667	Rv2678c
1921542	plus	minus	2.7551	4.75	Rv1697
2812274	minus	minus	2.44737	4.72727	Rv2497c
1172386	plus	plus	2.33333	4.7	Rv1049
1206480	plus	plus	2.30986	4.69565	Rv1082
1206454	minus	plus	2.30986	4.69565	Rv1081c
194931	minus	plus	2.02857	4.625	Rv0165c
1891192	plus	plus	4.61905	4.625	Rv1665
2835386	plus	minus	2.54839	4.48276	Rv2519
4235310	plus	minus	3.57143	4.40909	Rv3789
398254	plus	plus	1.85965	4.38889	Rv0333
1279655	plus	plus	1.17949	4.375	Rv1152
1279617	minus	plus	1.17949	4.375	Rv1151c
2562953	plus	minus	2.16279	4.26667	Rv2291
3540860	minus	minus	1.74324	4.26087	Rv3171c
3380490	minus	minus	2.7	4.21739	Rv3021c
2965358	minus	minus	2.75676	4.18421	Rv2639c
4407633	minus	minus	2	4.09091	Rv3918c
3335748	minus	minus	4.18919	4	Rv2979c
3902866	plus	minus	1.33333	3.9375	Rv3484
3000056	plus	minus	1.84524	3.83871	Rv2683
2999968	minus	minus	1.84524	3.83871	Rv2682c
33227	plus	plus	3.07692	3.8	Rv0030
3154634	minus	minus	1.84211	3.8	Rv2846c
4169442	plus	minus	1.09091	3.77778	Rv3724A
1794707	minus	plus	2.34286	3.72727	Rv1593c
4243233	plus	minus	2.5	3.7037	Rv3794
1243671	plus	plus	1.92105	3.66667	Rv1121
41231	minus	minus	2.45098	3.625	Rv0037c
2069259	plus	plus	1.94366	3.55172	Rv1823
1773833	minus	minus	0.443299	3.5	Rv1565c
2759541	minus	minus	3.23333	3.5	Rv2457c
2910924	minus	minus	2.65909	3.47368	Rv2584c
405887	minus	minus	2.02439	3.45455	Rv0338c
258903	plus	minus	0.980392	3.42857	Rv0216
561787	minus	minus	2.26316	3.42857	Rv0470c
535480	minus	plus	1.82258	3.42105	Rv0446c
2456743	minus	minus	3.02041	3.38889	Rv2192c
4107792	plus	minus	2.44444	3.38462	Rv3667
490783	plus	plus	2.65854	3.375	Rv0407
1138249	plus	minus	1.45902	3.36842	Rv1019
3542102	plus	minus	0.681319	3.36364	Rv3174
3542045	minus	minus	0.681319	3.36364	Rv3173c
2613080	minus	minus	2.19565	3.35	Rv2337c
210817	minus	minus	1.67442	3.33333	Rv0179c
770582	plus	minus	1.26415	3.33333	Rv0671
2736834	minus	minus	1.6	3.33333	Rv2438c
4130357	minus	minus	1.55319	3.33333	Rv3688c
2931593	minus	plus	1.95556	3.31579	Rv2603c
2982041	minus	minus	2.01852	3.31579	Rv2661c
1206480	plus	plus	1.76471	3.27273	Rv1082
1588482	minus	plus	2.81633	3.27273	Rv1411c
3331657	minus	minus	2.05747	3.27273	Rv2975c
3672039	plus	plus	1.32836	3.26316	Rv3292
1608050	plus	minus	2.60345	3.25806	Rv1431
3901473	minus	plus	1.58209	3.25	Rv3481c
2498779	plus	minus	2.0566	3.25	Rv2226
3778521	plus	minus	1.14286	3.25	Rv3367
4025565	minus	plus	1.62136	3.23077	Rv3583c
3501167	plus	minus	1.69767	3.23077	Rv3135
730163	minus	minus	1.92157	3.22222	Rv0633c
2837684	plus	minus	2.11579	3.2037	Rv2521
2002618	plus	plus	2.55357	3.2	Rv1769
2278868	minus	plus	2.2963	3.2	Rv2030c
194917	plus	plus	2.45882	3.18868	Rv0166
808746	plus	plus	1.43182	3.18182	Rv0712
2880175	minus	minus	2.82653	3.17778	Rv2559c
1172386	plus	plus	3.61538	3.17391	Rv1049
1327513	minus	plus	2.13158	3.15789	Rv1185c
610117	plus	plus	2.01587	3.15385	Rv0518
14085	minus	minus	1.42553	3.14286	Rv0011c
1509076	plus	minus	1.82456	3.14286	Rv1345
3599679	minus	minus	2.03774	3.14286	Rv3223c
1790200	plus	minus	1.45455	3.11765	Rv1589
3703899	minus	minus	1.7193	3.11765	Rv3315c
1231299	plus	minus	2.2	3.11429	Rv1104
1231208	minus	minus	2.2	3.11429	Rv1102c
3419388	minus	minus	1.73469	3.11111	Rv3058c
515930	minus	minus	1.90909	3.1	Rv0426c
4314178	plus	minus	1.37143	3.1	Rv3841
1999710	plus	minus	1.46032	3.09091	Rv1766
1999649	minus	minus	1.46032	3.09091	Rv1765A
3133579	minus	minus	2.35484	3.09091	Rv2825c
442325	minus	minus	1.44898	3.08333	Rv0363c
295687	plus	plus	1.05	3.06667	Rv0245
2139710	plus	minus	2.06667	3.05	Rv1891
2117322	plus	plus	2.42857	3	Rv1868
2773168	plus	plus	2.46341	3	Rv2470
3529641	minus	plus	1.42105	3	Rv3159c
287111	minus	minus	1.45714	3	Rv0236A
944328	plus	minus	1.32394	3	Rv0847
1757400	plus	minus	1.43056	3	Rv1552
2684487	plus	minus	1.47368	3	Rv2391
3282849	minus	minus	2.97368	3	Rv2940c
3585987	minus	minus	3.17073	3	Rv3208A
4303069	minus	minus	2.5122	3	Rv3827c
4186080	plus	plus	2.07018	2.96	Rv3735
2538704	plus	minus	1.34783	2.95652	Rv2265
629973	minus	plus	2.51163	2.9375	Rv0537c
4312669	minus	minus	1.51163	2.90909	Rv3838c
117714	plus	plus	1.07317	2.89474	Rv0102
3026729	plus	plus	1.73333	2.88462	Rv2714
2429897	minus	minus	2.16456	2.86667	Rv2166c
2561476	plus	plus	1.43636	2.85714	Rv2289
3000166	plus	minus	1.1875	2.83333	Rv2684
340998	plus	plus	2.38636	2.82353	Rv0281
2703236	plus	plus	2.12281	2.81818	Rv2405
4268914	minus	minus	1.98276	2.77778	Rv3805c
3621466	minus	minus	1.23256	2.76923	Rv3241c
479753	minus	minus	0.657407	2.76471	Rv0400c
832425	plus	plus	2.85294	2.75	Rv0741
1484244	plus	plus	1.34615	2.75	Rv1321
1810185	plus	plus	1.47273	2.75	Rv1611
2094150	minus	plus	1.4	2.73913	Rv1843c
2768986	plus	minus	1.92188	2.72414	Rv2467
4350612	plus	minus	4.04878	2.7	Rv3872
1494480	minus	minus	1.59091	2.69565	Rv1327c
1512750	plus	plus	1.54545	2.69231	Rv1348
3402082	minus	minus	1.73913	2.66667	Rv3041c
2529385	minus	minus	2.36585	2.66279	Rv2255c
518396	minus	plus	2.18462	2.65789	Rv0429c
578426	plus	plus	1.66071	2.65	Rv0489
4316596	minus	minus	1.56897	2.65	Rv3843c
2139710	plus	plus	0.931818	2.64706	Rv1891
1169280	minus	plus	2.01961	2.64	Rv1046c
3304428	plus	minus	1.88462	2.64	Rv2952
967748	minus	plus	1.55357	2.63636	Rv0870c
1067561	plus	plus	1.58537	2.63636	Rv0956
982554	minus	plus	2.26966	2.63077	Rv0884c
2122231	minus	plus	1.66234	2.60606	Rv1871c
3183011	minus	minus	2.13043	2.6	Rv2870c
3983571	minus	minus	1.44186	2.6	Rv3543c
3013880	minus	minus	1.58209	2.59091	Rv2696c
1485771	minus	plus	1.78261	2.58824	Rv1322A
2975898	minus	plus	1.02326	2.58824	Rv2651c
1187351	plus	plus	1.625	2.58621	Rv1065
3114782	plus	minus	2.2766	2.58333	Rv2808
551710	plus	minus	1.21538	2.57895	Rv0460
2884431	plus	minus	1.60274	2.57576	Rv2565
2313125	plus	plus	1.37705	2.57143	Rv2054
2313052	minus	plus	1.37705	2.57143	Rv2053c
3096959	plus	plus	0.876712	2.57143	Rv2788
4121916	plus	plus	0.491228	2.57143	Rv3682
639979	minus	minus	1	2.57143	Rv0548c
3034730	plus	minus	2.41026	2.55357	Rv2723
1019965	minus	minus	1.41304	2.53846	Rv0914c
563567	plus	plus	2.18605	2.53333	Rv0473
3772650	plus	minus	1.48077	2.53333	Rv3360
3633639	plus	minus	0.970149	2.52941	Rv3254
4217062	minus	minus	1.67021	2.525	Rv3771c
4226898	plus	plus	1.55357	2.52174	Rv3780
2572025	minus	plus	2.13636	2.52	Rv2299c
2000558	plus	plus	1.69737	2.51852	Rv1768
505051	plus	plus	1.18261	2.51351	Rv0419
1279655	plus	minus	1.18421	2.5	Rv1152
1279617	minus	minus	1.18421	2.5	Rv1151c
1608050	plus	minus	2.34545	2.5	Rv1431
2389914	plus	minus	1.89091	2.5	Rv2128
3095303	minus	minus	1.01408	2.5	Rv2786c
4041365	minus	minus	2.63333	2.5	Rv3597c
3471385	minus	plus	2.50877	2.49462	Rv3102c
152323	plus	minus	1.74194	2.48276	Rv0126
2949535	plus	minus	1.68254	2.48148	Rv2623
697800	minus	minus	1.5	2.47619	Rv0599c
4030458	plus	plus	1.4	2.47368	Rv3589
2468140	plus	minus	1.59574	2.47059	Rv2203
2468062	minus	minus	1.59574	2.47059	Rv2202c
60286	plus	plus	1.61404	2.45833	Rv0058
4388276	minus	plus	1.49398	2.45455	Rv3902c
2881406	plus	minus	1.51562	2.45455	Rv2561
3102271	minus	minus	2.31915	2.45161	Rv2792c
3425499	plus	minus	1.95	2.45161	Rv3062
801970	plus	plus	1.41667	2.44444	Rv0703
3690856	plus	minus	0.835443	2.44444	Rv3304
3155871	minus	plus	2	2.44	Rv2847c
462133	plus	minus	0.985075	2.4375	Rv0385
2049895	plus	plus	2.19101	2.43077	Rv1808
2204225	minus	minus	1.41096	2.42857	Rv1960c
2557473	plus	plus	1.41791	2.42105	Rv2285
1699808	plus	minus	1.08219	2.42105	Rv1508A
3780979	minus	plus	1.74576	2.41935	Rv3368c
221819	plus	plus	1.4697	2.41667	Rv0190
2133674	minus	minus	1.86486	2.41667	Rv1882c
3508095	plus	minus	1.09091	2.41667	Rv3141
385967	minus	plus	1.55556	2.41176	Rv0317c
1576746	plus	plus	1.20896	2.40909	Rv1401
2740495	minus	plus	1.62745	2.4	Rv2442c
4264453	minus	minus	1.44595	2.39286	Rv3802c
3053233	plus	minus	2.21739	2.39024	Rv2740
720014	minus	minus	2.51351	2.38462	Rv0628c
2511646	minus	minus	1.52542	2.38095	Rv2238c
262812	plus	plus	1.56522	2.37931	Rv0220
2176989	minus	plus	1.91892	2.375	Rv1924c
1696388	minus	minus	1.52273	2.375	Rv1505c
2448112	plus	minus	1.66071	2.375	Rv2187
1551217	minus	plus	1.2973	2.36364	Rv1377c
503495	plus	plus	2.37838	2.35294	Rv0418
4024488	minus	plus	1.19355	2.35294	Rv3581c
4218835	plus	plus	1.54667	2.35135	Rv3774
4218825	minus	plus	1.54667	2.35135	Rv3773c
4034057	plus	plus	0.938776	2.35	Rv3592
650746	minus	minus	0.813725	2.35	Rv0559c
1453006	plus	plus	1.67797	2.34783	Rv1297
1376975	plus	plus	2.82456	2.33333	Rv1234
1376826	minus	plus	2.82456	2.33333	Rv1233c
3416081	plus	plus	1.42857	2.33333	Rv3055
996295	minus	minus	1.86957	2.33333	Rv0893c
1933138	minus	minus	1.19318	2.33333	Rv1705c
3477366	plus	minus	1.91489	2.33333	Rv3109
4124417	plus	minus	1.61818	2.32258	Rv3683
2933332	minus	plus	1.33333	2.31818	Rv2605c
1040131	minus	plus	1.33333	2.31579	Rv0931c
1593502	plus	plus	1.68	2.31481	Rv1419
4073611	minus	minus	1.81111	2.31481	Rv3634c
1640199	plus	minus	1.92727	2.30769	Rv1455
288396	plus	plus	1.8	2.30556	Rv0238
563567	plus	plus	1.71212	2.30556	Rv0473
563452	minus	plus	1.71212	2.30556	Rv0472c
260831	minus	plus	2.23404	2.30435	Rv0217c
2984704	plus	minus	1.9375	2.30435	Rv2668
545821	minus	plus	1.65217	2.3	Rv0455c
2356677	minus	plus	1.33803	2.29412	Rv2097c
2864412	minus	minus	2.10784	2.29091	Rv2540c
1833493	plus	minus	1.875	2.28846	Rv1630
894631	plus	plus	1.42623	2.28571	Rv0801
2219251	minus	minus	1.74419	2.28571	Rv1976c
1455094	plus	plus	1.68	2.27778	Rv1298
3880320	minus	minus	1.58333	2.27778	Rv3460c
157830	plus	minus	1.21739	2.27586	Rv0130
4121698	minus	plus	1.90196	2.27273	Rv3681c
4322175	plus	plus	1.35593	2.27273	Rv3848
1717612	minus	minus	1.46479	2.27273	Rv1522c
4153512	minus	plus	1.37975	2.26471	Rv3709c
3922339	minus	plus	2	2.26316	Rv3503c
3503301	plus	minus	1.58696	2.26316	Rv3137
328499	minus	plus	1.31746	2.26087	Rv0271c
1329390	plus	plus	1.31667	2.26087	Rv1187
3874240	plus	minus	2.33333	2.25926	Rv3453
1119997	minus	plus	1.625	2.25	Rv1002c
167684	minus	plus	2.01613	2.24324	Rv0141c
1355836	plus	plus	1.7973	2.24324	Rv1213
1175662	plus	plus	2.15517	2.2381	Rv1052
2370857	minus	minus	1.62963	2.2381	Rv2111c
1717612	minus	plus	0.853333	2.23529	Rv1522c
524844	minus	minus	2.08511	2.23529	Rv0435c
3241995	minus	plus	1.03448	2.23077	Rv2927c
2349323	minus	minus	1.21176	2.22222	Rv2091c
4266750	minus	minus	1.2	2.22222	Rv3804c
4410161	minus	minus	1.93548	2.21875	Rv3921c
2648908	minus	minus	1.97183	2.21277	Rv2367c
1040131	minus	minus	1	2.20833	Rv0931c
3597831	minus	plus	1.96296	2.2069	Rv3221c
3824634	minus	minus	1.4661	2.20588	Rv3404c
474841	minus	plus	2.21951	2.20455	Rv0394c
3399410	minus	minus	1.1383	2.19444	Rv3038c
2773168	plus	plus	1.8	2.19231	Rv2470
3499933	minus	minus	1.86207	2.19231	Rv3133c
268662	plus	minus	1.65957	2.19048	Rv0225
4285882	plus	minus	1.18462	2.19048	Rv3821
670137	minus	minus	1.58	2.1875	Rv0575c
3315231	plus	minus	0.968421	2.1875	Rv2963
4148251	minus	minus	2.54902	2.18519	Rv3704c
1014642	plus	plus	1.58824	2.18182	Rv0909
2497678	plus	plus	1.40566	2.18	Rv2225
778600	minus	plus	2.24138	2.17949	Rv0676c
2107736	plus	minus	1.88732	2.175	Rv1860
3683024	minus	minus	1.29412	2.17391	Rv3298c
408596	plus	minus	2.13084	2.16883	Rv0340
408465	minus	minus	2.13084	2.16883	Rv0339c
3153432	minus	plus	1.27273	2.16667	Rv2845c
380521	plus	minus	2.72973	2.15789	Rv0312
2933332	minus	minus	1.13636	2.15789	Rv2605c
4088350	minus	plus	2.75	2.15625	Rv3647c
2940959	minus	plus	1.91429	2.14706	Rv2612c
3854823	minus	minus	1.95833	2.14583	Rv3435c
3826273	plus	plus	1.08163	2.14286	Rv3408
183210	minus	minus	0.792208	2.14286	Rv0154c
4107792	plus	minus	2.19512	2.13333	Rv3667
339322	plus	plus	1.7193	2.13043	Rv0280
1056685	minus	plus	2.01667	2.12821	Rv0946c
3536064	plus	plus	1.54795	2.12821	Rv3168
1697806	minus	plus	1.55914	2.12766	Rv1507c
815507	plus	plus	1.91176	2.12195	Rv0724
960333	minus	plus	1.52941	2.12121	Rv0861c
2917792	plus	minus	1.12162	2.12121	Rv2590
3640543	plus	plus	1.97778	2.11765	Rv3261
4205487	plus	plus	1.39583	2.11765	Rv3760
4205373	minus	plus	1.39583	2.11765	Rv3759c
906403	plus	plus	1.42373	2.11538	Rv0812
361198	minus	minus	1.47458	2.11538	Rv0296c
1027586	plus	plus	2.7193	2.11111	Rv0922
3824634	minus	plus	0.861386	2.11111	Rv3404c
472669	minus	plus	1.39535	2.10638	Rv0392c
51374	minus	plus	1.07143	2.10526	Rv0046c
3287968	plus	plus	2.08929	2.10345	Rv2943
3640209	minus	minus	1.97143	2.1	Rv3260c
2030896	plus	plus	1.88136	2.09677	Rv1794
2144940	plus	minus	1.26829	2.09231	Rv1898
400168	plus	plus	1.72581	2.09091	Rv0336
3053233	plus	minus	2.08197	2.09091	Rv2740
2150364	plus	plus	1.95918	2.08696	Rv1903
4095518	minus	minus	2.12821	2.08333	Rv3655c
1681857	plus	minus	1.74138	2.07692	Rv1492
614814	minus	plus	1.63793	2.07407	Rv0523c
2402719	minus	minus	1.34483	2.07407	Rv2142A
2344328	plus	plus	2.85366	2.07143	Rv2088
4384058	minus	plus	1.22222	2.06897	Rv3898c
2064799	plus	minus	1.45312	2.06452	Rv1820
2353317	minus	minus	1.76271	2.06452	Rv2094c
260831	minus	plus	1.74419	2.0625	Rv0217c
2899319	plus	plus	1.36957	2.0625	Rv2575
4196724	plus	plus	0.905882	2.0625	Rv3747
903433	plus	plus	1.29545	2.06061	Rv0809
345432	plus	plus	2.27869	2.05556	Rv0284
1313451	minus	plus	1.01786	2.05556	Rv1179c
276025	plus	plus	1.45455	2.05263	Rv0231
1518728	plus	plus	1.9375	2.05263	Rv1352
1590348	plus	plus	1.69388	2.05	Rv1415
2441720	minus	plus	1.71296	2.04839	Rv2178c
340998	plus	plus	2.37705	2.04651	Rv0281
874552	plus	plus	0.906667	2.04545	Rv0782
738191	minus	minus	1.47458	2.04545	Rv0643c
177341	minus	minus	1.93407	2.04478	Rv0150c
2951519	minus	plus	1.58929	2.04167	Rv2624c
652771	plus	plus	1.14286	2.04	Rv0562
292134	plus	minus	2.02222	2.03704	Rv0243
292114	minus	minus	2.02222	2.03704	Rv0242c
3535414	minus	plus	1.22892	2.03226	Rv3166c
2256430	minus	minus	1.4058	2.0303	Rv2007c
3364709	plus	minus	1.29703	2.02	Rv3006
462133	plus	plus	0.886076	2	Rv0385
1222844	plus	plus	1.56452	2	Rv1095
1733550	minus	plus	1.16	2	Rv1532c
2006560	plus	plus	1.59524	2	Rv1772
2079806	minus	plus	1.49367	2	Rv1833c
2123666	plus	plus	1.32308	2	Rv1874
2150364	plus	plus	2.18605	2	Rv1903
3180549	minus	plus	0.881356	2	Rv2868c
3591646	plus	plus	1.21739	2	Rv3214
3591569	minus	plus	1.21739	2	Rv3213c
364523	plus	minus	0.614754	2	Rv0302
914199	minus	minus	0.75	2	Rv0821c
1096822	plus	minus	1.07692	2	Rv0981
1446379	plus	minus	2.74359	2	Rv1292
2195829	minus	minus	1.08197	2	Rv1943c
2626552	minus	minus	1.57143	2	Rv2347c
2683187	minus	minus	0.849315	2	Rv2388c
2824678	plus	minus	1.8	2	Rv2509
2966533	plus	minus	1.8172	2	Rv2643
3202434	minus	minus	1.64062	2	Rv2892c
3343861	minus	minus	1.75	2	Rv2986c
3563217	minus	minus	1.16667	2	Rv3193c
3582527	minus	minus	1.32812	2	Rv3205c
3828760	minus	minus	2.34483	2	Rv3409c
4091841	plus	minus	1.55	2	Rv3651
4107084	minus	minus	2.19048	2	Rv3666c
4196724	plus	minus	1.31667	2	Rv3747
4281571	minus	minus	1.91667	2	Rv3816c
562713	minus	minus	1.28	1.98	Rv0471c
1644368	minus	plus	1.57647	1.97959	Rv1458c
873085	plus	plus	1.35052	1.97727	Rv0780
528314	minus	plus	2.26786	1.97561	Rv0439c
2158083	minus	minus	1.52857	1.975	Rv1911c
2055472	minus	minus	0.94	1.97222	Rv1812c
1067561	plus	minus	1.17391	1.96774	Rv0956
3385069	minus	plus	1.26437	1.96667	Rv3025c
1589154	plus	plus	1.57627	1.96552	Rv1413
1424050	minus	plus	1.25373	1.96429	Rv1273c
214087	plus	minus	1.35714	1.96296	Rv0183
4233597	minus	minus	1.10345	1.96296	Rv3786c
2154044	minus	minus	1.68539	1.96226	Rv1907c
2220880	plus	plus	1.41667	1.96154	Rv1978
759592	plus	plus	1.42593	1.95833	Rv0667
2138646	minus	minus	1.18033	1.95833	Rv1888A
1078545	plus	plus	2.60417	1.95238	Rv0969
1301226	plus	minus	1.29885	1.95238	Rv1171
2071906	plus	minus	1.2381	1.95238	Rv1826
2551518	plus	minus	1.3	1.95	Rv2280
3082521	plus	minus	0.873239	1.95	Rv2775
2765505	plus	minus	1.98276	1.94872	Rv2463
809893	plus	minus	1.525	1.94521	Rv0713
52697	minus	plus	1.04	1.94444	Rv0048c
2959530	minus	minus	0.828947	1.94118	Rv2632c
1931519	minus	minus	1.5	1.9403	Rv1704c
3669407	minus	plus	1.11765	1.9375	Rv3287c
3883525	plus	plus	1.96154	1.9375	Rv3466
1533662	minus	minus	1.54688	1.93548	Rv1361c
301301	minus	minus	1.04	1.93333	Rv0248c
2360164	plus	minus	1.79545	1.93333	Rv2101
888662	minus	minus	1.54167	1.91667	Rv0794c
987053	plus	minus	2.30769	1.91111	Rv0888
193360	minus	plus	2	1.90625	Rv0162c
3318889	minus	minus	2.16667	1.90625	Rv2965c
1660488	plus	plus	1.2963	1.90476	Rv1473
4178099	plus	plus	1.19718	1.90476	Rv3729
4405239	minus	minus	2.08889	1.90476	Rv3916c
3192388	minus	minus	1.61404	1.90323	Rv2882c
377931	plus	minus	1.53333	1.89474	Rv0309
3477175	minus	minus	1.74419	1.89474	Rv3107c
287118	plus	plus	0.737589	1.89189	Rv0237
287111	minus	plus	0.737589	1.89189	Rv0236A
4057733	plus	minus	1.25882	1.89189	Rv3617
1774722	minus	minus	1.5641	1.88889	Rv1566c
2104902	plus	minus	1.69767	1.88889	Rv1857
2125229	plus	minus	1.54	1.88889	Rv1876
3499342	minus	minus	1.62319	1.88889	Rv3132c
3772650	plus	minus	1.40323	1.88889	Rv3360
4315562	minus	minus	1.93846	1.88889	Rv3842c
637969	minus	plus	1.46154	1.88235	Rv0546c
1134697	minus	minus	1.06977	1.88235	Rv1015c
2133674	minus	minus	2.08571	1.88235	Rv1882c
1957357	minus	plus	1.21591	1.87805	Rv1730c
798673	plus	plus	1.5	1.875	Rv0698
295712	minus	minus	0.803279	1.875	Rv0244c
3014580	minus	minus	0.978495	1.875	Rv2697c
668453	minus	plus	1.03947	1.87097	Rv0574c
962680	plus	plus	1.89091	1.86957	Rv0864
962613	minus	plus	1.89091	1.86957	Rv0862c
805404	plus	plus	0.861386	1.86667	Rv0709
935550	plus	plus	1.375	1.86667	Rv0839
1967742	plus	plus	1.12727	1.86667	Rv1741
3689481	minus	plus	1.3913	1.86667	Rv3302c
3347874	minus	minus	1.5	1.86667	Rv2990c
1340370	plus	plus	1.7803	1.86517	Rv1197
236550	plus	minus	0.831461	1.86364	Rv0199
3045003	minus	minus	1.13846	1.86207	Rv2732c
908113	minus	plus	1.17895	1.85366	Rv0813c
3584937	plus	minus	0.929204	1.85366	Rv3208
3584885	minus	minus	0.929204	1.85366	Rv3207c
2512398	plus	plus	1.26154	1.85185	Rv2241
4137206	plus	plus	1.08065	1.85	Rv3695
2940959	minus	minus	0.688172	1.85	Rv2612c
3081699	minus	minus	1.19231	1.84906	Rv2772c
1512606	minus	plus	1.5	1.84615	Rv1347c
2177087	plus	plus	1.81132	1.84615	Rv1925
2620244	plus	plus	1.90909	1.84211	Rv2342
2806874	plus	plus	1.52941	1.84211	Rv2492
3459116	plus	minus	1.00855	1.84091	Rv3091
147828	minus	plus	1.04167	1.84	Rv0120c
678861	plus	plus	1.82	1.83562	Rv0584
175373	plus	plus	1.45	1.83333	Rv0149
418842	plus	plus	2	1.83333	Rv0349
781376	plus	plus	1.47458	1.83333	Rv0682
1588495	plus	plus	1.84932	1.83333	Rv1412
2634166	minus	minus	1.97297	1.83333	Rv2352c
2965837	minus	minus	0.885246	1.83333	Rv2640c
3076445	minus	minus	2.67568	1.83333	Rv2766c
4182838	plus	minus	2.125	1.83333	Rv3732
3924679	plus	plus	1.05155	1.82857	Rv3506
445259	minus	plus	1.84615	1.82759	Rv0367c
813387	plus	plus	1.91667	1.82609	Rv0719
1742244	plus	plus	1.86111	1.82609	Rv1539
41307	plus	minus	1.69355	1.82609	Rv0038
41231	minus	minus	1.69355	1.82609	Rv0037c
955011	plus	plus	1.0495	1.825	Rv0859
2473279	plus	minus	1.18605	1.825	Rv2209
4224985	plus	minus	1.47368	1.825	Rv3779
4224968	minus	minus	1.47368	1.825	Rv3778c
1895342	minus	plus	2.27869	1.82353	Rv1668c
505051	plus	minus	0.938462	1.82222	Rv0419
3005761	minus	minus	1.65217	1.82051	Rv2688c
801370	plus	plus	1.51852	1.81395	Rv0702
14914	plus	plus	1	1.8125	Rv0013
930544	plus	minus	2.16667	1.8125	Rv0835
564987	plus	minus	0.934426	1.80952	Rv0474
2251902	minus	minus	1.45283	1.80952	Rv2005c
3822007	minus	minus	1.75	1.80952	Rv3402c
1887556	plus	plus	1.42683	1.80851	Rv1664
1201717	plus	plus	1.54098	1.80769	Rv1077
2071906	plus	plus	1.15385	1.80769	Rv1826
2623821	plus	minus	1.01235	1.80645	Rv2345
3587539	minus	plus	1.6338	1.80488	Rv3210c
3287968	plus	plus	2.15686	1.8	Rv2943
903433	plus	minus	0.95	1.8	Rv0809
117714	plus	plus	1.79688	1.79412	Rv0102
2580163	plus	plus	0.798319	1.7931	Rv2308
2372628	plus	minus	1.22642	1.79245	Rv2113
24125	minus	minus	1.34722	1.78947	Rv0019c
1130155	plus	plus	1.22689	1.78788	Rv1011
3880811	minus	minus	1.24658	1.78788	Rv3462c
2069080	plus	minus	1.475	1.78571	Rv1822
2773044	minus	minus	1.60784	1.78261	Rv2469c
437518	plus	plus	0.935897	1.77778	Rv0359
1277893	plus	plus	1.42667	1.77778	Rv1149
1308792	minus	plus	1.10769	1.77778	Rv1176c
1165499	minus	minus	1.35897	1.77778	Rv1042c
1061896	plus	plus	1.28302	1.77273	Rv0951
1177206	plus	plus	1.7027	1.77273	Rv1055
80240	plus	minus	1.175	1.77273	Rv0072
639979	minus	plus	1.18269	1.77193	Rv0548c
1604803	minus	plus	1.31461	1.76364	Rv1428c
3664928	plus	plus	0.865169	1.7619	Rv3283
1858593	plus	minus	1.06349	1.7619	Rv1649
1658947	plus	plus	1.56716	1.76	Rv1470
3162234	plus	minus	1.7037	1.75926	Rv2853
2934086	minus	minus	1.38028	1.75862	Rv2606c
944328	plus	plus	0.919118	1.7541	Rv0847
173231	plus	plus	1.35417	1.75	Rv0147
2228561	minus	plus	0.928571	1.75	Rv1984c
3516524	plus	plus	2.04545	1.75	Rv3151
4023804	minus	minus	1.58824	1.75	Rv3580c
4181758	plus	minus	1.82979	1.75	Rv3731
3433622	minus	plus	1.74648	1.74468	Rv3068c
3416081	plus	minus	0.901408	1.74074	Rv3055
1002764	plus	minus	1.32258	1.73913	Rv0899
1002704	minus	minus	1.32258	1.73913	Rv0898c
2517306	plus	minus	1.12698	1.73913	Rv2244
2525372	plus	minus	1.59091	1.73913	Rv2250A
1592639	plus	minus	1.32759	1.73684	Rv1418
3676066	plus	minus	1.10256	1.73684	Rv3295
2580163	plus	minus	1.18487	1.73016	Rv2308
1461657	plus	minus	1.1129	1.72727	Rv1307
2171569	minus	minus	1.69118	1.72727	Rv1919c
2446044	minus	minus	0.797872	1.72727	Rv2183c
2160427	plus	plus	1.18557	1.72549	Rv1915
148342	minus	plus	0.909091	1.725	Rv0121c
606527	plus	plus	2.15217	1.71429	Rv0515
1500661	plus	plus	1.05376	1.71429	Rv1331
2473279	plus	plus	1	1.71429	Rv2209
3702444	minus	minus	2.57447	1.71429	Rv3313c
4403142	plus	minus	1.14286	1.71429	Rv3915
1027586	plus	plus	2.25	1.70833	Rv0922
92828	plus	minus	1.30159	1.70833	Rv0085
1790200	plus	minus	1.36923	1.70833	Rv1589
3647888	plus	plus	1.22059	1.70588	Rv3267
3647809	minus	plus	1.22059	1.70588	Rv3266c
459317	minus	minus	1.34286	1.7027	Rv0383c
987053	plus	minus	1.81034	1.7027	Rv0888
1934799	plus	plus	1.8961	1.7	Rv1707
2556145	plus	plus	1.57746	1.7	Rv2284
2955519	plus	minus	1.28571	1.7	Rv2629
1973634	plus	minus	1.5	1.69697	Rv1747
3838864	minus	minus	1.11905	1.69697	Rv3419c
3529641	minus	plus	1.75472	1.69565	Rv3159c
214969	plus	minus	1.47059	1.69565	Rv0184
1762473	plus	plus	1.53571	1.69444	Rv1558
3958096	plus	minus	1.10465	1.69444	Rv3522
1613256	plus	plus	2.01515	1.69231	Rv1436
132914	plus	minus	1.11765	1.68966	Rv0110
4405239	minus	minus	1.35	1.68966	Rv3916c
2614556	plus	plus	1.95238	1.6875	Rv2339
911712	plus	minus	1.09211	1.6875	Rv0819
3640209	minus	minus	1.67442	1.68182	Rv3260c
2392459	minus	minus	1.35294	1.67742	Rv2130c
1611935	plus	plus	1.1625	1.67647	Rv1434
948468	minus	minus	1.59091	1.67308	Rv0851c
438790	plus	plus	1.46296	1.66667	Rv0361
1247129	plus	plus	1.42683	1.66667	Rv1124
1251410	minus	plus	1.22989	1.66667	Rv1127c
1278009	plus	plus	1.56944	1.66667	Rv1150
1837012	plus	plus	1.66667	1.66667	Rv1633
574279	minus	minus	1.26724	1.66667	Rv0484c
2376419	plus	minus	1.27273	1.66667	Rv2116
3198366	minus	minus	1.66667	1.66667	Rv2888c
1576796	minus	plus	1.55224	1.65789	Rv1400c
1361917	minus	plus	1.6338	1.65714	Rv1217c
3603322	minus	minus	1.38667	1.65714	Rv3226c
141172	plus	minus	1.4127	1.65517	Rv0117
1599658	plus	plus	1.5	1.65385	Rv1425
2481740	minus	minus	1.39726	1.65385	Rv2214c
3041461	minus	plus	1.0303	1.65217	Rv2728c
3023550	plus	plus	1.71186	1.64865	Rv2711
2880020	plus	minus	1.31373	1.64706	Rv2560
970455	plus	plus	1.56818	1.64286	Rv0873
4168345	plus	plus	1.67213	1.64286	Rv3723
4168281	minus	plus	1.67213	1.64286	Rv3722c
2470622	plus	minus	1.29688	1.64	Rv2206
1400389	minus	plus	1.06579	1.63636	Rv1252c
1507421	plus	plus	1.55556	1.63158	Rv1341
363826	plus	minus	1.46296	1.63158	Rv0300
608716	plus	plus	1.70455	1.625	Rv0517
3037320	minus	plus	1.34722	1.625	Rv2724c
3633639	plus	plus	1.23171	1.625	Rv3254
4054766	minus	plus	1.41096	1.625	Rv3614c
2710428	minus	minus	1.63934	1.625	Rv2411c
3797915	minus	minus	2.35897	1.625	Rv3382c
2877074	plus	minus	1	1.62069	Rv2557
622329	plus	minus	0.951613	1.61905	Rv0531
2695172	minus	minus	1.27419	1.61905	Rv2397c
3541364	minus	minus	2.17949	1.61905	Rv3172c
751258	plus	plus	1.66667	1.61538	Rv0655
978917	plus	plus	1.45714	1.61538	Rv0880
1825928	minus	plus	1.75472	1.61538	Rv1623c
23370	minus	minus	1.56863	1.61538	Rv0018c
1386810	plus	minus	1.37288	1.61538	Rv1244
4338714	plus	minus	1.19298	1.61538	Rv3863
236681	minus	minus	1.12766	1.61364	Rv0198c
1575809	minus	plus	1.16667	1.6129	Rv1399c
1923745	plus	plus	1.04	1.61224	Rv1699
2710428	minus	minus	1.67532	1.61224	Rv2411c
3414934	minus	plus	1.7619	1.61111	Rv3052c
3862511	minus	minus	1.33981	1.61111	Rv3443c
3477175	minus	minus	1.64151	1.6087	Rv3107c
1594042	plus	minus	1.79231	1.60194	Rv1420
3499342	minus	plus	0.720588	1.6	Rv3132c
243384	plus	minus	1.25373	1.6	Rv0205
2406841	minus	minus	1.06522	1.6	Rv2147c
3662062	plus	minus	1.48936	1.6	Rv3280
3662012	minus	minus	1.48936	1.6	Rv3279c
2469383	minus	minus	1.25556	1.59574	Rv2204c
1965427	minus	minus	1.34483	1.59459	Rv1737c
1630229	minus	minus	1.64407	1.59375	Rv1449c
1934799	plus	plus	1.78431	1.59259	Rv1707
2307195	minus	minus	1.37705	1.59259	Rv2048c
160869	plus	minus	1.42708	1.59091	Rv0133
3697198	plus	minus	1.05147	1.59091	Rv3310
4200355	plus	plus	1.21849	1.58929	Rv3754
2698240	minus	minus	1.65432	1.58929	Rv2401A
898791	plus	plus	1.54098	1.58824	Rv0805
3096959	plus	minus	0.898734	1.58824	Rv2788
999424	plus	minus	1.77273	1.58696	Rv0896
3000056	plus	plus	1.09375	1.58333	Rv2683
592713	plus	minus	0.943662	1.58333	Rv0502
1166911	minus	minus	1.07463	1.58333	Rv1043c
3011593	minus	minus	1.72549	1.57692	Rv2693c
3861370	minus	minus	1.44828	1.57692	Rv3441c
592713	plus	plus	1.29851	1.57143	Rv0502
3614398	minus	plus	1.01408	1.57143	Rv3238c
3909865	plus	plus	1.42857	1.57143	Rv3491
1281429	plus	minus	1.59701	1.57143	Rv1155
2485273	plus	minus	1.14286	1.56667	Rv2218
3837458	minus	minus	1.27885	1.56452	Rv3418c
1987764	minus	plus	0.969697	1.5625	Rv1755c
2784676	minus	plus	0.969697	1.5625	Rv2478c
3307391	minus	plus	1.79592	1.5625	Rv2954c
3795119	minus	plus	0.954545	1.5625	Rv3379c
890314	plus	minus	0.940299	1.5625	Rv0797
3552523	plus	minus	0.955224	1.5625	Rv3186
3711675	plus	minus	0.940299	1.5625	Rv3327
3985557	plus	minus	1.77551	1.56	Rv3546
800357	plus	plus	1.98333	1.55882	Rv0701
1690388	minus	plus	0.97561	1.55882	Rv1498A
2948585	minus	plus	1.67857	1.55882	Rv2621c
1027278	minus	plus	3.425	1.55556	Rv0920c
1998515	minus	minus	1.51899	1.55556	Rv1765c
2263072	minus	minus	1.35354	1.55556	Rv2015c
3697198	plus	plus	0.878788	1.55263	Rv3310
1852638	plus	plus	1.97368	1.55	Rv1642
1937182	plus	plus	0.76	1.55	Rv1709
2712965	minus	minus	1.04167	1.55	Rv2414c
2437941	plus	minus	1.12987	1.54839	Rv2176
2768986	plus	minus	2.17647	1.54762	Rv2467
921133	minus	plus	1.43548	1.54545	Rv0827c
3573711	minus	plus	1.38571	1.54545	Rv3200c
3893756	minus	plus	1.11475	1.54545	Rv3476c
3554268	plus	plus	1.14433	1.54348	Rv3188
842029	plus	minus	0.960784	1.54348	Rv0750
841917	minus	minus	0.960784	1.54348	Rv0749A
2432909	plus	minus	2.7963	1.54286	Rv2171
733362	plus	plus	1.5	1.54167	Rv0638
1739640	plus	plus	1.44898	1.54167	Rv1537
141172	plus	plus	1.21053	1.53846	Rv0117
2447994	minus	minus	1.54545	1.53846	Rv2186c
3389097	plus	minus	1.84146	1.53846	Rv3030
3058561	minus	plus	0.544	1.53571	Rv2745c
3190361	minus	plus	1.15152	1.53571	Rv2879c
341976	plus	minus	1.78846	1.53571	Rv0282
2000074	plus	minus	2.06452	1.53488	Rv1767
3220042	minus	minus	1.25352	1.53125	Rv2912c
860710	minus	plus	1.97619	1.52941	Rv0767c
2650036	minus	plus	0.924528	1.52941	Rv2368c
4393075	minus	plus	1.42647	1.52941	Rv3907c
4211176	minus	minus	1	1.52941	Rv3764c
1807903	plus	plus	1.05556	1.52778	Rv1609
2111364	minus	plus	1.44186	1.52632	Rv1863c
3019185	plus	plus	1.75	1.52632	Rv2704
4273470	minus	plus	1.28302	1.52381	Rv3809c
238559	minus	minus	1.05714	1.52381	Rv0201c
3920945	minus	minus	1.23636	1.52381	Rv3501c
301683	minus	plus	1.125	1.52273	Rv0249c
1199411	minus	plus	1.36709	1.52174	Rv1074c
2817232	minus	minus	1.15714	1.52174	Rv2501c
3411957	minus	plus	1.4127	1.52	Rv3050c
4323653	plus	plus	0.917808	1.52	Rv3850
2569082	plus	minus	0.851351	1.51852	Rv2298
3363155	minus	minus	1.2931	1.51852	Rv3003c
3015203	plus	minus	1.42593	1.51724	Rv2700
412695	plus	plus	1.21127	1.51429	Rv0343
2121852	minus	minus	1.47692	1.51351	Rv1870c
1117185	plus	plus	1.17822	1.51111	Rv1001
2573015	plus	plus	1.12088	1.5098	Rv2301
602389	plus	plus	1.33333	1.5	Rv0511
626441	plus	plus	1	1.5	Rv0535
909581	minus	plus	1.26786	1.5	Rv0815c
2868606	plus	plus	1.21333	1.5	Rv2547
3149806	minus	plus	1.06757	1.5	Rv2841c
3930948	plus	plus	1.94118	1.5	Rv3508
32057	plus	minus	2.01613	1.5	Rv0029
68420	plus	minus	0.965517	1.5	Rv0064
131340	plus	minus	2.30233	1.5	Rv0109
532396	plus	minus	0.896552	1.5	Rv0443
1061896	plus	minus	0.882353	1.5	Rv0951
1394093	minus	minus	0.866667	1.5	Rv1249c
1710706	plus	minus	1.61404	1.5	Rv1519
3550368	plus	minus	1.30159	1.5	Rv3182
3770649	minus	minus	1.95556	1.5	Rv3356c
2307764	minus	minus	1.17333	1.48649	Rv2049c
3723728	plus	minus	1.10753	1.48571	Rv3338
3723634	minus	minus	1.10753	1.48571	Rv3336c
3786314	plus	minus	1.01887	1.48571	Rv3372
58117	plus	plus	1.40984	1.48387	Rv0053
730163	minus	plus	1.0274	1.48148	Rv0633c
2047405	minus	plus	1.18519	1.48148	Rv1804c
3582527	minus	plus	1.37097	1.48148	Rv3205c
1094818	plus	minus	1.76667	1.48148	Rv0979A
3571335	plus	minus	1.02778	1.48148	Rv3198A
3150693	plus	minus	1.375	1.48	Rv2844
1097361	plus	plus	1.55102	1.47826	Rv0982
1834917	plus	plus	1.35185	1.47826	Rv1631
1910288	plus	plus	1.16393	1.47826	Rv1684
1286568	minus	minus	1.29091	1.47826	Rv1159A
3665498	plus	minus	1.35227	1.47727	Rv3284
2926299	plus	minus	1.54023	1.47619	Rv2597
3086030	minus	minus	1.48	1.47619	Rv2777c
1512750	plus	plus	1.59375	1.47368	Rv1348
2405472	minus	minus	0.84	1.47368	Rv2145c
2655221	plus	plus	1.22059	1.47222	Rv2375
2655126	minus	plus	1.22059	1.47222	Rv2374c
3451768	plus	minus	1.05195	1.47222	Rv3086
2391189	minus	minus	1.63636	1.47059	Rv2129c
4411177	plus	minus	1.72414	1.47059	Rv0001
4411087	minus	minus	1.72414	1.47059	Rv3924c
1138964	plus	plus	1.16667	1.46809	Rv1020
1376975	plus	minus	0.912698	1.46512	Rv1234
1196175	plus	plus	1.08247	1.46154	Rv1072
612908	plus	minus	1.24691	1.46154	Rv0522
382470	plus	minus	0.922222	1.45946	Rv0313
3082622	minus	minus	1.29091	1.45902	Rv2773c
516892	minus	plus	1.13861	1.45833	Rv0427c
2014697	plus	plus	0.903226	1.45833	Rv1780
2565112	minus	plus	1.40476	1.45833	Rv2293c
3587609	plus	plus	1.77083	1.45833	Rv3211
3587539	minus	plus	1.77083	1.45833	Rv3210c
43562	plus	minus	1.37895	1.45763	Rv0041
236550	plus	plus	0.94	1.45455	Rv0199
1184015	plus	plus	2.59091	1.45455	Rv1061
1564396	plus	plus	1.33696	1.45098	Rv1389
329719	minus	plus	1.38298	1.45	Rv0272c
3148318	minus	plus	1.22222	1.45	Rv2840c
3564305	plus	minus	1.375	1.45	Rv3195
895781	plus	minus	1.06667	1.44928	Rv0803
851739	minus	plus	1.77027	1.44681	Rv0756c
4152542	minus	plus	1.27119	1.44444	Rv3708c
1673440	plus	plus	0.754545	1.44118	Rv1483
2095245	minus	plus	0.912088	1.4375	Rv1844c
3174017	minus	minus	1.63333	1.4375	Rv2861c
3462911	minus	minus	1.37879	1.4375	Rv3093c
4360009	minus	minus	0.985294	1.4375	Rv3879c
1394093	minus	plus	0.92	1.43333	Rv1249c
3952499	plus	plus	1.19444	1.43243	Rv3516
2406018	minus	minus	1.25641	1.43243	Rv2146c
2445418	minus	plus	1.1194	1.42857	Rv2182c
3473903	plus	plus	1.14667	1.42857	Rv3106
3881837	plus	plus	1.37097	1.42857	Rv3464
410727	plus	minus	1.63115	1.42857	Rv0342
3805621	plus	minus	0.849315	1.42857	Rv3391
3957646	minus	minus	1.65909	1.42623	Rv3520c
3814079	minus	plus	1.2	1.42593	Rv3396c
2775283	plus	plus	0.917647	1.425	Rv2473
1947643	minus	plus	1.625	1.42424	Rv1721c
1399967	plus	minus	1.01136	1.42308	Rv1253
2317085	minus	plus	1.30252	1.42169	Rv2061c
1782728	minus	plus	0.986667	1.41935	Rv1577c
417027	minus	plus	1.63158	1.41667	Rv0346c
1745018	plus	minus	1.6	1.41667	Rv1543
3030917	minus	minus	1.31481	1.41667	Rv2718c
3177537	plus	plus	1.40385	1.41379	Rv2865
1445417	minus	plus	1.23611	1.41026	Rv1290c
2728493	minus	minus	2.20988	1.40984	Rv2431c
4384058	minus	minus	1.04478	1.40909	Rv3898c
1965427	minus	minus	1.42857	1.40816	Rv1737c
248471	minus	minus	0.819277	1.40741	Rv0207c
813620	plus	minus	0.974684	1.40741	Rv0720
566840	plus	minus	2.08824	1.40625	Rv0478
3011835	minus	minus	0.953704	1.40351	Rv2694c
4185890	minus	plus	0.853333	1.4	Rv3734c
652771	plus	minus	0.76	1.4	Rv0562
2307695	plus	minus	1.02857	1.4	Rv2050
3569032	minus	minus	1.14286	1.4	Rv3197A
3857397	plus	minus	1.27059	1.4	Rv3438
2356677	minus	minus	1.3815	1.39695	Rv2097c
1077954	plus	plus	1.37805	1.39286	Rv0967
3074480	minus	minus	0.853333	1.39286	Rv2764c
3439011	minus	minus	1.42	1.39286	Rv3075c
276025	plus	minus	1.46667	1.3913	Rv0231
1640199	plus	minus	1.80702	1.3913	Rv1455
3369854	minus	minus	0.80531	1.3913	Rv3010c
3608289	minus	minus	1.6875	1.3913	Rv3230c
2429503	minus	minus	1	1.38889	Rv2165c
2545285	plus	minus	1.68627	1.38889	Rv2271
29632	plus	plus	1.79661	1.38235	Rv0026
4313172	plus	minus	1.52381	1.38235	Rv3840
3564305	plus	plus	0.806452	1.38095	Rv3195
3564286	minus	plus	0.806452	1.38095	Rv3194c
2415170	minus	minus	1.22449	1.38095	Rv2154c
709515	minus	plus	1.13281	1.38028	Rv0613c
379172	plus	plus	1.34328	1.37931	Rv0311
2704466	minus	plus	0.625954	1.37778	Rv2406c
1494554	plus	plus	0.670732	1.375	Rv1328
1494480	minus	plus	0.670732	1.375	Rv1327c
1617837	plus	plus	1.59155	1.375	Rv1440
3368793	minus	minus	1.61404	1.375	Rv3009c
3658119	minus	minus	1.05825	1.375	Rv3274c
3687630	minus	minus	1.37805	1.375	Rv3301c
895781	plus	minus	1.61194	1.37209	Rv0803
2029771	plus	plus	1.39583	1.36842	Rv1791
3375745	plus	plus	1.44286	1.36842	Rv3016
42840	minus	minus	1.18367	1.36842	Rv0039c
405887	minus	minus	1.27778	1.36842	Rv0338c
3111996	minus	minus	2.18919	1.36842	Rv2802c
2136128	plus	minus	1.07229	1.36735	Rv1887
52810	plus	plus	1.38983	1.36667	Rv0049
3446041	minus	minus	1.59375	1.36585	Rv3080c
769792	plus	plus	1.51613	1.36364	Rv0670
2966120	plus	minus	1.63462	1.36364	Rv2642
3302575	minus	plus	0.930233	1.36111	Rv2950c
1448880	plus	minus	0.966292	1.36111	Rv1294
1504330	plus	plus	1.51471	1.36	Rv1337
1457124	plus	minus	1.5	1.35714	Rv1301
4358433	plus	minus	0.883117	1.35714	Rv3879A
32057	plus	plus	0.698925	1.35484	Rv0029
2183372	plus	minus	1.54098	1.35484	Rv1932
1964372	minus	plus	0.79798	1.35294	Rv1736c
2231025	plus	plus	1.475	1.35294	Rv1987
967726	plus	minus	1.125	1.35294	Rv0871
4325024	plus	minus	0.804598	1.35294	Rv3852
1176565	plus	plus	1.61765	1.35135	Rv1054
1816189	plus	minus	1.04819	1.35135	Rv1617
3586097	plus	minus	2.20968	1.34884	Rv3209
4118095	minus	minus	1.81481	1.34783	Rv3677c
660982	plus	plus	1.14286	1.34722	Rv0569
2772340	minus	minus	1.22321	1.34722	Rv2468c
3181901	minus	plus	1.23077	1.34615	Rv2869c
205224	plus	minus	1.52778	1.34615	Rv0174
1383076	minus	plus	1.46341	1.34286	Rv1239c
637969	minus	minus	0.877551	1.34286	Rv0546c
330350	minus	plus	0.878378	1.33333	Rv0273c
1220538	plus	plus	1.24194	1.33333	Rv1093
1220487	minus	plus	1.24194	1.33333	Rv1092c
1267276	plus	plus	1.11111	1.33333	Rv1140
2372628	plus	plus	0.824324	1.33333	Rv2113
2595883	plus	plus	0.74026	1.33333	Rv2324
3326145	minus	plus	0.918919	1.33333	Rv2970c
1393417	minus	minus	1.30263	1.33333	Rv1248c
1538240	minus	minus	1.3913	1.33333	Rv1365c
1709539	plus	minus	0.955882	1.33333	Rv1518
2959851	minus	minus	1.08889	1.33333	Rv2633c
3212214	minus	minus	1.54545	1.33333	Rv2901c
651712	minus	minus	1.05102	1.325	Rv0560c
781376	plus	minus	0.8625	1.32353	Rv0682
1606253	plus	plus	0.833333	1.32143	Rv1430
2604318	plus	minus	1.64815	1.32143	Rv2331A
2487544	plus	plus	1.33333	1.32075	Rv2220
2487478	minus	plus	1.33333	1.32075	Rv2219A
4342575	plus	minus	1.35165	1.32075	Rv3867
1386810	plus	minus	1.41935	1.32	Rv1244
1109271	plus	minus	1.26866	1.31707	Rv0993
898791	plus	plus	1.75	1.31579	Rv0805
1376168	minus	minus	1.21552	1.3125	Rv1232c
2008930	plus	minus	2	1.3125	Rv1775
2603499	minus	minus	0.96875	1.3125	Rv2329c
2934169	plus	plus	0.841463	1.31034	Rv2607
2934086	minus	plus	0.841463	1.31034	Rv2606c
3115962	plus	plus	1.65517	1.31034	Rv2811
1238192	minus	minus	1.12821	1.31034	Rv1111c
855892	minus	plus	0.977528	1.30952	Rv0761c
2989171	plus	plus	0.7875	1.30769	Rv2673
1972419	minus	minus	1.46032	1.30556	Rv1745c
1574769	minus	plus	1.04348	1.30303	Rv1398c
4029762	minus	minus	1.11594	1.30303	Rv3587c
1113861	plus	minus	1.26	1.3	Rv0997
952769	plus	minus	1.38889	1.2963	Rv0856
1679293	plus	minus	0.57	1.2963	Rv1490
3658744	minus	minus	1.41463	1.29268	Rv3275c
832425	plus	plus	1.24528	1.29167	Rv0741
2064799	plus	plus	0.659341	1.29167	Rv1820
4393979	plus	plus	1.32727	1.29032	Rv3909
578426	plus	plus	1.45098	1.28571	Rv0489
1287124	plus	plus	1	1.28571	Rv1161
3446012	plus	plus	0.87234	1.28571	Rv3081
4273470	minus	plus	1.15476	1.28571	Rv3809c
1797939	plus	minus	0.779221	1.28571	Rv1597
2395240	minus	minus	1.1831	1.28571	Rv2134c
4129109	minus	minus	1.51852	1.28571	Rv3686c
3190681	minus	plus	1.23288	1.28125	Rv2880c
3690856	plus	plus	0.915966	1.28125	Rv3304
2370771	minus	minus	2.08511	1.28125	Rv2110c
800203	plus	minus	0.902174	1.27907	Rv0700
909581	minus	plus	1.26582	1.27778	Rv0815c
3569032	minus	plus	0.495238	1.27778	Rv3197A
400168	plus	minus	0.835616	1.27632	Rv0336
3599851	plus	plus	1.16949	1.27586	Rv3224
2437941	plus	plus	0.681818	1.27273	Rv2176
3433622	minus	minus	0.835294	1.27273	Rv3068c
3686013	minus	plus	0.873016	1.26923	Rv3299c
4062527	plus	plus	0.75	1.26923	Rv3623
2475970	minus	minus	0.9	1.26923	Rv2210c
649689	plus	plus	1.22892	1.26829	Rv0558
800203	plus	plus	1.01064	1.26829	Rv0700
3271764	plus	plus	1.2	1.26667	Rv2936
4046179	minus	minus	1.28358	1.26667	Rv3603c
845993	minus	plus	1.72917	1.26316	Rv0753c
1399967	plus	plus	1.57333	1.26316	Rv1253
1692646	plus	plus	1.91111	1.26316	Rv1502
2622452	minus	plus	0.658537	1.26316	Rv2343c
4040759	minus	minus	1.22807	1.26316	Rv3596c
4118691	minus	minus	0.944444	1.2619	Rv3678A
1895342	minus	plus	1.00926	1.26087	Rv1668c
626441	plus	minus	0.741176	1.26087	Rv0535
739243	minus	minus	1.82759	1.26087	Rv0644c
1613878	plus	minus	1.0339	1.26087	Rv1437
4171326	plus	minus	1.62745	1.25926	Rv3726
1736290	plus	plus	1.31183	1.25862	Rv1536
324567	plus	plus	1.05797	1.25806	Rv0270
2152896	minus	plus	1.07407	1.25806	Rv1906c
89536	plus	minus	1.59574	1.25806	Rv0082
4185890	minus	minus	1.18182	1.25806	Rv3734c
2585906	minus	plus	1.14286	1.25581	Rv2313c
161768	plus	plus	0.862069	1.25	Rv0134
644400	plus	plus	1.2	1.25	Rv0553
3550368	plus	plus	0.811594	1.25	Rv3182
4286347	plus	plus	1.31818	1.25	Rv3822
1938346	plus	minus	1	1.25	Rv1711
1138964	plus	minus	0.816	1.2459	Rv1020
731494	plus	minus	1.13793	1.24324	Rv0634B
589897	plus	plus	1.01923	1.24	Rv0500
2378386	plus	minus	0.835443	1.24	Rv2119
19032	minus	plus	1.05063	1.23913	Rv0015c
331705	plus	plus	1.66667	1.2381	Rv0276
331693	minus	plus	1.66667	1.2381	Rv0275c
4115438	minus	minus	1.44762	1.23611	Rv3673c
1298965	minus	minus	1.07407	1.23596	Rv1167c
1409933	minus	minus	1.03297	1.23404	Rv1261c
1638225	plus	minus	2.15714	1.23404	Rv1453
731178	minus	plus	1.74468	1.23333	Rv0634c
3405121	plus	plus	1.21538	1.23333	Rv3044
566840	plus	plus	0.939394	1.23077	Rv0478
3364709	plus	plus	1.05556	1.23077	Rv3006
650746	minus	minus	0.987654	1.23077	Rv0559c
1415865	minus	minus	1.34	1.23077	Rv1266c
2201248	plus	minus	0.957746	1.23077	Rv1954A
3638747	minus	minus	0.951613	1.23077	Rv3257c
4025066	minus	plus	1.03226	1.22727	Rv3582c
2123152	minus	minus	0.880597	1.22727	Rv1872c
4025782	plus	minus	1.2233	1.22581	Rv3584
4352266	plus	minus	0.819444	1.22581	Rv3874
555117	minus	plus	1.06034	1.22535	Rv0464c
122199	minus	plus	0.797753	1.22222	Rv0103c
1649097	plus	plus	1.56863	1.22222	Rv1462
2789333	minus	minus	0.87931	1.22222	Rv2482c
3878992	minus	minus	1.05455	1.22222	Rv3457c
1388652	minus	plus	1.00952	1.22034	Rv1245c
4200355	plus	minus	1.03659	1.21951	Rv3754
4396193	plus	minus	0.988235	1.21951	Rv3910
1455178	plus	plus	1.81633	1.21875	Rv1299
2069080	plus	plus	0.707317	1.21739	Rv1822
2990706	plus	plus	1.38667	1.21739	Rv2674
2030896	plus	plus	1.03947	1.21622	Rv1794
4160974	minus	minus	0.709677	1.21622	Rv3716c
2320831	plus	plus	1	1.21429	Rv2063
2320753	minus	plus	1	1.21429	Rv2062c
[truncated: 2,906 more rows]

## Sheet: Candidate genes
G-QUAD PATTERN (l_n_d)	TSS	TSS strand	G4 strand	SCORE LONG	SCORE SHORT	GENE	FUNCTIONAL CATEGORY	Gene name	Product (from Tuberculist)	Predicted function by Argot2.5 server (score >= 50)*
4_4_15	408465	minus	minus	2.48276	2.96078	Rv0339c	regulatory proteins		Possible transcriptional regulatory protein	Peptidoglycan biosynthesis, sequence-specific DNA binding transcription factor activity, DNA binding
3_4_7	408465	minus	minus	2.65789	9.41667	Rv0339c	regulatory proteins		Possible transcriptional regulatory protein	Peptidoglycan biosynthesis, sequence-specific DNA binding transcription factor activity, DNA binding
	194917	plus	plus	2.77419	5.33333	Rv0166	lipid metabolism	fadD5	lipid degradation, Probable fatty-acid-CoA ligase FadD5 (fatty-acid-CoA synthetase) (fatty-acid-CoA synthase)	ligase activity, metabolic process, catalytic activity
	3902866	plus	minus	1.46774	3.8125	Rv3484	conserved hypothetical proteins		Possible conserved protein CpsA	plasma membrane, extracellular region, DNA replication, DNA binding, catalytic activity, protein serine/threonine kinase activity, ATP binding, penicillin binding, metabolic process, sequence-specific DNA binding transcription factor activity
	14085	minus	minus	1.42553	3.14286	Rv0011c	cell wall and cell processes	crgA	peptidoglycan biosynthesis, probable conserved transmembrane protein	integral component of plasma membrane, cell division, cell cycle
	295687	plus	plus	1.05	3.06667	Rv0245	intermediary metabolism and respiration		possible oxidoreductase	oxidation-reduction process, riboflavin reductase (NADPH) activity, FMN binding
	1243671	plus	plus	2.18367	2.65	Rv1121	intermediary metabolism and respiration	zwf1	Glucose-6-phosphate 1-dehydrogenase 1	pentose-phosphate shunt, glucose-6-phosphate dehydrogenase activity, plasma membrane, NADP binding, glucose metabolic process, oxidation-reduction process
	472669	minus	plus	1.77586	2.54167	Rv0392c	intermediary metabolism and respiration	ndhA	Membrane NADH dehydrogenase NdhA	oxidation-reduction process, flavin adenine dinucleotide binding, cytosol, integral component of plasma membrane, oxidoreductase activity, plasma membrane, NADH dehydrogenase activity, integral component of membrane
	4224985	plus	minus	1.67241	2.17857	Rv3779	cell wall and cell processes		mannosides biosynthesis	integral component of membrane, cell growth, glycolipid biosynthetic process, transferase activity, transferring hexosyl groups, metabolic process
3_4_11	2759541	minus	minus	3.35417	6.14286	Rv2457c	intermediary metabolism and respiration	clpX	ATP dependent Clp protease	protein folding, proteolysis, zinc ion binding, peptidase activity, cell wall, ATP binding, unfolded protein binding, intracellular membrane-bounded organelle, protein dimerization activity, cytoplasmic part, cytoplasm
	177341	minus	minus	2.5283	5.53846	Rv0150c	conserved hypothetical proteins			oxidation-reduction process, oxidoreductase activity, acting on paired donors, with incorporation or reduction of molecular oxygen, heme binding, iron ion binding
	2278868	minus	plus	2.44	4.64706	Rv2030c	conserved hypothetical proteins			response to antibiotic, cytosol, transferase activity, nucleoside metabolic process, protein-L-isoaspartate (D-aspartate) O-methyltransferase activity, cell wall, plasma membrane, methyltransferase activity
	194917	plus	plus	2.6875	4.51515	Rv0166	lipid metabolism	fadD5	lipid degradation, Probable fatty-acid-CoA ligase FadD5 (fatty-acid-CoA synthetase) (fatty-acid-CoA synthase)	ligase activity, metabolic process, catalytic activity
	408465	minus	minus	2.47619	4.2963	Rv0339c	regulatory proteins		Possible transcriptional regulatory protein	Peptidoglycan biosynthesis, sequence-specific DNA binding transcription factor activity, DNA binding
	1206480	plus	plus	3.675	4.25	Rv1082	virulence, detoxification, adaptation	mca	mycothiol biosynthesis	mycothiol-dependent detoxification, mycothiol metabolic process, cytosol, zinc ion binding, plasma membrane, hydrolase activity
	3902866	plus	minus	1.46774	3.8125	Rv3484	conserved hypothetical proteins		Possible conserved protein CpsA	plasma membrane, extracellular region, DNA replication, DNA binding, catalytic activity, protein serine/threonine kinase activity, ATP binding, penicillin binding, metabolic process, sequence-specific DNA binding transcription factor activity
	1172386	plus	plus	3.61538	3.17391	Rv1049	regulatory proteins	mosR	Oxidation-sensing Regulator Transcription Factor	regulation of transcription DNA-templated, sequence-specific DNA binding transcription factor activity, intracellular, DNA binding
	14085	minus	minus	1.42553	3.14286	Rv0011c	cell wall and cell processes	crgA	peptidoglycan biosynthesis, probable conserved transmembrane protein	integral component of plasma membrane, cell division, cell cycle
	295687	plus	plus	1.05	3.06667	Rv0245	intermediary metabolism and respiration		possible oxidoreductase	oxidation-reduction process, riboflavin reductase (NADPH) activity, FMN binding
	288396	plus	plus	1.89706	2.96154	Rv0238	regulatory proteins		probably TetR-family	regulation of transcription DNA-templated, plasma membrane, DNA binding
	2703236	plus	plus	2.46809	2.66667	Rv2405	conserved hypothetical proteins			plasma membrane, DNA binding, metabolic process
	1243671	plus	plus	2.18367	2.65	Rv1121	intermediary metabolism and respiration	zwf1	Glucose-6-phosphate 1-dehydrogenase 1	pentose-phosphate shunt, glucose-6-phosphate dehydrogenase activity, plasma membrane, NADP binding, glucose metabolic process, oxidation-reduction process
	472669	minus	plus	1.5	2.37931	Rv0392c	intermediary metabolism and respiration	ndhA	Membrane NADH dehydrogenase NdhA	oxidation-reduction process, flavin adenine dinucleotide binding, cytosol, integral component of plasma membrane, oxidoreductase activity, plasma membrane, NADH dehydrogenase activity, integral component of membrane
	345432	plus	plus	2.15	2.32258	Rv0284	cell wall and cell processes		ESX-3 type VII secretion system protein.	integral component of membrane, ATP binding, DNA binding, chromosome segregation, cell division, cell cycle
	3584937	plus	minus	1.4507	2.17647	Rv3208	cell wall and cell processes		Probable conserved membrane protein	regulation of transcription DNA-templated, plasma membrane, DNA binding
	3584885	minus	minus	1.4507	2.17647	Rv3207c	conserved hypotheticals			proteolysis, cytosol, metallopeptidase activity, zinc ion binding
	2648908	minus	minus	2.08929	2.13889	Rv2367c	intermediary metabolism and respiration		Conserved hypothetical protein	RNA phosphodiester bond hydrolysis endonucleolytic, rRNA processing, cytoplasm, proteolysis, metalloendopeptidase activity, endoribonuclease activity, zinc ion binding
	1931519	minus	minus	1.81915	2.12963	Rv1704c	Permease that is involved in the transport across the cytoplasmic membrane of D-alanine, D-serine and glycine	cycA	Probable D-serine/alanine/glycine transporter protein CycA
3_4_15	2965358	minus	minus	3.46939	9.57143	Rv2639c	cell wall and cell processes		probable conserved integral membrane protein	plasma membrane, integral component of membrane
	3335748	minus	minus	4.67647	7.2	Rv2979c	insertion sequences and phages		probable resolvase	DNA recombination, recombinase activity, cytosol, DNA binding, plasma membrane, cell wall
	809893	plus	minus	3.31915	6.35294	Rv0713	cell wall and cell processes		Probable conserved transmembrane protein	integral component of membrane
	1593502	plus	plus	2.46809	5.33333	Rv1419	intermediary metabolism and respiration		secreted 13 kDa lectin	carbohydrate binding, integral component of membrane, extracellular region, oxidation-reduction process
	3824634	minus	minus	1.62105	5	Rv3404c	conserved hypothetical proteins			hydroxymethyl- formyl- and related transferase activity, conversion of methionyl-tRNA to N-formyl-methionyl-tRNA, translational initiation, biosynthetic process, methionyl-tRNA formyltransferase activity, methylation, methyltransferase activity
	1279655	plus	plus	1.43548	4.85714	Rv1152	regulatory proteins		Probable transcriptional regulatory protein	regulation of transcription DNA-templated, sequence-specific DNA binding transcription factor activity, DNA binding
	1279617	minus	plus	1.43548	4.85714	Rv1151c	regulatory proteins		Transcriptional regulatory protein	cytoplasm, NAD-dependent protein deacetylase activity, NAD+ binding, peptidyl-lysine desuccinylation, peptidyl-lysine demalonylation, protein deacetylation, protein-succinyllysine desuccinylase activity, zinc ion binding, protein-malonyllysine demalonylase activity
	1504880	plus	plus	2.24444	4.83333	Rv1338	cell wall and cell processes	murI	peptidoglycan biosynthesis	glutamate racemase activity, plasma membrane, peptidoglycan biosynthetic process, regulation of cell shape, cell wall organization
	2880175	minus	minus	2.92784	3.97826	Rv2559c	conserved hypothetical proteins			DNA replication, DNA binding, ATP binding, four-way junction helicase activity, replisome, DNA duplex unwinding, DNA recombination, DNA repair, hydrolase activity, helicase activity
	1494480	minus	minus	1.42373	3.11111	Rv1327c	intermediary metabolism and respiration		Probable glucanase GlgE	alpha-glucan biosynthetic process, cytosol, plasma membrane, transferase activity, transferring hexosyl groups, hydrolase activity, hydrolyzing O-glycosyl compounds, cation binding, carbohydrate metabolic process, glycogen biosynthetic process
	2703236	plus	plus	2.12281	2.81818	Rv2405	conserved hypothetical proteins
	3854823	minus	minus	2.24528	2.7619	Rv3435c	cell wall and cell processes		Probable conserved transmembrane protein	integral component of membrane
	2267504	minus	plus	1.32468	2.73913	Rv2021c	regulatory proteins		Transcriptional regulatory protein	sequence-specific DNA binding, regulation of protein secretion, regulation of fatty acid metabolic process, DNA-templated transcription, initiation, regulation of transcription, DNA-templated
	2926299	plus	minus	1.40244	2.44118	Rv2597	cell wall and cell processes		Probable membrane protein	integral component of membrane, plasma membrane
	4264453	minus	minus	1.46835	2.40625	Rv3802c	cell wall and cell processes		Probable conserved membrane protein	cell wall, hydrolase activity, extracellular region, metabolic process
	720014	minus	minus	2.80357	2.39286	Rv0628c	information pathways		Conserved hypothetical protein	growth, plasma membrane, integral component of membrane, oxidation-reduction process, oxidoreductase activity, kinase activity, phosphorylation, hydroxymethylglutaryl-CoA reductase (NADPH) activity
	948468	minus	minus	1.68657	2.37931	Rv0851c	intermediary metabolism and respiration		Probable short-chain type dehydrogenase/reductase	oxidation-reduction process, oxidoreductase activity, extracellular region
	408465	minus	minus	2.33684	2.33333	Rv0339c	regulatory proteins		Possible transcriptional regulatory protein	Peptidoglycan biosynthesis, sequence-specific DNA binding transcription factor activity, DNA binding
	3045003	minus	minus	1.16038	2.16667	Rv2732c	cell wall and cell processes		Probable conserved transmembrane protein
	4073611	minus	minus	1.72973	2.15385	Rv3634c	intermediary metabolism and respiration	galE1	Involved in galactofuranosyl biosynthesis: converts UDO-GlcP to UDP-GalP [catalytic activity: UDP-glucopyranose = UDP-galactopyranose].
	1399967	plus	plus	1.5122	2.13953	Rv1253	information pathways	deaD	Has a helix-destabilizing activity
	2580163	plus	minus	1.19417	2.13636	Rv2308	conserved hypotheticals		Function unknown
	3155871	minus	plus	1.85526	2.125	Rv2847c	intermediary metabolism and respiration	cysG	Involved in the biosynthesis of siroheme and cobalamin
	4224985	plus	minus	1.60317	2.12121	Rv3779	cell wall and cell processes		Unknown	integral component of membrane, cell growth, glycolipid biosynthetic process, transferase activity, transferring hexosyl groups, metabolic process
	842029	plus	plus	1.45205	2.12	Rv0750	conserved hypotheticals		Function unknown
	562713	minus	minus	1.29545	2.09756	Rv0471c	conserved hypotheticals		Function unknown
	999424	plus	minus	1.42683	2.04878	Rv0896	intermediary metabolism and respiration		Involved in tricarboxylic acid cycle (KREBS cycle)
	1742244	plus	plus	1.79104	2.02632	Rv1539	cell wall and cell processes		Probable lipoprotein signal peptidase LspA
l = minimum length of G4 islands
n = minimum number of G4 islands
d = maximum distance between consecutive islands
* = function prediction that are apparently in contrast with product names provided by tuberculist are reported in red
Similar G-quadruplexes are present in different categories because their scores change according to the searched patterns.
Only G-quadruplexes with l >= 3 and with at least one of the scores >= 2 are reported.

## Sheet: Function prediction
Function prediction on proteins coded by genes with a potential G4 overlapping their promoter regions (only G4 with at least 3 Gs in each G-island and one of the scores >= 2 have been analysed). Predictions have been performed with Argot2.5 web server (*).
Sequence	Aspect	GO ID	Name	Total Score (in red scores < 50)	Internal Confidence	Information Content	BLAST hits	HMMer models	Definition
Rv0339c	BIOLOGICAL PROCESS	GO:0006355	Peptidoglycan biosynthesis	22372.3	1	7.45745	A0A024JS44,A0A024M0L9,A0A024QLD7,A0A053RGV0,A0A062VWB5,A0A064CID1,A0A066UIU0,A0A073AWH5,A0A074RI86,A0A075Y6H2,A0A076MMY7,A0QQB1,A1R9R8,A1T2Q9,A3PTL5,B8HF79,C1AWM4,C3JNT6,C6WJ94,C7MR49,D5PB61,D5YC18,E2S8Z6,E6TNP0,F4CWJ4,F6EJA6,G4HZJ2,G7CMF2,G8RY82,H0JTS0,H0K7T6,H0QVC9,H5X418,H5X7M6,H5XM77,H6R797,H6RJF9,H8G7G3,I0L2G7,I0RYS5,I0V3B8,I1D7I3,I4BD60,I8FB41,K0F8H6,K0JQJ2,K0K1F1,K0UQU8,K0V244,L0IPZ8,L8DA2…	adh_short,adh_short_C2,B12-binding	Any process that modulates the frequency, rate or extent of cellular DNA-templated transcription.
	MOLECULAR FUNCTION	GO:0003700	sequence-specific DNA binding transcription factor activity	7222.26	0.5	4.81484	A0A024JS44,A0A024M0L9,A0A024QLD7,A0A053RGV0,A0A062VWB5,A0A064CID1,A0A066UIU0,A0A073AWH5,A0A074RI86,A0A075Y6H2,A0A076MMY7,A0QQB1,A1R9R8,A1T2Q9,A3PTL5,B8HF79,C1AWM4,C3JNT6,C6WJ94,C7MR49,D5PB61,D5YC18,E2S8Z6,E6TNP0,F4CWJ4,F6EJA6,G4HZJ2,G7CMF2,G8RY82,H0JTS0,H0K7T6,H0QVC9,H5X418,H5X7M6,H5XM77,H6R797,H6RJF9,H8G7G3,I0L2G7,I0RYS5,I0V3B8,I1D7I3,I4BD60,I8FB41,K0F8H6,K0JQJ2,K0K1F1,K0UQU8,K0V244,L0IPZ8,L8DA2…	adh_short,adh_short_C2,B12-binding	Interacting selectively and non-covalently with a specific DNA sequence in order to modulate transcription. The transcription factor may or may not also interact selectively with a protein or macromolecular complex.
	MOLECULAR FUNCTION	GO:0003677	DNA binding	5648.71	0.5	3.7658	A0A024JS44,A0A024M0L9,A0A024QLD7,A0A053RGV0,A0A062VWB5,A0A064CID1,A0A066UIU0,A0A073AWH5,A0A074RI86,A0A075Y6H2,A0A076MMY7,A0QQB1,A1R9R8,A1T2Q9,A3PTL5,B8HF79,C1AWM4,C3JNT6,C6WJ94,C7MR49,D5PB61,D5YC18,E2S8Z6,E6TNP0,F4CWJ4,F6EJA6,G4HZJ2,G7CMF2,G8RY82,H0JTS0,H0K7T6,H0QVC9,H5X418,H5X7M6,H5XM77,H6R797,H6RJF9,H8G7G3,I0L2G7,I0RYS5,I0V3B8,I1D7I3,I4BD60,I8FB41,K0F8H6,K0JQJ2,K0K1F1,K0UQU8,K0V244,L0IPZ8,L8DA2…	adh_short,KR,adh_short_C2,B12-binding	Any molecular function by which a gene product interacts selectively and non-covalently with DNA (deoxyribonucleic acid).
Rv0166	MOLECULAR FUNCTION	GO:0016874	ligase activity	9746.13	0.779528	4.97718	A0A022LPV4,A0A024JRG7,A0A024JYK2,A0A024M232,A0A024QIX5,A0A034UE80,A0A039CEI2,A0A057B1L2,A0A064CHJ8,A0A069JBB7,A0A073BCX2,A0A076MWP6,A0A077M226,A0A079KCP6,A0A081I4F5,A0A086HPM6,A1T1D2,A1TC85,A3PSP1,A4T552,A4TFJ2,C6WN01,C7QF44,D0LBU8,D0LEN9,D1AAQ7,D2SCJ7,D5P1W3,D5PAM8,D5UP41,D7BW70,D9V7A5,E3J8S7,E3J9F0,E6J5T1,F1YHB0,F5YSL7,F5YX32,F9VWI9,G7CDM1,G7CI79,G7GJY8,G7GZG0,G8RJ17,H0JS20,H0R026,H0R2F3,H0RMF0…	Alpha-amylase,Pfam-B_1153	Catalysis of the joining of two substances, or two groups within a single molecule, with the concomitant hydrolysis of the diphosphate bond in ATP or a similar triphosphate.
	BIOLOGICAL PROCESS	GO:0008152	metabolic process	1542.97	1	0.546165	A0A022LPV4,A0A024JRG7,A0A024JYK2,A0A024M232,A0A024QIX5,A0A034UE80,A0A039CEI2,A0A057B1L2,A0A064CHJ8,A0A069JBB7,A0A073BCX2,A0A076MWP6,A0A077M226,A0A079KCP6,A0A081ENX2,A0A081I4F5,A0A086HPM6,A1T1D2,A1TC85,A3PSP1,A4T552,A4TFJ2,B7RGH0,B7S2Q7,C6WN01,C7QF44,D0LBU8,D0LEN9,D1AAQ7,D2SCJ7,D5P1W3,D5PAM8,D5UP41,D7BW70,D8F6Z1,D9V7A5,E3J8S7,E3J9F0,E6J5T1,E9T567,F1YHB0,F5YSL7,F5YX32,F9VWI9,G4HZ22,G7CDM1,G7CI79,G7…	DUF3416,Pfam-B_14406,Alpha-amylase,Pfam-B_5779,Pfam-B_1153,GHL6	The chemical reactions and pathways, including anabolism and catabolism, by which living organisms transform chemical substances. Metabolic processes typically transform small molecules, but also include macromolecular processes such as DNA repair and replication, and protein synthesis and degradation.
	MOLECULAR FUNCTION	GO:0003824	catalytic activity	1107.58	0.994198	1.7862	A0A039CEI2,A0A069JBB7,A0A081ENX2,A0A081I4F5,A0A086HPM6,B7RGH0,B7S2Q7,D5P1W3,D5PAM8,D8F6Z1,E9T567,H0RIR1,H5U5E0,H6R9Q0,I0RNE7,I0WPK9,I8FA20,J1QTI5,K5BHN7,K6WIL6,L7KG84,L7L6D4,L7LNX4,M2ZLB9,M7A6D1,M7A6H7,M7ALQ7,Q5YMZ9,R4SZI8,R7WIH5,T2S0Z6,U1N8Q6,U7HLM7,X7YM17,X8BBB8,X8BJ32,X8FHB9	DUF3416,Pfam-B_14406,Alpha-amylase,Pfam-B_5779,Pfam-B_1153	Catalysis of a biochemical reaction at physiological temperatures. In biologically catalyzed reactions, the reactants are known as substrates, and the catalysts are naturally occurring macromolecular substances known as enzymes. Enzymes possess specific binding sites for substrates, and are usually composed wholly or largely of protein, but RNA that has catalytic activity (ribozyme) is often also…
Rv3484	CELLULAR COMPONENT	GO:0005886	plasma membrane	6433.28	0.5	4.28885	A0A073KSW2,M5PBX7,O06347,P96872,Q65E87,U1ULV4	GntR,HTH_IclR,HTH_20,HTH_24,Pfam-B_10908	The membrane surrounding a cell that separates the cell from its external environment. It consists of a phospholipid bilayer and associated proteins.
	CELLULAR COMPONENT	GO:0005576	extracellular region	4294.32	0.447254	3.20051	O06347,P96872	HTH_24,PhageMin_Tail	The space external to the outermost structure of a cell. For cells without external protective or external encapsulating structures this refers to space outside of the plasma membrane. This term covers the host cell environment outside an intracellular parasite.
	BIOLOGICAL PROCESS	GO:0006260	DNA replication	732.856	0.542354	8.80399	A0A081JHK8,A5YTT6,B9DUJ7,D6R2T5,E1LQJ4,E1M877,E4L3M3,E7S8W0,E8JWI2,E8K319,E8KDM9,E9DM14,F0IJH9,F3A496,F3A8Z6,F5VY02,F9M6I1,F9PPC9,G5JUJ5,G6SHK9,I1ZPI0,I2J110,I2J550,J3JPR2,M5PT16,Q93E05,R0M9F6,S3AVK7,U2S098,V6Z557,V8ICR0,W1Q549,W2BNM9,X8KFY6	HTH_IclR,HTH_20,HTH_24,TrmB	The cellular metabolic process in which a cell duplicates one or more molecules of DNA. DNA replication begins when specific sequences, known as origins of replication, are recognized and bound by initiation proteins, and ends when the original DNA molecule has been completely duplicated and the copies topologically separated. The unit of replication usually corresponds to the genome of the cell,…
	MOLECULAR FUNCTION	GO:0003677	DNA binding	471.904	0.20645	3.7658	F8DYN6,F8E1D6	GntR,HTH_41,HTH_Crp_2,MarR_2,HTH_IclR,HTH_AsnC-type,HTH_CodY,HTH_20,HTH_24,HTH_Tnp_ISL3,HTH_10,HTH_23,TrmB,Pfam-B_10908,HTH_36,PhageMin_Tail	Any molecular function by which a gene product interacts selectively and non-covalently with DNA (deoxyribonucleic acid).
	MOLECULAR FUNCTION	GO:0003824	catalytic activity	341.162	0.470191	1.7862	R4MA96,X7X8U2	GntR,HTH_Crp_2,MarR_2,HTH_IclR,HTH_AsnC-type,HTH_20,HTH_24,HTH_10,TrmB	Catalysis of a biochemical reaction at physiological temperatures. In biologically catalyzed reactions, the reactants are known as substrates, and the catalysts are naturally occurring macromolecular substances known as enzymes. Enzymes possess specific binding sites for substrates, and are usually composed wholly or largely of protein, but RNA that has catalytic activity (ribozyme) is often also…
	MOLECULAR FUNCTION	GO:0004674	protein serine/threonine kinase activity	285.794	0.099135	6.96384	K0JUK2		Catalysis of the reactions: ATP + protein serine = ADP + protein serine phosphate, and ATP + protein threonine = ADP + protein threonine phosphate.
	MOLECULAR FUNCTION	GO:0005524	ATP binding	155.547	0.099135	3.79015	K0JUK2	GntR,HTH_Crp_2,MarR_2,HTH_IclR,HTH_AsnC-type,HTH_CodY,HTH_20,HTH_24,HTH_Tnp_ISL3,HTH_23,TrmB,Pfam-B_10908,HTH_36	Interacting selectively and non-covalently with ATP, adenosine 5'-triphosphate, a universally important coenzyme and enzyme regulator.
	MOLECULAR FUNCTION	GO:0008658	penicillin binding	79.7106	0.0784302	7.82454	R5TBA1,R5VPG4,R7KDR0		Interacting selectively and non-covalently with penicillin, any antibiotic that contains the condensed beta-lactamthiazolidine ring system.
	BIOLOGICAL PROCESS	GO:0008152	metabolic process	63.3459	0.875023	0.546165	R4MA96,X7X8U2	GntR,HTH_Crp_2,MarR_2,HTH_IclR,HTH_AsnC-type,HTH_20,HTH_24,HTH_Tnp_ISL3,HTH_10,HTH_23,TrmB,Pfam-B_10908,PhageMin_Tail	The chemical reactions and pathways, including anabolism and catabolism, by which living organisms transform chemical substances. Metabolic processes typically transform small molecules, but also include macromolecular processes such as DNA repair and replication, and protein synthesis and degradation.
	MOLECULAR FUNCTION	GO:0003700	sequence-specific DNA binding transcription factor activity	56.2973	0.104076	4.81484	A0A073KSW2,M5PBX7,Q65E87,U1ULV4	GntR,HTH_41,HTH_Crp_2,MarR_2,HTH_IclR,HTH_AsnC-type,HTH_CodY,HTH_20,HTH_24,HTH_Tnp_ISL3,HTH_10,HTH_23,TrmB,HTH_36	Interacting selectively and non-covalently with a specific DNA sequence in order to modulate transcription. The transcription factor may or may not also interact selectively with a protein or macromolecular complex.
	MOLECULAR FUNCTION	GO:0016810	hydrolase activity, acting on carbon-nitrogen (but not peptide) bonds	43.9063	0.0428913	5.71529	L1L761	GntR	Catalysis of the hydrolysis of any carbon-nitrogen bond, C-N, with the exception of peptide bonds.
	MOLECULAR FUNCTION	GO:0005215	transporter activity	17.9721	0.0417187	2.47278	O68907	GntR,HTH_24,HTH_23	Enables the directed movement of substances (such as macromolecules, small molecules, ions) into, out of or within a cell, or between cells.
	MOLECULAR FUNCTION	GO:0016787	hydrolase activity	8.3739	0.0693248	2.86989	F9M6I1	GntR,HTH_Crp_2,HTH_IclR,HTH_AsnC-type,HTH_CodY,HTH_20,HTH_24,HTH_Tnp_ISL3,HTH_23,TrmB,Pfam-B_10908,HTH_36,PhageMin_Tail	Catalysis of the hydrolysis of various bonds, e.g. C-O, C-N, C-C, phosphoric anhydride bonds, etc. Hydrolase is the systematic name for any enzyme of EC class 3.
Rv0011c	CELLULAR COMPONENT	GO:0005887	integral component of plasma membrane	4024.07	1	6.82045	A0A034UH31,A0A064CHU4,A0A067ASB4,A0A069JI17,A0A076MQY6,A3PSE8,B8ZTP9,D0LA53,D5UPC7,D6ZB54,D9VHH2,E2WBZ8,F1YLB9,F5YWB1,F6ERG8,G7CIQ5,G7GQ60,G7H077,H0JME7,H0K0F4,H0QWV2,H0RAC6,H5U0L6,H6R5A6,I0RE03,I0RXP1,I0W7Y2,I8PE29,K0UG60,K5B9R9,K6VZ63,L0IR78,L7L2K4,L7L987,L8DC04,M2UYR5,M3UN73,R7WGR3,S7S7X5,T2S5J8,U5E1T1,U5EJ97,V8CYP0,W4A532,W7SIE7,W7ZRQ9,W9AR62,X5LEB7,X8CMH9,X8DDV8	UPF0233	The component of the plasma membrane consisting of gene products and protein complexes that have some part that penetrates at least one leaflet of the membrane bilayer. This component includes gene products that are buried in the bilayer with no exposure outside the bilayer.
	BIOLOGICAL PROCESS	GO:0051301	cell division	1186.5	0.490333	8.20265	A0A034UH31,A0A064CHU4,A0A067ASB4,A0A069JI17,A0A076MQY6,A3PSE8,B8ZTP9,D0LA53,D5UPC7,D6ZB54,D9VHH2,E2WBZ8,F1YLB9,F5YWB1,F6ERG8,G7CIQ5,G7GQ60,G7H077,H0JME7,H0K0F4,H0QWV2,H0RAC6,H5U0L6,H6R5A6,I0RE03,I0RXP1,I0W7Y2,I8PE29,K0UG60,K5B9R9,K6VZ63,L0IR78,L7L2K4,L7L987,L8DC04,M2UYR5,M3UN73,R7WGR3,S7S7X5,T2S5J8,U5E1T1,U5EJ97,V8CYP0,W4A532,W7SIE7,W7ZRQ9,W9AR62,X5LEB7,X8CMH9,X8DDV8	UPF0233	The process resulting in division and partitioning of components of a cell to form more cells; may or may not be accompanied by the physical separation of a cell into distinct, individually membrane-bounded daughter cells.
	BIOLOGICAL PROCESS	GO:0007049	cell cycle	1019.93	0.490333	7.05108	A0A034UH31,A0A064CHU4,A0A067ASB4,A0A069JI17,A0A076MQY6,A3PSE8,B8ZTP9,D0LA53,D5UPC7,D6ZB54,D9VHH2,E2WBZ8,F1YLB9,F5YWB1,F6ERG8,G7CIQ5,G7GQ60,G7H077,H0JME7,H0K0F4,H0QWV2,H0RAC6,H5U0L6,H6R5A6,I0RE03,I0RXP1,I0W7Y2,I8PE29,K0UG60,K5B9R9,K6VZ63,L0IR78,L7L2K4,L7L987,L8DC04,M2UYR5,M3UN73,R7WGR3,S7S7X5,T2S5J8,U5E1T1,U5EJ97,V8CYP0,W4A532,W7SIE7,W7ZRQ9,W9AR62,X5LEB7,X8CMH9,X8DDV8	UPF0233	The progression of biochemical and morphological phases and events that occur in a cell during successive cell replication or nuclear replication events. Canonically, the cell cycle comprises the replication and segregation of genetic material followed by the division of the cell, but in endocycles or syncytial cells nuclear replication or nuclear division may not be followed by cell division.
Rv0245	BIOLOGICAL PROCESS	GO:0055114	oxidation-reduction process	7587.03	1	6.8292	A0A010ZQF5,A0A024JSG4,A0A024QIZ3,A0A034UAS8,A0A050V6G8,A0A051TVR4,A0A064CN21,A0A067HWX6,A0A076N1L9,A1T1S8,A3PT26,A8L6Z7,B6CDL6,D5P5Z7,D5PAX6,E6TLP7,F5YY30,G4I409,G7CJA5,G8RGX3,H0IGV3,H0JT98,H0JTA5,H5UKN0,H6R7C4,I0HFE3,I0RNX6,I0WCQ5,I4BCR0,K0UFD4,K6VWF0,L0IME3,L8DB53,M2V9I4,M2WY11,M7A901,N1V3F1,O69508,Q0RVJ2,Q0RX55,R4LD56,R4M226,R7WT76,U5EG30,W4ABX3,W5TCW2,W9B8X6,X5LBL9,X7Y9X3,X7YIY5	GerE,Sigma70_r4_2,AAA_30,AAA_16,AAA_17,MarR_2,AAA_22	A metabolic process that results in the removal or addition of one or more electrons to or from a substance, with or without the concomitant removal or addition of a proton or protons.
	MOLECULAR FUNCTION	GO:0042602	riboflavin reductase (NADPH) activity	4458.9	0.468342	8.84573	A0A010ZQF5,A0A024JSG4,A0A024QIZ3,A0A034UAS8,A0A050V6G8,A0A051TVR4,A0A064CN21,A0A067HWX6,A0A076N1L9,A1T1S8,A3PT26,A8L6Z7,B6CDL6,D5P5Z7,D5PAX6,E6TLP7,F5YY30,G4I409,G7CJA5,G8RGX3,H0IGV3,H0JT98,H0JTA5,H5UKN0,H6R7C4,I0HFE3,I0RNX6,I0WCQ5,I4BCR0,K0UFD4,K6VWF0,L0IME3,L8DB53,M2V9I4,M2WY11,M7A901,N1V3F1,O69508,Q0RVJ2,Q0RX55,R4LD56,R4M226,R7WT76,U5EG30,W4ABX3,W5TCW2,W9B8X6,X5LBL9,X7Y9X3,X7YIY5		Catalysis of the reaction: reduced riboflavin + NADP+ = riboflavin + NADPH + 2 H+.
	MOLECULAR FUNCTION	GO:0010181	FMN binding	3514.31	0.468342	6.75422	A0A010ZQF5,A0A024JSG4,A0A024QIZ3,A0A034UAS8,A0A050V6G8,A0A051TVR4,A0A064CN21,A0A067HWX6,A0A076N1L9,A1T1S8,A3PT26,A8L6Z7,B6CDL6,D5P5Z7,D5PAX6,E6TLP7,F5YY30,G4I409,G7CJA5,G8RGX3,H0IGV3,H0JT98,H0JTA5,H5UKN0,H6R7C4,I0HFE3,I0RNX6,I0WCQ5,I4BCR0,K0UFD4,K6VWF0,L0IME3,L8DB53,M2V9I4,M2WY11,M7A901,N1V3F1,O69508,Q0RVJ2,Q0RX55,R4LD56,R4M226,R7WT76,U5EG30,W4ABX3,W5TCW2,W9B8X6,X5LBL9,X7Y9X3,X7YIY5		Interacting selectively and non-covalently with FMN, flavin mononucleotide, the coenzyme or the prosthetic group of various flavoprotein oxidoreductase enzymes.
	MOLECULAR FUNCTION	GO:0036382	flavin reductase (NADH) activity	7.91963	0.0150882	15.1378	A0A050V6G8		Catalysis of the reaction: reduced flavin + NAD+ = flavin + NADH + H+.
Rv1121	BIOLOGICAL PROCESS	GO:0006098	pentose-phosphate shunt	27342.3	0.85837	10.6179	A0A023NUJ3,A0A024HQ36,A0A024K4M8,A0A060UTP6,A0A081HU90,A0A083ZLN9,A0A084SMM8,A0A085X6P4,A0A087M6A5,A0A089RPH7,A0A090KMG3,A0A090QXS5,A0A095TU30,A4BN85,A5EUD2,A6VKW0,A7H7W5,A9GY41,B0UWD0,B8G7L3,B9K5M6,C1D8W3,C1F1H2,C7M0D6,C7PZA2,C7Q0G2,D3F8G8,D3Q9I8,D5PFU3,D5ZEL8,D6B1X9,D6TJU0,E8UAC8,E8V465,E8WWM0,E9UQ76,F4CN64,F4CTL0,F5YS17,F8GEP5,G0A5X5,G0JLE2,G2DYS7,G2NS58,G4BGT6,G4I2Q0,G6FSZ4,G8P0W0,G8RR32,H5SG…		The process in which glucose is oxidized, coupled to NADPH synthesis. Glucose 6-P is oxidized with the formation of carbon dioxide (CO2), ribulose 5-phosphate and reduced NADP; ribulose 5-P then enters a series of reactions interconverting sugar phosphates. The pentose phosphate pathway is a major source of reducing equivalents for biosynthesis reactions and is also important for the conversion o…
	MOLECULAR FUNCTION	GO:0004345	glucose-6-phosphate dehydrogenase activity	14237.2	0.5	9.49145	A0A023NUJ3,A0A024HQ36,A0A024K4M8,A0A045XL29,A0A060UTP6,A0A081HU90,A0A083ZLN9,A0A084SMM8,A0A085X6P4,A0A087M6A5,A0A089RPH7,A0A090KMG3,A0A090QXS5,A0A095TU30,A4BN85,A5EUD2,A6VKW0,A7H7W5,A9GY41,B0UWD0,B8G7L3,B9K5M6,C1D8W3,C1F1H2,C7M0D6,C7PZA2,C7Q0G2,D3F8G8,D3Q9I8,D5PFU3,D5ZEL8,D6B1X9,D6TJU0,E6PSS4,E6PY49,E8UAC8,E8V465,E8WWM0,E9UQ76,F4CN64,F4CTL0,F5YS17,F8GEP5,G0A5X5,G0JLE2,G2DYS7,G2NS58,G4BGT6,G4I2Q0,…		Catalysis of the reaction: D-glucose 6-phosphate + NADP+ = D-glucono-1,5-lactone 6-phosphate + NADPH + H+.
	CELLULAR COMPONENT	GO:0005886	plasma membrane	12866.6	1	4.28885	P0A587	AMP-binding,AMP-binding_C	The membrane surrounding a cell that separates the cell from its external environment. It consists of a phospholipid bilayer and associated proteins.
	MOLECULAR FUNCTION	GO:0050661	NADP binding	10053.6	0.5	6.70237	A0A023NUJ3,A0A024HQ36,A0A024K4M8,A0A045XL29,A0A060UTP6,A0A081HU90,A0A083ZLN9,A0A084SMM8,A0A085X6P4,A0A087M6A5,A0A089RPH7,A0A090KMG3,A0A090QXS5,A0A095TU30,A4BN85,A5EUD2,A6VKW0,A7H7W5,A9GY41,B0UWD0,B8G7L3,B9K5M6,C1D8W3,C1F1H2,C7M0D6,C7PZA2,C7Q0G2,D3F8G8,D3Q9I8,D5PFU3,D5ZEL8,D6B1X9,D6TJU0,E6PSS4,E6PY49,E8UAC8,E8V465,E8WWM0,E9UQ76,F4CN64,F4CTL0,F5YS17,F8GEP5,G0A5X5,G0JLE2,G2DYS7,G2NS58,G4BGT6,G4I2Q0,…	AMP-binding	Interacting selectively and non-covalently with nicotinamide-adenine dinucleotide phosphate, a coenzyme involved in many redox and biosynthetic reactions; binding may be to either the oxidized form, NADP+, or the reduced form, NADPH.
	BIOLOGICAL PROCESS	GO:0006006	glucose metabolic process	2095.52	0.929185	9.86386	A0A045XL29,D5ZEL8,E6PSS4,E6PY49,P0A587,T1C565	AMP-binding,AMP-binding_C	The chemical reactions and pathways involving glucose, the aldohexose gluco-hexose. D-glucose is dextrorotatory and is sometimes known as dextrose; it is an important source of energy for living organisms and is found free as well as combined in homo- and hetero-oligosaccharides and polysaccharides.
	BIOLOGICAL PROCESS	GO:0055114	oxidation-reduction process	1450.82	0.929185	6.8292	A0A045XL29,D5ZEL8,E6PSS4,E6PY49,P0A587,T1C565	AMP-binding,AMP-binding_C	A metabolic process that results in the removal or addition of one or more electrons to or from a substance, with or without the concomitant removal or addition of a proton or protons.
Rv0392c	BIOLOGICAL PROCESS	GO:0055114	oxidation-reduction process	20283.4	0.995016	6.8292	A0A010YPJ7,A0A021VS20,A0A021W1K7,A0A022LE47,A0A023NWH8,A0A023XZL3,A0A024JU24,A0A024LUR8,A0A024QQZ7,A0A034U4T4,A0A034UI43,A0A040F813,A0A044U0Q9,A0A045FJZ2,A0A047MYQ4,A0A055YY83,A0A056MJ46,A0A064CR37,A0A064CUH8,A0A068N0A0,A0A068THJ8,A0A069JIP1,A0A075K5S2,A0A075TV69,A0A076NMY4,A0A077HQF8,A0A077LZ70,A0A077MEC2,A0A078L0N5,A0A080M3C8,A0A084FT81,A0A084SKR5,A0A084YGQ0,A0A084YJJ0,A0A085EDB2,A0A085FI85,A0A…		A metabolic process that results in the removal or addition of one or more electrons to or from a substance, with or without the concomitant removal or addition of a proton or protons.
	MOLECULAR FUNCTION	GO:0050660	flavin adenine dinucleotide binding	8065.38	0.452558	5.94059	A0A010YPJ7,A0A021VS20,A0A021W1K7,A0A022LE47,A0A023NWH8,A0A023XZL3,A0A024JU24,A0A024LUR8,A0A024QQZ7,A0A034U4T4,A0A034UI43,A0A040F813,A0A044U0Q9,A0A045FJZ2,A0A047MYQ4,A0A055YY83,A0A056MJ46,A0A064CR37,A0A064CUH8,A0A068N0A0,A0A068THJ8,A0A069JIP1,A0A075K5S2,A0A075TV69,A0A076NMY4,A0A077HQF8,A0A077LZ70,A0A077MEC2,A0A078L0N5,A0A080M3C8,A0A084FT81,A0A084SKR5,A0A084YGQ0,A0A084YJJ0,A0A085FI85,A0A085X9R8,A0A…		Interacting selectively and non-covalently with FAD, flavin-adenine dinucleotide, the coenzyme or the prosthetic group of various flavoprotein oxidoreductase enzymes, in either the oxidized form, FAD, or the reduced form, FADH2.
	CELLULAR COMPONENT	GO:0005829	cytosol	5930.58	0.269803	7.32704	A0A044U0Q9		The part of the cytoplasm that does not contain organelles but which does contain other particulate matter, such as protein complexes.
	CELLULAR COMPONENT	GO:0005887	integral component of plasma membrane	5520.54	0.269803	6.82045	D5YG18		The component of the plasma membrane consisting of gene products and protein complexes that have some part that penetrates at least one leaflet of the membrane bilayer. This component includes gene products that are buried in the bilayer with no exposure outside the bilayer.
	MOLECULAR FUNCTION	GO:0016491	oxidoreductase activity	4201.11	0.547442	3.47362	A0A010YPJ7,A0A021VS20,A0A021W1K7,A0A022LE47,A0A023NWH8,A0A023XZL3,A0A024JU24,A0A024LUR8,A0A024QQZ7,A0A034U4T4,A0A034UI43,A0A040F813,A0A044U0Q9,A0A045FJZ2,A0A047MYQ4,A0A055YY83,A0A056MJ46,A0A064CR37,A0A064CUH8,A0A068N0A0,A0A068THJ8,A0A069JIP1,A0A075K5S2,A0A075TV69,A0A076NMY4,A0A077HQF8,A0A077LZ70,A0A078L0N5,A0A080M3C8,A0A084FT81,A0A084SKR5,A0A084YGQ0,A0A084YJJ0,A0A085EDB2,A0A085FI85,A0A085X9R8,A0A…		Catalysis of an oxidation-reduction (redox) reaction, a reversible chemical reaction in which the oxidation state of an atom or atoms within a molecule is altered. One substrate acts as a hydrogen or electron donor and becomes oxidized, while the other acts as hydrogen or electron acceptor and becomes reduced.
	CELLULAR COMPONENT	GO:0005886	plasma membrane	3471.44	0.539607	4.28885	A0A044U0Q9	UPF0054	The membrane surrounding a cell that separates the cell from its external environment. It consists of a phospholipid bilayer and associated proteins.
	MOLECULAR FUNCTION	GO:0003954	NADH dehydrogenase activity	1945	0.139649	6.66357	A0A044U0Q9,A0A068N0A0,A0A069JIP1,A0A077MEC2,A0A084FT81,A0A090CZM4,A0ZFE8,A1BFD7,A1SPQ1,A3Q0D1,A7H964,A9GFP7,B1WQ53,B2J2U4,B2JAA8,B3QPQ3,C0XT49,C1A5C7,C1ARU4,C2CMF2,C3JT51,C3JX69,C3PGD0,C4LIH8,D5PBD2,D5YG18,E0MXT6,E6KQ95,F2B081,F8E238,F8L6U1,F9Y7P8,G0HBF0,G7I1B8,G8SAC7,G8UUK8,H5VPZ1,I0PJC2,I0W976,I0WBL5,I0WBN1,I0X001,I4F8Y6,I4JU37,I7GBB6,I7LC30,J1ZGV8,J7V9X4,L7UZ82,M1X485,M4IK96,M4KAH3,M5AQT8,N6WB…		Catalysis of the reaction: NADH + H+ + acceptor = NAD+ + reduced acceptor.
	CELLULAR COMPONENT	GO:0016021	integral component of membrane	728.984	0.460393	3.55146	F9Y7P8,G8UUK8		The component of a membrane consisting of gene products and protein complexes that have some part that penetrates at least one leaflet of the membrane bilayer. This component includes gene products that are buried in the bilayer with no exposure outside the bilayer.
	MOLECULAR FUNCTION	GO:0003955	NAD(P)H dehydrogenase (quinone) activity	6.04669	0.00464842	9.9239	A0A044U0Q9,D5YG18		Catalysis of the reaction: NAD(P)H + H+ + a quinone = NAD(P)+ + a hydroquinone.
Rv3779	CELLULAR COMPONENT	GO:0016021	integral component of membrane	9839.9	0.923555	3.55146	A0A024JQM1,A0A024M2H6,A0A045J8P5,A0PKJ2,D5YLN3,F5YTP8,G4I0M3,H0I4W6,I0RLW3,R4M101,W9APV2,X5KKN2,X7WZK2,X7YC51,X7ZKR1,X7ZYC2,X7ZYJ1,X8A0V7,X8F0Z1,X8F360,X8FLX7,X8FMI1,X8FN13	LytR_cpsA_psr,Alpha_GJ	The component of a membrane consisting of gene products and protein complexes that have some part that penetrates at least one leaflet of the membrane bilayer. This component includes gene products that are buried in the bilayer with no exposure outside the bilayer.
	BIOLOGICAL PROCESS	GO:0016049	cell growth	7140.2	0.194794	12.2184	A0A045J8P5		The process in which a cell irreversibly increases in size over time by accretion and biosynthetic production of matter similar to that already present.
	MOLECULAR FUNCTION	GO:0016740	transferase activity	6555.98	0.98609	2.93064	A0A045J8P5,A0A049DYM9,A0A051ULC8,I0LGY7	LytR_cpsA_psr	Catalysis of the transfer of a group, e.g. a methyl group, glycosyl group, acyl group, phosphorus-containing, or other groups, from one compound (generally regarded as the donor) to another compound (generally regarded as the acceptor). Transferase is the systematic name for any enzyme of EC class 2.
	BIOLOGICAL PROCESS	GO:0009247	glycolipid biosynthetic process	6380.58	0.194794	10.9185	A0A045J8P5		The chemical reactions and pathways resulting in the formation of glycolipid, a class of 1,2-di-O-acylglycerols joined at oxygen 3 by a glycosidic linkage to a carbohydrate part (usually a mono-, di- or tri-saccharide).
	MOLECULAR FUNCTION	GO:0016758	transferase activity, transferring hexosyl groups	4925.97	0.240408	6.83	A0A045J8P5		Catalysis of the transfer of a hexosyl group from one compound (donor) to another (acceptor).
	BIOLOGICAL PROCESS	GO:0008152	metabolic process	989.979	0.805206	0.546165	A0A045J8P5,A0A049DYM9,A0A051ULC8,I0LGY7	LytR_cpsA_psr,Pfam-B_17677	The chemical reactions and pathways, including anabolism and catabolism, by which living organisms transform chemical substances. Metabolic processes typically transform small molecules, but also include macromolecular processes such as DNA repair and replication, and protein synthesis and degradation.
Rv2457c	BIOLOGICAL PROCESS	GO:0006457	protein folding	8376.35	0.532468	9.79023	A0A010SH41,A0A010YCS4,A0A010ZT30,A0A011M689,A0A011PR14,A0A011QA08,A0A011U4F7,A0A011US65,A0A014NFN3,A0A014NJ89,A0A015KVV6,A0A016XGK1,A0A017HUS5,A0A017RWQ7,A0A017SX13,A0A022IIK3,A0A022L3L2,A0A022LP72,A0A022LPN7,A0A022PV30,A0A022Q231,A0A022QD80,A0A022R5W5,A0A023BWJ6,A0A023CU34,A0A023E0C3,A0A023X442,A0A024GLJ6,A0A024P7B8,A0A024QAX0,A0A024TM31,A0A031HZP4,A0A031K511,A0A033HRB1,A0A033UZL6,A0A036IPZ4,A0A…		The process of assisting in the covalent and noncovalent assembly of single chain polypeptides or multisubunit complexes into the correct tertiary structure.
	BIOLOGICAL PROCESS	GO:0006508	proteolysis	5244.54	0.46167	8.15399	A0A010SH41,A0A010YCS4,A0A011M689,A0A011PR14,A0A011QA08,A0A011U4F7,A0A011US65,A0A014NFN3,A0A014NJ89,A0A015KVV6,A0A016XGK1,A0A017HUS5,A0A017RWQ7,A0A017SX13,A0A022IIK3,A0A022L3L2,A0A022LP72,A0A022LPN7,A0A023CU34,A0A023E0C3,A0A023X442,A0A024P7B8,A0A024QAX0,A0A024TM31,A0A031HZP4,A0A031K511,A0A033HRB1,A0A033UZL6,A0A036IPZ4,A0A037V201,A0A037VHN4,A0A037Z6X1,A0A059KRD8,A0A059MXF5,A0A059U0C3,A0A059X5H0,A0A…	Ribosomal_L32p	The hydrolysis of proteins into smaller polypeptides and/or amino acids by cleavage of their peptide bonds.
	MOLECULAR FUNCTION	GO:0008270	zinc ion binding	2706.14	0.18882	5.18265	A0A010SH41,A0A010ZT30,A0A011M689,A0A011QA08,A0A011U4F7,A0A011US65,A0A014NFN3,A0A014NJ89,A0A015KVV6,A0A016XGK1,A0A017HUS5,A0A017RWQ7,A0A017SX13,A0A022L3L2,A0A022LP72,A0A022LPN7,A0A023BWJ6,A0A023CU34,A0A023E0C3,A0A023X442,A0A024P7B8,A0A024QAX0,A0A031HZP4,A0A031K511,A0A033HRB1,A0A033UZL6,A0A036IPZ4,A0A037V201,A0A037VHN4,A0A037Z6X1,A0A059KRD8,A0A059MXF5,A0A059U0C3,A0A059XCP2,A0A059ZYP7,A0A060JFP3,A0A…	Ribosomal_L32p	Interacting selectively and non-covalently with zinc (Zn) ions.
	MOLECULAR FUNCTION	GO:0008233	peptidase activity	2486.69	0.182348	4.55591	A0A010SH41,A0A010YCS4,A0A011M689,A0A011PR14,A0A011QA08,A0A011U4F7,A0A011US65,A0A014NFN3,A0A014NJ89,A0A015KVV6,A0A016XGK1,A0A017HUS5,A0A017RWQ7,A0A017SX13,A0A022IIK3,A0A022L3L2,A0A022LP72,A0A022LPN7,A0A023CU34,A0A023E0C3,A0A023X442,A0A024P7B8,A0A024QAX0,A0A024TM31,A0A031HZP4,A0A031K511,A0A033HRB1,A0A033UZL6,A0A036IPZ4,A0A037V201,A0A037VHN4,A0A037Z6X1,A0A059KRD8,A0A059MXF5,A0A059U0C3,A0A059X5H0,A0A…	Ribosomal_L32p	Catalysis of the hydrolysis of a peptide bond. A peptide bond is a covalent bond formed when the carbon atom from the carboxyl group of one amino acid shares electrons with the nitrogen atom from the amino group of a second amino acid.
	CELLULAR COMPONENT	GO:0005618	cell wall	2443.42	0.113296	7.18887	I0RQY3		The rigid or semi-rigid envelope lying outside the cell membrane of plant, fungal, most prokaryotic cells and some protozoan parasites, maintaining their shape and protecting them from osmotic lysis. In plants it is made of cellulose and, often, lignin; in fungi it is composed largely of polysaccharides; in bacteria it is composed of peptidoglycan; in protozoan parasites such as Giardia species, …
	MOLECULAR FUNCTION	GO:0005524	ATP binding	2394.53	0.210592	3.79015	A0A010SH41,A0A010YCS4,A0A010ZT30,A0A011M689,A0A011PR14,A0A011QA08,A0A011U4F7,A0A011US65,A0A014NFN3,A0A014NJ89,A0A015KVV6,A0A016XGK1,A0A017HUS5,A0A017RWQ7,A0A017SX13,A0A022IIK3,A0A022L3L2,A0A022LP72,A0A022LPN7,A0A022PV30,A0A022Q231,A0A022QD80,A0A022R5W5,A0A023BWJ6,A0A023CU34,A0A023E0C3,A0A023X442,A0A024GLJ6,A0A024P7B8,A0A024QAX0,A0A024TM31,A0A031HZP4,A0A031K511,A0A033HRB1,A0A033UZL6,A0A036IPZ4,A0A…	Ribosomal_L32p	Interacting selectively and non-covalently with ATP, adenosine 5'-triphosphate, a universally important coenzyme and enzyme regulator.
	MOLECULAR FUNCTION	GO:0051082	unfolded protein binding	2383.35	0.210022	7.18517	A0A010SH41,A0A010YCS4,A0A010ZT30,A0A011M689,A0A011PR14,A0A011QA08,A0A011U4F7,A0A011US65,A0A014NFN3,A0A014NJ89,A0A015KVV6,A0A016XGK1,A0A017HUS5,A0A017RWQ7,A0A017SX13,A0A022IIK3,A0A022L3L2,A0A022LP72,A0A022LPN7,A0A022PV30,A0A022Q231,A0A022QD80,A0A022R5W5,A0A023BWJ6,A0A023CU34,A0A023E0C3,A0A023X442,A0A024GLJ6,A0A024P7B8,A0A024QAX0,A0A024TM31,A0A031HZP4,A0A031K511,A0A033HRB1,A0A033UZL6,A0A036IPZ4,A0A…		Interacting selectively and non-covalently with an unfolded protein.
	CELLULAR COMPONENT	GO:0043231	intracellular membrane-bounded organelle	2010.27	0.389008	4.32811	G7J7E6,I1IAN5,J3LDY4,K3YQR2,M1AIM3,M5X1W5,Q6Z7F0,R0G994,T1N525		Organized structure of distinctive morphology and function, bounded by a single or double lipid bilayer membrane and occurring within the cell. Includes the nucleus, mitochondria, plastids, vacuoles, and vesicles. Excludes the plasma membrane.
	MOLECULAR FUNCTION	GO:0046983	protein dimerization activity	1804.03	0.18882	6.72865	A0A010SH41,A0A010ZT30,A0A011M689,A0A011QA08,A0A011U4F7,A0A011US65,A0A014NFN3,A0A014NJ89,A0A015KVV6,A0A016XGK1,A0A017HUS5,A0A017RWQ7,A0A017SX13,A0A022L3L2,A0A022LP72,A0A022LPN7,A0A023BWJ6,A0A023CU34,A0A023E0C3,A0A023X442,A0A024P7B8,A0A024QAX0,A0A031HZP4,A0A031K511,A0A033HRB1,A0A033UZL6,A0A036IPZ4,A0A037V201,A0A037VHN4,A0A037Z6X1,A0A059KRD8,A0A059MXF5,A0A059U0C3,A0A059XCP2,A0A059ZYP7,A0A060JFP3,A0A…		The formation of a protein dimer, a macromolecular structure consists of two noncovalently associated identical or nonidentical subunits.
	CELLULAR COMPONENT	GO:0044444	cytoplasmic part	1481.05	0.389008	3.72146	G7J7E6,I1IAN5,J3LDY4,K3YQR2,M1AIM3,M5X1W5,Q6Z7F0,R0G994,T1N525		Any constituent part of the cytoplasm, all of the contents of a cell excluding the plasma membrane and nucleus, but including other subcellular structures.
	CELLULAR COMPONENT	GO:0005737	cytoplasm	50.056	0.454001	3.12612	W9T9W7		All of the contents of a cell excluding the plasma membrane and nucleus, but including other subcellular structures.
	MOLECULAR FUNCTION	GO:0046872	metal ion binding	13.6655	0.204842	3.63471	A0A011US65,A0A014NFN3,A0A022IIK3,A0A024P7B8,A0A060VLH3,A0A063REK4,A0A077IIG2,A0A084JUL9,A0A087PSK1,A0A088MY90,A0A089Y6F0,A0A090AAE4,A0A090AK70,A0A090CXY0,A0A090IFM4,A0A090IWZ0,A0A090JPY6,A0A090MFZ2,A0A090Q312,A0A090WWY1,A0A091ALC4,A0A091BB01,A0A091CCS8,A0A091FJ79,A0A094I3Z8,A0A094J084,A0A094JFP4,A0A094JT18,A0A094L271,A0A094P5S3,A0A094PFB3,A0A094PMN6,A0A094PZR3,A0A094Q0P6,A0A094Q9U6,A0A094QF52,A0A…	Ribosomal_L32p	Interacting selectively and non-covalently with any metal ion.
	MOLECULAR FUNCTION	GO:0016787	hydrolase activity	13.2768	0.185303	2.86989	A0A060VLH3,B8FVI0,D0W7L3,D4CTP6,D9PBV7,G2FVB0,K6PPR2,K8GLY7,K9RZ01,M1PI82,O83521,Q01FQ6,Q1V2S7,Q5NH46,S0QLJ1,W1MJF5	Ribosomal_L32p	Catalysis of the hydrolysis of various bonds, e.g. C-O, C-N, C-C, phosphoric anhydride bonds, etc. Hydrolase is the systematic name for any enzyme of EC class 3.
	MOLECULAR FUNCTION	GO:0016491	oxidoreductase activity	0.125186	0.000154668	3.47362	U2WUS8	Ribosomal_L32p	Catalysis of an oxidation-reduction (redox) reaction, a reversible chemical reaction in which the oxidation state of an atom or atoms within a molecule is altered. One substrate acts as a hydrogen or electron donor and becomes oxidized, while the other acts as hydrogen or electron acceptor and becomes reduced.
	MOLECULAR FUNCTION	GO:0016740	transferase activity	0.0171044	8.43058015604237e-05	2.93064	C3PLG9	Ribosomal_L32p	Catalysis of the transfer of a group, e.g. a methyl group, glycosyl group, acyl group, phosphorus-containing, or other groups, from one compound (generally regarded as the donor) to another compound (generally regarded as the acceptor). Transferase is the systematic name for any enzyme of EC class 2.
	MOLECULAR FUNCTION	GO:0042802	identical protein binding	0.000318367	9.22851811019222e-05	8.33131	A0A060VLH3		Interacting selectively and non-covalently with an identical protein or proteins.
Rv2030c	BIOLOGICAL PROCESS	GO:0046677	response to antibiotic	19492.4	0.598719	10.8523	A0A013XRC5,A0A014M448,A0A016QQL3,A0A023CH48,A0A023NQY8,A0A031M5X1,A0A038GVU4,A0A040XUR9,A0A045ZVY4,A0A060SDW8,A0A064CGB0,A0A069IJT6,A0A073A6A7,A0A078M6Y5,A0A081GID5,A0A081RCH8,A0A084IQT7,A0A084SN12,A0A085FCS1,A0A085FS61,A0A085X5H0,A0A086NJQ7,A0ZLU2,A1T4X7,A1VPB6,A4G819,A4ZY01,B0UID2,B2B6L0,B2JTZ1,B4RAN6,B8HJQ5,B8IB83,B9XB73,C1D2X7,C6B8E5,C7YPZ4,D1RHB5,D3D9M8,D5PDE6,D5XW94,D6V8G6,E3FVG4,E6J7A9,E6P…		Any process that results in a change in state or activity of a cell or an organism (in terms of movement, secretion, enzyme production, gene expression, etc.) as a result of an antibiotic stimulus. An antibiotic is a chemical substance produced by a microorganism which has the capacity to inhibit the growth of or to kill other microorganisms.
	CELLULAR COMPONENT	GO:0005829	cytosol	7327.04	0.333333	7.32704	P9WLM0	Ricin_B_lectin	The part of the cytoplasm that does not contain organelles but which does contain other particulate matter, such as protein complexes.
	MOLECULAR FUNCTION	GO:0016740	transferase activity	6401.34	0.950169	2.93064	A0A014M448,A0A040XUR9,A0A064CGB0,A0A084IQT7,A0A085FCS1,A1T4X7,A1VPB6,B0UID2,B8IB83,D3D9M8,D5PDE6,D5XW94,E6J7A9,E6TE53,F4CZC8,G4I1R3,G8RQ97,H0IB54,I0RIL6,I0WTT7,I4BG96,K6V1V6,K8XUA4,L2TNX6,L2TTF4,L7KX91,P9WLM0,Q1BD39,Q50819,S7PHG3,S7R976,U5EJ33,W2EU97,W8A2R3,W9AZM2,X5KQM5,X5L7H8,X7ZIZ8	Ricin_B_lectin,RicinB_lectin_2	Catalysis of the transfer of a group, e.g. a methyl group, glycosyl group, acyl group, phosphorus-containing, or other groups, from one compound (generally regarded as the donor) to another compound (generally regarded as the acceptor). Transferase is the systematic name for any enzyme of EC class 2.
	BIOLOGICAL PROCESS	GO:0009116	nucleoside metabolic process	5032.77	0.307014	5.46421	A0A014M448,A0A040XUR9,A0A064CGB0,A0A084IQT7,A0A085FCS1,A1T4X7,A1VPB6,B0UID2,B8IB83,D3D9M8,D5PDE6,D5XW94,E6J7A9,E6TE53,F4CZC8,G4I1R3,G8RQ97,H0IB54,I0RIL6,I0WTT7,I4BG96,K6V1V6,K8XUA4,L2TNX6,L2TTF4,L7KX91,P9WLM0,Q1BD39,Q50819,S7PHG3,S7R976,U5EJ33,W2EU97,W8A2R3,W9AZM2,W9GDY9,X5KQM5,X5L7H8,X7ZIZ8		The chemical reactions and pathways involving a nucleoside, a nucleobase linked to either beta-D-ribofuranose (a ribonucleoside) or 2-deoxy-beta-D-ribofuranose, (a deoxyribonucleoside), e.g. adenosine, guanosine, inosine, cytidine, uridine and deoxyadenosine, deoxyguanosine, deoxycytidine and thymidine (= deoxythymidine).
	MOLECULAR FUNCTION	GO:0004719	protein-L-isoaspartate (D-aspartate) O-methyltransferase activity	4517.36	0.148334	10.1513	A0A073A6A7,A0A081GID5,A0ZLU2,C6B8E5,D6V8G6,E6PQV6,F8JAW0,G4QL30,H0E333,I1XN89,M5DK63,N0B3N5,P9WLM0,Q1QM11,Q31GQ9,Q89L97,T1XL01,X6DNU7		Catalysis of the reaction: S-adenosyl-L-methionine + protein L-beta-aspartate = S-adenosyl-L-homocysteine + protein L-beta-aspartate methyl ester.
	CELLULAR COMPONENT	GO:0005618	cell wall	3594.43	0.333333	7.18887	P9WLM0	Ricin_B_lectin,RicinB_lectin_2	The rigid or semi-rigid envelope lying outside the cell membrane of plant, fungal, most prokaryotic cells and some protozoan parasites, maintaining their shape and protecting them from osmotic lysis. In plants it is made of cellulose and, often, lignin; in fungi it is composed largely of polysaccharides; in bacteria it is composed of peptidoglycan; in protozoan parasites such as Giardia species, …
	CELLULAR COMPONENT	GO:0005886	plasma membrane	2144.43	0.333333	4.28885	P9WLM0	Ricin_B_lectin	The membrane surrounding a cell that separates the cell from its external environment. It consists of a phospholipid bilayer and associated proteins.
	MOLECULAR FUNCTION	GO:0008168	methyltransferase activity	776.153	0.202051	4.8163	A0A085X5H0,D6V8G6,S7R976,S9QGB5,W9GDY9		Catalysis of the transfer of a methyl group to an acceptor molecule.
	BIOLOGICAL PROCESS	GO:0008152	metabolic process	4.70919	0.401281	0.546165	A0A013XRC5,A0A023CH48,I4YVE4	Ricin_B_lectin,RicinB_lectin_2	The chemical reactions and pathways, including anabolism and catabolism, by which living organisms transform chemical substances. Metabolic processes typically transform small molecules, but also include macromolecular processes such as DNA repair and replication, and protein synthesis and degradation.
	MOLECULAR FUNCTION	GO:0016787	hydrolase activity	1.63276	0.0205756	2.86989	A0A013XRC5,A0A023CH48,I4YVE4	Ricin_B_lectin,RicinB_lectin_2	Catalysis of the hydrolysis of various bonds, e.g. C-O, C-N, C-C, phosphoric anhydride bonds, etc. Hydrolase is the systematic name for any enzyme of EC class 3.
Rv1082	BIOLOGICAL PROCESS	GO:0010127	mycothiol-dependent detoxification	22073.8	0.48872	15.0556	A0A022LJT3,A0A024K4R7,A0A024QT47,A0A064CKQ0,A0A066YNY4,A0A067AQ39,A0A071N082,A0A073BAB7,A0A075U1E7,A0A076N573,A0A076NQK5,A0A077HHQ9,A0A077M509,A0A079V9J9,A0A080L7C0,A0A081EIS8,A0A094RY71,A0A095ZVL1,A0LW48,A0R2W9,A1SFB8,A3Q4R7,A3TQ14,A4X3F2,A6W700,C0XPY2,C2CLT2,C3JNH1,C3PFB8,C4LHN0,C4RPX0,C5C0F3,C6WKR7,C7NEW3,D0L7P6,D1A8F7,D2PP24,D2S960,D3Q737,D5NVS9,D5UKN2,D5UV14,D6Y857,D7B6Z3,D7WDY7,D9UXM1,E0DIM…		The chemical reactions using mycothiol to convert an alkylating agent to an S-conjugate of mycothiol. The latter is cleaved to release mercapturic acid which is excreted from the cell.
	BIOLOGICAL PROCESS	GO:0010126	mycothiol metabolic process	19744.6	0.503429	13.4909	A0A022LJT3,A0A024K4R7,A0A024QT47,A0A039KAP6,A0A064CKQ0,A0A066YNY4,A0A067AQ39,A0A071N082,A0A073BAB7,A0A075U1E7,A0A076N573,A0A076NQK5,A0A077HHQ9,A0A077M509,A0A079V9J9,A0A080L7C0,A0A081EIS8,A0A094RY71,A0A095ZVL1,A0LW48,A0R2W9,A1SFB8,A3Q4R7,A3TQ14,A4X3F2,A6W700,C0XPY2,C2CLT2,C3JNH1,C3PFB8,C4LHN0,C4RPX0,C5C0F3,C6WKR7,C7NEW3,D0L7P6,D1A8F7,D2PP24,D2S960,D3Q737,D5NVS9,D5UKN2,D5UV14,D6Y857,D7B6Z3,D7WDY7,D…		The chemical reactions and pathways involving mycothiol, which consists of N-acetyl-L-cysteine linked to a pseudodisaccharide, D-glucosamine and myo-inositol. Mycothiol is produced in actinomycetes like mycobacteria and serves similar functions to glutathione.
	CELLULAR COMPONENT	GO:0005829	cytosol	10990.6	0.5	7.32704	A0A071N082	Asp_Glu_race	The part of the cytoplasm that does not contain organelles but which does contain other particulate matter, such as protein complexes.
	MOLECULAR FUNCTION	GO:0008270	zinc ion binding	7712.04	0.496016	5.18265	A0A022LJT3,A0A024K4R7,A0A024QT47,A0A064CKQ0,A0A066YNY4,A0A067AQ39,A0A071N082,A0A073BAB7,A0A075U1E7,A0A076N573,A0A076NQK5,A0A077HHQ9,A0A077M509,A0A079V9J9,A0A080L7C0,A0A081EIS8,A0A094RY71,A0A095ZVL1,A0LW48,A0R2W9,A1SFB8,A3Q4R7,A3TQ14,A4X3F2,A6W700,C0XPY2,C2CLT2,C3JNH1,C3PFB8,C4LHN0,C4RPX0,C5C0F3,C6WKR7,C7NEW3,D0L7P6,D1A8F7,D2PP24,D2S960,D3Q737,D5NVS9,D5UKN2,D5UV14,D6Y857,D7B6Z3,D7WDY7,D9UXM1,E0DIM…		Interacting selectively and non-covalently with zinc (Zn) ions.
	CELLULAR COMPONENT	GO:0005886	plasma membrane	6433.28	0.5	4.28885	A0A071N082		The membrane surrounding a cell that separates the cell from its external environment. It consists of a phospholipid bilayer and associated proteins.
	MOLECULAR FUNCTION	GO:0016787	hydrolase activity	4270.53	0.503984	2.86989	A0A022LJT3,A0A024K4R7,A0A024QT47,A0A064CKQ0,A0A066YNY4,A0A067AQ39,A0A071N082,A0A073BAB7,A0A075U1E7,A0A076N573,A0A076NQK5,A0A077HHQ9,A0A077M509,A0A079V9J9,A0A080L7C0,A0A081EIS8,A0A094RY71,A0A095ZVL1,A0LW48,A0R2W9,A1SFB8,A3Q4R7,A3TQ14,A4X3F2,A6W700,C0XPY2,C2CLT2,C3JNH1,C3PFB8,C4LHN0,C4RPX0,C5C0F3,C6WKR7,C7NEW3,D0L7P6,D1A8F7,D2PP24,D2S960,D3Q737,D5NVS9,D5UKN2,D5UV14,D6Y857,D7B6Z3,D7WDY7,D9UXM1,E0DIM…	Asp_Glu_race	Catalysis of the hydrolysis of various bonds, e.g. C-O, C-N, C-C, phosphoric anhydride bonds, etc. Hydrolase is the systematic name for any enzyme of EC class 3.
	BIOLOGICAL PROCESS	GO:0010125	mycothiol biosynthetic process	5.04222	0.00785119	13.7267	A0A071N082		The chemical reactions and pathways resulting in the formation of mycothiol, which consists of N-acetyl-L-cysteine linked to a pseudodisaccharide, D-glucosamine and myo-inositol. Mycothiol is produced in actinomycetes like mycobacteria and serves similar functions to glutathione.
Rv1049	BIOLOGICAL PROCESS	GO:0006355	regulation of transcription, DNA-templated	7324.85	1	7.45745	A0A038H474,A0A039JHN1,A0A071HQR5,A0A073J1B4,A0A081B858,A0A081SXH7,A0LHD3,A0NLE5,A5VEW1,A7HPK1,A8TW62,A9AVF5,B1C905,B1G6E8,B1G6M0,B1M670,B2JAT6,B4DCJ7,B5WKR7,C0C0K5,C8W1T6,D5MIM8,D6MBS6,D6TDA2,D7WQD6,D8FEL1,E8WZE0,E8YJE4,G0A3X0,H0A7G4,H0SZ07,H8HP24,I3TH41,I4CEK6,I9CF66,J2W880,K8PIM8,K9PNH7,K9RZY7,K9SRB3,K9U542,K9UC16,K9XHD3,Q603J3,U1HBZ5,U3QS44,U7GGQ1,V4RL27,V5DXU5,W6WIE5		Any process that modulates the frequency, rate or extent of cellular DNA-templated transcription.
	MOLECULAR FUNCTION	GO:0003700	sequence-specific DNA binding transcription factor activity	3163.59	0.668945	4.81484	A0A038H474,A0A039JHN1,A0A071HQR5,A0A073J1B4,A0A081B858,A0A081SXH7,A0LHD3,A0NLE5,A5VEW1,A7HPK1,A8TW62,A9AVF5,B1C905,B1G6E8,B1G6M0,B1M670,B2JAT6,B4DCJ7,B5WKR7,C0C0K5,C8W1T6,D5MIM8,D6MBS6,D6TDA2,D7WQD6,D8FEL1,E8WZE0,E8YJE4,G0A3X0,H0A7G4,H0SZ07,H8HP24,I3TH41,I4CEK6,I9CF66,J2W880,K8PIM8,K9PNH7,K9RZY7,K9SRB3,K9U542,K9UC16,K9XHD3,Q603J3,U1HBZ5,U3QS44,U7GGQ1,V4RL27,V5DXU5,W6WIE5		Interacting selectively and non-covalently with a specific DNA sequence in order to modulate transcription. The transcription factor may or may not also interact selectively with a protein or macromolecular complex.
	CELLULAR COMPONENT	GO:0005622	intracellular	1793.89	1	1.98073	A0A038H474,A0A039JHN1,A0A071HQR5,A0A073J1B4,A0A081B858,A0A081SXH7,A0LHD3,A0NLE5,A5VEW1,A7HPK1,A8TW62,A9AVF5,B1C905,B1G6E8,B1G6M0,B1M670,B2JAT6,B4DCJ7,B5WKR7,C0C0K5,C8W1T6,D5MIM8,D6MBS6,D6TDA2,D7WQD6,D8FEL1,E8WZE0,E8YJE4,G0A3X0,H0A7G4,H0SZ07,H8HP24,I3TH41,I4CEK6,I9CF66,J2W880,K8PIM8,K9PNH7,K9RZY7,K9SRB3,K9U542,K9UC16,K9XHD3,Q603J3,U1HBZ5,U3QS44,U7GGQ1,V4RL27,V5DXU5,W6WIE5		The living contents of a cell; the matter contained within (but not including) the plasma membrane, usually taken to exclude large vacuoles and masses of secretory or ingested material. In eukaryotes it includes the nucleus and cytoplasm.
	MOLECULAR FUNCTION	GO:0003677	DNA binding	1224.52	0.331055	3.7658	A0A071HQR5,A0A073J1B4,A0NLE5,A9AVF5,B1C905,B1G6E8,B1G6M0,B2JAT6,B5WKR7,C0C0K5,C8W1T6,D6TDA2,D7WQD6,E8YJE4,G0A3X0,H8HP24,I3TH41,I9CF66,J2W880,K8PIM8,K9SRB3,K9UC16,U3QS44,U7GGQ1,V4RL27		Any molecular function by which a gene product interacts selectively and non-covalently with DNA (deoxyribonucleic acid).
Rv0238	BIOLOGICAL PROCESS	GO:0006355	regulation of transcription, DNA-templated	10917.6	1	7.45745	A0A024JT23,A0A024QJN5,A0A064CIP0,A0A069JJL3,A0A072SFK4,A0QPD8,A3PT12,D0L6M9,D5PAX0,D5URL2,D5ZBU4,E6TKV4,E9SWY3,F1YPX1,F5YY21,F6EJD2,G7CDB6,G7GWK8,G8RHV6,H0IGX0,H0JSQ9,H0QW28,H0RCI6,I0RNP5,I0RNW0,I0WME1,I4BCP6,J5EKH1,K0UGT2,K0UQH1,K5BCY9,K6WGY2,L0IMC0,L7KPH4,L7L181,L7LF88,L8DGK3,M0QS03,M2WY53,M6ZYC4,O69500,R7WN39,S7QTF2,U5EDJ6,V8CWA5,W4A7B1,W5TTA7,W8ALV5,W9BMG6,X5LF34,X7YIE6	Pyr_redox_2,Pyr_redox,Pfam-B_5588,Pfam-B_16302,Pyr_redox_3,Pfam-B_819,FAD_binding_2,DAO,NAD_binding_8,FAD_binding_3,UCR_TM	Any process that modulates the frequency, rate or extent of cellular DNA-templated transcription.
	CELLULAR COMPONENT	GO:0005886	plasma membrane	6278.79	1	4.28885	A0A072SFK4	Pyr_redox_2,Pyr_redox,Pyr_redox_3,Pfam-B_819,FAD_binding_2,DAO,NAD_binding_8,FAD_binding_3,AlaDh_PNT_C,NAD_binding_9,NAD_binding_7,UCR_TM	The membrane surrounding a cell that separates the cell from its external environment. It consists of a phospholipid bilayer and associated proteins.
	MOLECULAR FUNCTION	GO:0003677	DNA binding	5382.74	0.976361	3.7658	A0A024JT23,A0A024QJN5,A0A064CIP0,A0A069JJL3,A0A072SFK4,A0QPD8,A3PT12,D0L6M9,D5PAX0,D5URL2,D5ZBU4,E6TKV4,E9SWY3,F1YPX1,F5YY21,F6EJD2,G7CDB6,G7GWK8,G8RHV6,H0IGX0,H0JSQ9,H0QW28,H0RCI6,I0RNP5,I0RNW0,I0WME1,I4BCP6,J5EKH1,K0UGT2,K0UQH1,K5BCY9,K6WGY2,L0IMC0,L7KPH4,L7L181,L7LF88,L8DGK3,M0QS03,M2WY53,M6ZYC4,O69500,R7WN39,S7QTF2,U5EDJ6,V8CWA5,W4A7B1,W5TTA7,W8ALV5,W9BMG6,X5LF34,X7YIE6	Pyr_redox_2,Pfam-B_14396,Pyr_redox,Pfam-B_5588,Pfam-B_16302,Pyr_redox_3,GIDA,Pfam-B_819,FAD_binding_2,DAO,NAD_binding_8,FAD_binding_3,AlaDh_PNT_C,Pfam-B_7267,UCR_TM	Any molecular function by which a gene product interacts selectively and non-covalently with DNA (deoxyribonucleic acid).
Rv2405	CELLULAR COMPONENT	GO:0005886	plasma membrane	5169.05	1	4.28885	R4M4C8	TetR_N,WHG	The membrane surrounding a cell that separates the cell from its external environment. It consists of a phospholipid bilayer and associated proteins.
	MOLECULAR FUNCTION	GO:0003677	DNA binding	4648.81	0.955813	3.7658	A0A022LQR0,A0A024K271,A0A024QL39,A0A034U3W4,A0A059XC23,A0A064CLW0,A0A069JJV1,A1TBW3,A1UIU3,D5PHB9,D5UTA8,E4WJ65,E6J977,E6TEI1,F5YZ14,G4I151,G7CIU4,G8RKI9,H0I947,H6R7R2,I0RGP8,I0RR30,I0WL66,I4BLG4,I7FQC3,J4SHW3,K0V0X4,K5BJH3,L0J196,L8DHB3,L8F810,M2WN76,M2XQE4,Q5YZZ8,Q8VJJ6,R4M4C8,R4M842,R7WM83,U5EQ77,V7K306,V7NM08,V9XE87,W5TNU0,W9BGU0,X5LAD9,X5LI12,X7SGT0,X7ZKT6,X8AQJ3,X8F5R0	TetR_N,WHG	Any molecular function by which a gene product interacts selectively and non-covalently with DNA (deoxyribonucleic acid).
	BIOLOGICAL PROCESS	GO:0008152	metabolic process	658.254	1	0.546165	M2XQE4,R4M4C8	TetR_N,WHG	The chemical reactions and pathways, including anabolism and catabolism, by which living organisms transform chemical substances. Metabolic processes typically transform small molecules, but also include macromolecular processes such as DNA repair and replication, and protein synthesis and degradation.
Rv0284	CELLULAR COMPONENT	GO:0016021	integral component of membrane	10456.3	0.984722	3.55146	A0A010ZQ03,A0A014NYG1,A0A014P1M0,A0A021VQF4,A0A022L7L5,A0A022LTE0,A0A022MLY2,A0A024JR61,A0A024JTM6,A0A024JU41,A0A024JYN6,A0A024K6R9,A0A024LYL6,A0A024QML0,A0A024QYM8,A0A024YK82,A0A034UF21,A0A034UN57,A0A039AHY6,A0A045PF84,A0A047DL80,A0A051UHZ6,A0A056QYL5,A0A059W9G1,A0A060R3J6,A0A060ZMA0,A0A064CEM2,A0A064CGQ4,A0A064CN70,A0A066XUV1,A0A066XY17,A0A067AWB5,A0A069JRM8,A0A069JZQ8,A0A069K7F6,A0A069T6E3,A0A…	AAA,AAA_5,Sigma54_activat,AAA_22,Sigma54_activ_2,AAA_17,NACHT,Mg_chelatase,AAA_19,AAA_10,AAA_16,AAA_3,AAA_33,Zeta_toxin,NB-ARC,IstB_IS21,RNA_helicase,AAA_23,ABC_tran,Arch_ATPase,KAP_NTPase,AAA_2,DEAD,cobW,Pfam-B_16311,Pfam-B_19812	The component of a membrane consisting of gene products and protein complexes that have some part that penetrates at least one leaflet of the membrane bilayer. This component includes gene products that are buried in the bilayer with no exposure outside the bilayer.
	MOLECULAR FUNCTION	GO:0005524	ATP binding	5656.29	0.497456	3.79015	A0A010ZQ03,A0A014NYG1,A0A014P1M0,A0A021VQF4,A0A022L7L5,A0A022LTE0,A0A022MLY2,A0A024JR61,A0A024JTM6,A0A024JU41,A0A024JYN6,A0A024K6R9,A0A024LYL6,A0A024QML0,A0A024QYM8,A0A024YK82,A0A034UF21,A0A034UN57,A0A039AHY6,A0A045PF84,A0A047DL80,A0A051UHZ6,A0A056QYL5,A0A059W9G1,A0A060R3J6,A0A060ZMA0,A0A064CEM2,A0A064CGQ4,A0A064CN70,A0A066XUV1,A0A066XY17,A0A067AWB5,A0A069JRM8,A0A069JZQ8,A0A069K7F6,A0A069T6E3,A0A…	MgsA_C,AAA,RuvB_N,AAA_5,Sigma54_activat,AAA_22,TIP49,AAA_14,Sigma54_activ_2,AAA_17,NACHT,Mg_chelatase,ResIII,AAA_19,AAA_25,AAA_10,AAA_16,AAA_18,AAA_3,AAA_33,Zeta_toxin,NB-ARC,AAA_24,IstB_IS21,DNA_pol3_delta2,RNA_helicase,AAA_23,ABC_tran,Arch_ATPase,AAA_13,AAA_28,KAP_NTPase,AAA_2,DEAD,NTPase_1,cobW,KTI12	Interacting selectively and non-covalently with ATP, adenosine 5'-triphosphate, a universally important coenzyme and enzyme regulator.
	MOLECULAR FUNCTION	GO:0003677	DNA binding	5619.96	0.497456	3.7658	A0A010ZQ03,A0A014NYG1,A0A014P1M0,A0A021VQF4,A0A022L7L5,A0A022LTE0,A0A022MLY2,A0A024JR61,A0A024JTM6,A0A024JU41,A0A024JYN6,A0A024K6R9,A0A024LYL6,A0A024QML0,A0A024QYM8,A0A024YK82,A0A034UF21,A0A034UN57,A0A039AHY6,A0A045PF84,A0A047DL80,A0A051UHZ6,A0A056QYL5,A0A059W9G1,A0A060R3J6,A0A060ZMA0,A0A064CEM2,A0A064CGQ4,A0A064CN70,A0A066XUV1,A0A066XY17,A0A067AWB5,A0A069JRM8,A0A069JZQ8,A0A069K7F6,A0A069T6E3,A0A…	MgsA_C,AAA,RuvB_N,AAA_5,Sigma54_activat,AAA_22,AAA_14,Sigma54_activ_2,AAA_17,NACHT,Mg_chelatase,ResIII,AAA_19,AAA_25,AAA_10,AAA_16,AAA_18,AAA_33,NB-ARC,AAA_24,IstB_IS21,DNA_pol3_delta2,RNA_helicase,AAA_23,ABC_tran,Arch_ATPase,AAA_28,KAP_NTPase,AAA_2,DEAD,cobW	Any molecular function by which a gene product interacts selectively and non-covalently with DNA (deoxyribonucleic acid).
	BIOLOGICAL PROCESS	GO:0007059	chromosome segregation	3339.16	0.331991	10.058	A0A010ZQ03,A0A014NYG1,A0A014P1M0,A0A021VQF4,A0A022L7L5,A0A022LTE0,A0A022MLY2,A0A024JR61,A0A024JTM6,A0A024JU41,A0A024JYN6,A0A024K6R9,A0A024LYL6,A0A024QML0,A0A024QYM8,A0A024YK82,A0A034UF21,A0A034UN57,A0A039AHY6,A0A045PF84,A0A047DL80,A0A051UHZ6,A0A056QYL5,A0A059W9G1,A0A060R3J6,A0A060ZMA0,A0A064CEM2,A0A064CGQ4,A0A064CN70,A0A066XUV1,A0A066XY17,A0A067AWB5,A0A069JRM8,A0A069JZQ8,A0A069K7F6,A0A069T6E3,A0A…	AAA,AAA_5,AAA_22,NACHT,ResIII,AAA_19,AAA_10,AAA_16,AAA_23,ABC_tran,Arch_ATPase,DEAD	The process in which genetic material, in the form of chromosomes, is organized into specific structures and then physically separated and apportioned to two or more sets. In eukaryotes, chromosome segregation begins with the condensation of chromosomes, includes chromosome separation, and ends when chromosomes have completed movement to the spindle poles.
	BIOLOGICAL PROCESS	GO:0051301	cell division	2723.2	0.331991	8.20265	A0A010ZQ03,A0A014NYG1,A0A014P1M0,A0A021VQF4,A0A022L7L5,A0A022LTE0,A0A022MLY2,A0A024JR61,A0A024JTM6,A0A024JU41,A0A024JYN6,A0A024K6R9,A0A024LYL6,A0A024QML0,A0A024QYM8,A0A024YK82,A0A034UF21,A0A034UN57,A0A039AHY6,A0A045PF84,A0A047DL80,A0A051UHZ6,A0A056QYL5,A0A059W9G1,A0A060R3J6,A0A060ZMA0,A0A064CEM2,A0A064CGQ4,A0A064CN70,A0A066XUV1,A0A066XY17,A0A067AWB5,A0A069JRM8,A0A069JZQ8,A0A069K7F6,A0A069T6E3,A0A…	AAA,AAA_5,AAA_22,TIP49,NACHT,ResIII,AAA_19,AAA_10,AAA_16,AAA_33,Zeta_toxin,DNA_pol3_delta2,ABC_tran,Arch_ATPase,AAA_2,DEAD	The process resulting in division and partitioning of components of a cell to form more cells; may or may not be accompanied by the physical separation of a cell into distinct, individually membrane-bounded daughter cells.
	BIOLOGICAL PROCESS	GO:0007049	cell cycle	2340.89	0.331991	7.05108	A0A010ZQ03,A0A014NYG1,A0A014P1M0,A0A021VQF4,A0A022L7L5,A0A022LTE0,A0A022MLY2,A0A024JR61,A0A024JTM6,A0A024JU41,A0A024JYN6,A0A024K6R9,A0A024LYL6,A0A024QML0,A0A024QYM8,A0A024YK82,A0A034UF21,A0A034UN57,A0A039AHY6,A0A045PF84,A0A047DL80,A0A051UHZ6,A0A056QYL5,A0A059W9G1,A0A060R3J6,A0A060ZMA0,A0A064CEM2,A0A064CGQ4,A0A064CN70,A0A066XUV1,A0A066XY17,A0A067AWB5,A0A069JRM8,A0A069JZQ8,A0A069K7F6,A0A069T6E3,A0A…	AAA,AAA_22,TIP49,NACHT,ResIII,AAA_19,AAA_10,AAA_16,DNA_pol3_delta2,AAA_23,ABC_tran,Arch_ATPase,DEAD	The progression of biochemical and morphological phases and events that occur in a cell during successive cell replication or nuclear replication events. Canonically, the cell cycle comprises the replication and segregation of genetic material followed by the division of the cell, but in endocycles or syncytial cells nuclear replication or nuclear division may not be followed by cell division.
Rv3208	BIOLOGICAL PROCESS	GO:0006355	regulation of transcription, DNA-templated	12045.5	1	7.45745	A0A022LPQ0,A0A023GXH5,A0A064CFS8,A3PWH5,C6WM57,C7MVM4,D0LF10,D5PD79,D5UVG2,D5ZL83,D6Y7I0,D6ZAG3,E5XQ32,E6J933,F1YJK5,F4CQT0,F5Z135,F6EFT9,G7CN83,G7GSY6,G7H2D9,G8RJW5,H0IE73,H0K2C3,H0QUY1,H5TQI2,H5ULD9,H5XAA9,H6MZ51,I0RSA4,J9SDD1,K0JP51,K5BG92,K6W4C5,L0ISX3,L7KI97,L7L2B7,L7L6K9,L7LJE5,L8DM11,M0QDU2,M2VU20,M3US39,M7AK64,Q0S2V0,Q5YQX1,Q9CCH0,R4MA27,R7WJ95,T2S0U3,U5DU45,V7K6F0,V8CYK2,W4ABE3,W5TAM6,W5…	Peptidase_M10	Any process that modulates the frequency, rate or extent of cellular DNA-templated transcription.
	CELLULAR COMPONENT	GO:0005886	plasma membrane	6927.48	1	4.28885	R4MA27	Peptidase_M10,Reprolysin_5	The membrane surrounding a cell that separates the cell from its external environment. It consists of a phospholipid bilayer and associated proteins.
	MOLECULAR FUNCTION	GO:0003677	DNA binding	6082.63	1	3.7658	A0A022LPQ0,A0A023GXH5,A0A064CFS8,A3PWH5,C6WM57,C7MVM4,D0LF10,D5PD79,D5UVG2,D5ZL83,D6Y7I0,D6ZAG3,E5XQ32,E6J933,F1YJK5,F4CQT0,F5Z135,F6EFT9,G7CN83,G7GSY6,G7H2D9,G8RJW5,H0IE73,H0K2C3,H0QUY1,H5TQI2,H5ULD9,H5XAA9,H6MZ51,I0RSA4,J9SDD1,K0JP51,K5BG92,K6W4C5,L0ISX3,L7KI97,L7L2B7,L7L6K9,L7LJE5,L8DM11,M0QDU2,M2VU20,M3US39,M7AK64,Q0S2V0,Q5YQX1,Q9CCH0,R4MA27,R7WJ95,T2S0U3,U5DU45,V7K6F0,V8CYK2,W4ABE3,W5TAM6,W5…	Peptidase_M10	Any molecular function by which a gene product interacts selectively and non-covalently with DNA (deoxyribonucleic acid).
Rv3207c	BIOLOGICAL PROCESS	GO:0006508	proteolysis	24462	1	8.15399	A0A022LKJ1,A0A024JW07,A0A024QU57,A0A034UDW2,A0A044Z7E3,A0A067AEB7,A0A076NLE1,A0QTR4,A1T618,A4TFD2,C0XV84,C2CQX5,C2GH45,C3PEN9,C4LK56,C7MVM6,C8RQV1,C8XJ51,D0LF09,D5NXD6,D5PD80,D5UVG4,D7WA38,E6J934,F1YJK6,F5Z134,F6EFT8,F8E0X6,G4HVP9,G7CN82,G7GSY7,G7H2E0,G7HWB2,G8RJW4,H0K2A7,H0QUY2,H0RAE4,H5XAB1,H6RBL1,H8IN41,I0RQG7,I0RSA3,I0V0B1,I1CYB7,I4BG05,I4JX26,I8FIL4,K0UDQ3,K5B903,K6W8M1,L0IQS0,L1MJ11,L7KFP5,…	MarR,HTH_Crp_2,HTH_20,GntR,HTH_IclR,HTH_11,LexA_DNA_bind,TetR_N	The hydrolysis of proteins into smaller polypeptides and/or amino acids by cleavage of their peptide bonds.
	CELLULAR COMPONENT	GO:0005829	cytosol	21981.1	1	7.32704	X8G334	MarR_2,HTH_20,HTH_29,HTH_5,TetR_N	The part of the cytoplasm that does not contain organelles but which does contain other particulate matter, such as protein complexes.
	MOLECULAR FUNCTION	GO:0008237	metallopeptidase activity	9787.46	0.501877	6.50058	A0A022LKJ1,A0A024JW07,A0A024QU57,A0A034UDW2,A0A044Z7E3,A0A067AEB7,A0A076NLE1,A0QTR4,A1T618,A4TFD2,C0XV84,C2CQX5,C2GH45,C3PEN9,C4LK56,C7MVM6,C8RQV1,C8XJ51,D0LF09,D5NXD6,D5PD80,D5UVG4,D7WA38,E6J934,F1YJK6,F5Z134,F6EFT8,F8E0X6,G4HVP9,G7CN82,G7GSY7,G7H2E0,G7HWB2,G8RJW4,H0K2A7,H0QUY2,H0RAE4,H5XAB1,H6RBL1,H8IN41,I0RQG7,I0RSA3,I0V0B1,I1CYB7,I4BG05,I4JX26,I8FIL4,K0UDQ3,K5B903,K6W8M1,L0IQS0,L1MJ11,L7KFP5,…	HTH_Crp_2	Catalysis of the hydrolysis of peptide bonds by a mechanism in which water acts as a nucleophile, one or two metal ions hold the water molecule in place, and charged amino acid side chains are ligands for the metal ions.
	MOLECULAR FUNCTION	GO:0008270	zinc ion binding	7744.8	0.498123	5.18265	A0A022LKJ1,A0A024JW07,A0A024QU57,A0A034UDW2,A0A044Z7E3,A0A067AEB7,A0QTR4,A1T618,A4TFD2,C0XV84,C2CQX5,C2GH45,C3PEN9,C4LK56,C7MVM6,C8RQV1,C8XJ51,D0LF09,D5NXD6,D5PD80,D5UVG4,D7WA38,E6J934,F1YJK6,F5Z134,F6EFT8,F8E0X6,G4HVP9,G7CN82,G7GSY7,G7H2E0,G7HWB2,G8RJW4,H0K2A7,H0QUY2,H0RAE4,H5XAB1,H6RBL1,H8IN41,I0RQG7,I0RSA3,I0V0B1,I1CYB7,I4BG05,I4JX26,I8FIL4,K0UDQ3,K5B903,K6W8M1,L0IQS0,L1MJ11,L7KFP5,L7L0P9,L7LJ…	HTH_20,HTH_24,HTH_IclR,HTH_11,HTH_29,TetR_N	Interacting selectively and non-covalently with zinc (Zn) ions.
Rv2367c	BIOLOGICAL PROCESS	GO:0090502	RNA phosphodiester bond hydrolysis, endonucleolytic	4309.34	0.329485	10.4855	A0A022LSC8,A0A024QLU0,A0A039EPT8,A0A064CLY2,A0A067AXK0,A0A073AWR1,A0A076MTD5,A0A080LB56,A0A096AL44,A0R0T0,A1TBR2,A4F9T1,A4QFZ5,B1MN42,B8ZUT0,C0XRN4,C1A1F6,C2CN42,C3PHU5,C4LJR0,C6WRF0,D0LBX6,D5UT74,D7WE10,E2MXB1,E5XTF8,F1YDV1,F4CZG9,F5YZ63,F6ERS4,G7GJS6,G7H4K4,G7HXC8,H0JXV6,H0K7M6,H0R0T3,H0RI74,H5TIU3,H5U1M3,H5UKF7,H5X6F2,K0V1Z4,K5BB15,K6VT56,L1MEA1,L7L8C1,L8DJ54,M0QPN9,M1NUC1,M1UVB6,M2QHT9,M2W3J6…		The chemical reactions and pathways involving the hydrolysis of internal 3',5'-phosphodiester bonds in one or two strands of ribonucleotides.
	BIOLOGICAL PROCESS	GO:0006364	rRNA processing	4191.51	0.334674	9.88498	A0A022LSC8,A0A024QLU0,A0A039EPT8,A0A064CLY2,A0A067AXK0,A0A073AWR1,A0A076MTD5,A0A080LB56,A0A096AL44,A0R0T0,A1TBR2,A4F9T1,A4QFZ5,B1MN42,B8ZUT0,C0XRN4,C1A1F6,C2CN42,C3PHU5,C4LJR0,C6WRF0,D0LBX6,D5UT74,D7WE10,E2MXB1,E5XTF8,F1YDV1,F4CZG9,F5YZ63,F6ERS4,G7GJS6,G7H4K4,G7HXC8,H0JXV6,H0K7M6,H0R0T3,H0RI74,H5TIU3,H5U1M3,H5UKF7,H5X6F2,K0V1Z4,K5BB15,K6VT56,L1MEA1,L7L8C1,L8DJ54,M0QPN9,M1NUC1,M1UVB6,M2QHT9,M2W3J6…		Any process involved in the conversion of a primary ribosomal RNA (rRNA) transcript into one or more mature rRNA molecules.
	CELLULAR COMPONENT	GO:0005737	cytoplasm	3960.76	1	3.12612	A0A022LSC8,A0A024QLU0,A0A039EPT8,A0A064CLY2,A0A067AXK0,A0A073AWR1,A0A076MTD5,A0A080LB56,A0A096AL44,A0R0T0,A1TBR2,A4F9T1,A4QFZ5,B1MN42,B8ZUT0,C0XRN4,C1A1F6,C2CN42,C3PHU5,C4LJR0,C6WRF0,D0LBX6,D5UT74,D7WE10,E2MXB1,E5XTF8,F1YDV1,F4CZG9,F5YZ63,F6ERS4,G7GJS6,G7H4K4,G7HXC8,H0JXV6,H0K7M6,H0R0T3,H0RI74,H5TIU3,H5U1M3,H5UKF7,H5X6F2,K0V1Z4,K5BB15,K6VT56,L1MEA1,L7L8C1,L8DJ54,M0QPN9,M1NUC1,M1UVB6,M2QHT9,M2W3J6…	FIST_C	All of the contents of a cell excluding the plasma membrane and nucleus, but including other subcellular structures.
	BIOLOGICAL PROCESS	GO:0006508	proteolysis	3415.98	0.330653	8.15399	A0A022LSC8,A0A024QLU0,A0A039EPT8,A0A064CLY2,A0A067AXK0,A0A073AWR1,A0A076MTD5,A0A080LB56,A0R0T0,A1TBR2,A4F9T1,A4QFZ5,B1MN42,B8ZUT0,C0XRN4,C1A1F6,C2CN42,C3PHU5,C4LJR0,C6WRF0,D0LBX6,D5UT74,D7WE10,E2MXB1,E5XTF8,F1YDV1,F4CZG9,F5YZ63,F6ERS4,G7GJS6,G7H4K4,G7HXC8,H0JXV6,H0K7M6,H0R0T3,H0RI74,H5TIU3,H5U1M3,H5UKF7,H5X6F2,K0V1Z4,K5BB15,K6VT56,L1MEA1,L7L8C1,L8DJ54,M0QPN9,M1NUC1,M1UVB6,M2QHT9,M2W3J6,M3UYI9,M3V…		The hydrolysis of proteins into smaller polypeptides and/or amino acids by cleavage of their peptide bonds.
	MOLECULAR FUNCTION	GO:0004222	metalloendopeptidase activity	2978.32	0.330653	7.10929	A0A022LSC8,A0A024QLU0,A0A039EPT8,A0A064CLY2,A0A067AXK0,A0A073AWR1,A0A076MTD5,A0A080LB56,A0R0T0,A1TBR2,A4F9T1,A4QFZ5,B1MN42,B8ZUT0,C0XRN4,C1A1F6,C2CN42,C3PHU5,C4LJR0,C6WRF0,D0LBX6,D5UT74,D7WE10,E2MXB1,E5XTF8,F1YDV1,F4CZG9,F5YZ63,F6ERS4,G7GJS6,G7H4K4,G7HXC8,H0JXV6,H0K7M6,H0R0T3,H0RI74,H5TIU3,H5U1M3,H5UKF7,H5X6F2,K0V1Z4,K5BB15,K6VT56,L1MEA1,L7L8C1,L8DJ54,M0QPN9,M1NUC1,M1UVB6,M2QHT9,M2W3J6,M3UYI9,M3V…		Catalysis of the hydrolysis of internal, alpha-peptide bonds in a polypeptide chain by a mechanism in which water acts as a nucleophile, one or two metal ions hold the water molecule in place, and charged amino acid side chains are ligands for the metal ions.
	MOLECULAR FUNCTION	GO:0004521	endoribonuclease activity	2974.65	0.329485	7.2379	A0A022LSC8,A0A024QLU0,A0A039EPT8,A0A064CLY2,A0A067AXK0,A0A073AWR1,A0A076MTD5,A0A080LB56,A0A096AL44,A0R0T0,A1TBR2,A4F9T1,A4QFZ5,B1MN42,B8ZUT0,C0XRN4,C1A1F6,C2CN42,C3PHU5,C4LJR0,C6WRF0,D0LBX6,D5UT74,D7WE10,E2MXB1,E5XTF8,F1YDV1,F4CZG9,F5YZ63,F6ERS4,G7GJS6,G7H4K4,G7HXC8,H0JXV6,H0K7M6,H0R0T3,H0RI74,H5TIU3,H5U1M3,H5UKF7,H5X6F2,K0V1Z4,K5BB15,K6VT56,L1MEA1,L7L8C1,L8DJ54,M0QPN9,M1NUC1,M1UVB6,M2QHT9,M2W3J6…		Catalysis of the hydrolysis of ester linkages within ribonucleic acid by creating internal breaks.
	MOLECULAR FUNCTION	GO:0008270	zinc ion binding	2129.98	0.329485	5.18265	A0A022LSC8,A0A024QLU0,A0A039EPT8,A0A064CLY2,A0A067AXK0,A0A073AWR1,A0A076MTD5,A0A080LB56,A0A096AL44,A0R0T0,A1TBR2,A4F9T1,A4QFZ5,B1MN42,B8ZUT0,C0XRN4,C1A1F6,C2CN42,C3PHU5,C4LJR0,C6WRF0,D0LBX6,D5UT74,D7WE10,E2MXB1,E5XTF8,F1YDV1,F4CZG9,F5YZ63,F6ERS4,G7GJS6,G7H4K4,G7HXC8,H0JXV6,H0K7M6,H0R0T3,H0RI74,H5TIU3,H5U1M3,H5UKF7,H5X6F2,K0V1Z4,K5BB15,K6VT56,L1MEA1,L7L8C1,L8DJ54,M0QPN9,M1NUC1,M1UVB6,M2QHT9,M2W3J6…		Interacting selectively and non-covalently with zinc (Zn) ions.
	BIOLOGICAL PROCESS	GO:0090305	nucleic acid phosphodiester bond hydrolysis	0.595729	0.334674	8.6902	R4LZR7		The nucleic acid metabolic process in which the phosphodiester bonds between nucleotides are cleaved by hydrolysis.
	MOLECULAR FUNCTION	GO:0004519	endonuclease activity	0.388079	0.334674	5.6611	R4LZR7		Catalysis of the hydrolysis of ester linkages within nucleic acids by creating internal breaks.
	MOLECULAR FUNCTION	GO:0046872	metal ion binding	0.249166	0.334674	3.63471	R4LZR7	FIST,FIST_C	Interacting selectively and non-covalently with any metal ion.
Rv2639c	CELLULAR COMPONENT	GO:0005886	plasma membrane	1377.41	0.494093	4.28885	A0A024GZU6,A0A034UME3,A0A067AXQ1,A0A067I6Q1,A0A073AVI5,A0A076MX45,A0A077M6X3,A0AW23,A0AWV9,A1RC71,A1SCK1,A1SKH2,A4FL81,B2HEY1,B5I6W0,C5BY34,C7NHY2,D2B625,D2SFU0,D5P6P2,D9ULK7,E9UVM9,F5XKC1,F5YTC7,G4HXU9,H0IBT5,H0JQ44,H0K774,H0QKH1,I0WUE9,I2N3X6,I4EVH6,J2JZS5,K1DWY3,L1L2T5,L7LMJ9,L8FCC4,M2WBW5,R4LXR1,S3ARR2,U1YYB6,V6K2H1,W2EKA0,W5TYC5,W5WAL8,W7SJI1,W8B169,W9GHC9,X0NAE5,X5L905	Pfam-B_14083,PIG-L,Glyco_trans_4_4	The membrane surrounding a cell that separates the cell from its external environment. It consists of a phospholipid bilayer and associated proteins.
	CELLULAR COMPONENT	GO:0016021	integral component of membrane	1140.59	0.494093	3.55146	A0A024GZU6,A0A034UME3,A0A067AXQ1,A0A067I6Q1,A0A073AVI5,A0A076MX45,A0A077M6X3,A0AW23,A0AWV9,A1RC71,A1SCK1,A1SKH2,A4FL81,B2HEY1,B5I6W0,C5BY34,C7NHY2,D2B625,D2SFU0,D5P6P2,D9ULK7,E9UVM9,F5XKC1,F5YTC7,G4HXU9,H0IBT5,H0JQ44,H0K774,H0QKH1,I0WUE9,I2N3X6,I4EVH6,J2JZS5,K1DWY3,L1L2T5,L7LMJ9,L8FCC4,M2WBW5,R4LXR1,S3ARR2,U1YYB6,V6K2H1,W2EKA0,W5TYC5,W5WAL8,W7SJI1,W8B169,W9GHC9,X0NAE5,X5L905	PIG-L,Glyco_trans_4_4	The component of a membrane consisting of gene products and protein complexes that have some part that penetrates at least one leaflet of the membrane bilayer. This component includes gene products that are buried in the bilayer with no exposure outside the bilayer.
Rv2979c	BIOLOGICAL PROCESS	GO:0006310	DNA recombination	12127.9	1	8.98055	A0A044D3B1,A0A045XAX9,A0A057NVY3,A0A062WVV6,A0A084FP60,A8KYP7,A8LAW9,A8LCN5,B0TCK0,B7J853,D3D1W3,D3D7U3,D5WR63,D5YCU4,D5YD98,D5YIU0,D5YLT2,D5ZKH9,E6PFR4,F2V7N1,F2V8C6,F3P4P0,F6EK44,F6EKV9,F8IHQ3,H8HWL7,I8F8B5,I8FAB3,I8QQ73,K4QUS2,K6X4J2,L0QGY9,L0QNL4,L7EUB7,P9WL34,Q2J9J7,Q93S54,R4UIH0,R4UIZ6,T0EMU3,T0ZD92,T1AMZ1,T1AUR2,T1BIT8,T1CVN9,T1CZP4,W4I064,W6LSC3,W6LTC2,W6LUE0		Any process in which a new genotype is formed by reassortment of genes resulting in gene combinations different from those that were present in the parents. In eukaryotes genetic recombination can occur by chromosome assortment, intrachromosomal recombination, or nonreciprocal interchromosomal recombination. Intrachromosomal recombination occurs by crossing over. In bacteria it may occur by genet…
	MOLECULAR FUNCTION	GO:0000150	recombinase activity	5659.02	0.5	8.3809	A0A044D3B1,A0A045XAX9,A0A057NVY3,A0A062WVV6,A0A084FP60,A8KYP7,A8LAW9,A8LCN5,B0TCK0,B7J853,D3D1W3,D3D7U3,D5WR63,D5YCU4,D5YD98,D5YIU0,D5YLT2,D5ZKH9,E6PFR4,F2V7N1,F2V8C6,F3P4P0,F6EK44,F6EKV9,F8IHQ3,H8HWL7,I8F8B5,I8FAB3,I8QQ73,K4QUS2,K6X4J2,L0QGY9,L0QNL4,L7EUB7,P9WL34,Q2J9J7,Q93S54,R4UIH0,R4UIZ6,T0EMU3,T0ZD92,T1AMZ1,T1AUR2,T1BIT8,T1CVN9,T1CZP4,W4I064,W6LSC3,W6LTC2,W6LUE0		Catalysis of the identification and base-pairing of homologous sequences between single-stranded DNA and double-stranded DNA.
	CELLULAR COMPONENT	GO:0005829	cytosol	4937.32	0.498979	7.32704	D5YD98,D5YIU0,P9WL34	Formyl_trans_N	The part of the cytoplasm that does not contain organelles but which does contain other particulate matter, such as protein complexes.
	MOLECULAR FUNCTION	GO:0003677	DNA binding	2542.78	0.5	3.7658	A0A044D3B1,A0A045XAX9,A0A057NVY3,A0A062WVV6,A0A084FP60,A8KYP7,A8LAW9,A8LCN5,B0TCK0,B7J853,D3D1W3,D3D7U3,D5WR63,D5YCU4,D5YD98,D5YIU0,D5YLT2,D5ZKH9,E6PFR4,F2V7N1,F2V8C6,F3P4P0,F6EK44,F6EKV9,F8IHQ3,H8HWL7,I8F8B5,I8FAB3,I8QQ73,K4QUS2,K6X4J2,L0QGY9,L0QNL4,L7EUB7,P9WL34,Q2J9J7,Q93S54,R4UIH0,R4UIZ6,T0EMU3,T0ZD92,T1AMZ1,T1AUR2,T1BIT8,T1CVN9,T1CZP4,W4I064,W6LSC3,W6LTC2,W6LUE0	Formyl_trans_N	Any molecular function by which a gene product interacts selectively and non-covalently with DNA (deoxyribonucleic acid).
	CELLULAR COMPONENT	GO:0005886	plasma membrane	803.965	0.309501	4.28885	D5YCU4,P9WL34		The membrane surrounding a cell that separates the cell from its external environment. It consists of a phospholipid bilayer and associated proteins.
	CELLULAR COMPONENT	GO:0005618	cell wall	516.017	0.191521	7.18887	D5YCU4		The rigid or semi-rigid envelope lying outside the cell membrane of plant, fungal, most prokaryotic cells and some protozoan parasites, maintaining their shape and protecting them from osmotic lysis. In plants it is made of cellulose and, often, lignin; in fungi it is composed largely of polysaccharides; in bacteria it is composed of peptidoglycan; in protozoan parasites such as Giardia species, …
Rv0713	CELLULAR COMPONENT	GO:0016021	integral component of membrane	10507.1	0.986181	3.55146	A0A024JT66,A0A024JTV6,A0A024JU21,A0A024JUI5,A0A024JUV1,A0A024QSG5,A0A024QXZ5,A0A039HKF3,A0A045VIS8,A0A060QQR0,A0A062WG58,A4T9G5,A4TBU3,G4HYJ8,G4I561,H0I8L6,J9S3U9,S7PMG7,S7S2D3,T2GY84,X5LE47,X7S1K9,X7U8V7,X7X0W1,X7X1Z6,X7YLG7,X7YY46,X7YYK9,X7ZNX6,X8A940,X8B5I6,X8B7R6,X8FHT8,X8FIY4	AAA_2,zf-C4_ClpX,ClpB_D2-small,AAA,AAA_5,Mg_chelatase,AAA_17,AAA_22,IstB_IS21,Sigma54_activat,AAA_33,RNA_helicase,AAA_16,Sigma54_activ_2,NACHT,T2SE,ABC_tran,AAA_3,B12-binding_2,Viral_helicase1,Arch_ATPase	The component of a membrane consisting of gene products and protein complexes that have some part that penetrates at least one leaflet of the membrane bilayer. This component includes gene products that are buried in the bilayer with no exposure outside the bilayer.
Rv1419	MOLECULAR FUNCTION	GO:0030246	carbohydrate binding	6822.14	0.970412	6.61343	D9XLU0,I0L9Z4,K9WN10,M9TQX3,P9WLX8,X7Z714,X8AYH4,X8BFX6,X8F3B8	Pfam-B_1104,Arch_ATPase,NACHT,AAA_19,Pfam-B_14012,ABC_tran	Interacting selectively and non-covalently with any carbohydrate, which includes monosaccharides, oligosaccharides and polysaccharides as well as substances derived from monosaccharides by reduction of the carbonyl group (alditols), by oxidation of one or more hydroxy groups to afford the corresponding aldehydes, ketones, or carboxylic acids, or by replacement of one or more hydroxy group(s) by a…
	CELLULAR COMPONENT	GO:0016021	integral component of membrane	1887.62	0.5	3.55146	P9WLX8	FtsK_SpoIIIE,Pfam-B_7893,Pfam-B_1104,Pfam-B_806,AAA_10,Pfam-B_2695,AAA_22,AAA_16,Arch_ATPase,NACHT,AAA_19,Pfam-B_14012,T2SE,AAA_29,TrwB_AAD_bind,Viral_helicase1,Pfam-B_3018,RNA_helicase,DUF87,ABC_tran,Miro,cobW,Pfam-B_13036,AAA_33,Pfam-B_9954,AAA_23,DAP3	The component of a membrane consisting of gene products and protein complexes that have some part that penetrates at least one leaflet of the membrane bilayer. This component includes gene products that are buried in the bilayer with no exposure outside the bilayer.
	CELLULAR COMPONENT	GO:0005576	extracellular region	1701.09	0.5	3.20051	P9WLX8	FtsK_SpoIIIE,NACHT,Viral_helicase1,ABC_tran,cobW,AAA_23	The space external to the outermost structure of a cell. For cells without external protective or external encapsulating structures this refers to space outside of the plasma membrane. This term covers the host cell environment outside an intracellular parasite.
	BIOLOGICAL PROCESS	GO:0055114	oxidation-reduction process	50.4993	0.447438	6.8292	D9XLU0,I0L9Z4,M9TQX3	FtsK_SpoIIIE,Pfam-B_7893,Pfam-B_1104,Pfam-B_806,Pfam-B_2695,AAA_22,AAA_16,Arch_ATPase,NACHT,T2SE,Viral_helicase1,Pfam-B_3018,RNA_helicase,ABC_tran,MobB,Miro,cobW,AAA_33,AAA_23,DAP3	A metabolic process that results in the removal or addition of one or more electrons to or from a substance, with or without the concomitant removal or addition of a proton or protons.
	BIOLOGICAL PROCESS	GO:0005975	carbohydrate metabolic process	48.5033	0.447438	6.55928	D9XLU0,I0L9Z4,M9TQX3	FtsK_SpoIIIE,Pfam-B_1104,Pfam-B_2695,AAA_22,NACHT,AAA_19,Viral_helicase1,ABC_tran,cobW,AAA_33	The chemical reactions and pathways involving carbohydrates, any of a group of organic compounds based of the general formula Cx(H2O)y. Includes the formation of carbohydrate derivatives by the addition of a carbohydrate residue to another molecule.
	BIOLOGICAL PROCESS	GO:0008152	metabolic process	0.451925	1	0.546165	D6EC22	FtsK_SpoIIIE,Pfam-B_7893,Pfam-B_1104,Pfam-B_806,AAA_10,Pfam-B_2695,AAA_22,AAA_16,Arch_ATPase,NACHT,AAA_19,Pfam-B_14012,T2SE,AAA_14,AAA_25,AAA_29,TrwB_AAD_bind,Viral_helicase1,Pfam-B_3018,RNA_helicase,DUF87,ABC_tran,MobB,Miro,cobW,AAA_33,AAA_23,Pox_A32,DAP3	The chemical reactions and pathways, including anabolism and catabolism, by which living organisms transform chemical substances. Metabolic processes typically transform small molecules, but also include macromolecular processes such as DNA repair and replication, and protein synthesis and degradation.
Rv3404c	MOLECULAR FUNCTION	GO:0016742	hydroxymethyl-, formyl- and related transferase activity	5105.76	0.773131	7.64732	A0A038F6T0,A0A043WKF7,A0A083Z719,A0A085V0B2,A0A086BMU7,A0A095YFJ6,A0M302,A6DCM7,B2JJ80,B7CPF7,B8FJQ8,D5MGG3,D8F815,E1QM79,E3CXE6,E4TQN2,F8DAP5,G5GQY6,G9ARD4,H0ADG2,H5XE31,H8GGT5,I5CW98,J3DKV4,K2E0G1,K5XRG8,L0EB86,M0EHE0,M5S4B1,M9P0Q2,N2B9P0,P9WKZ2,Q82SX5,R6FBJ8,R7HYI2,R9KZ25,W0H7P6,W5J7E6,W6EVG9,X1PZV3		Catalysis of the transfer of a hydroxymethyl- or formyl group from one compound (donor) to another (acceptor).
	BIOLOGICAL PROCESS	GO:0071951	conversion of methionyl-tRNA to N-formyl-methionyl-tRNA	2712.23	0.123957	12.8181	A0A078M907,D4K3Z4,D6XTR4,I7L6E1,K1LRY0,K5XRG8,P9WKZ2,Q044H0,R6ZGA0,W4C036,W4F0F2,X0YGG0		The modification process that results in the conversion of methionine charged on a tRNA(fMet) to N-formyl-methionine-tRNA(fMet).
	BIOLOGICAL PROCESS	GO:0006413	translational initiation	2300.38	0.123957	10.8717	A0A078M907,D4K3Z4,D6XTR4,I7L6E1,K1LRY0,K5XRG8,P9WKZ2,Q044H0,R6ZGA0,W4C036,W4F0F2,X0YGG0	S4	The process preceding formation of the peptide bond between the first two amino acids of a protein. This includes the formation of a complex of the ribosome, mRNA, and an initiation complex that contains the first aminoacyl-tRNA.
	BIOLOGICAL PROCESS	GO:0009058	biosynthetic process	2089.84	0.628324	3.32269	A0A038F6T0,A0A043WKF7,A0A083Z719,A0A085V0B2,A0A086BMU7,A0A095YFJ6,A0M302,A6DCM7,B2JJ80,B7CPF7,B8FJQ8,D5MGG3,D8F815,E1QM79,E3CXE6,E4TQN2,F8DAP5,G5GQY6,G9ARD4,H0ADG2,H5XE31,H8GGT5,I5CW98,J3DKV4,K2E0G1,K5XRG8,L0EB86,M0EHE0,M5S4B1,M9P0Q2,N2B9P0,P9WKZ2,Q82SX5,R9KZ25,W0H7P6,W5J7E6,W6EVG9,X1PZV3	S4	The chemical reactions and pathways resulting in the formation of substances; typically the energy-requiring part of metabolism in which simpler substances are transformed into more complex ones.
	MOLECULAR FUNCTION	GO:0004479	methionyl-tRNA formyltransferase activity	386.02	0.152525	9.57211	A0A078M907,D4K3Z4,D6XTR4,I7L6E1,K1LRY0,K5XRG8,P9WKZ2,Q044H0,R6ZGA0,W4C036,W4F0F2,X0YGG0		Catalysis of the reaction: 10-formyltetrahydrofolate + L-methionyl-tRNA + H2O = tetrahydrofolate + N-formylmethionyl-tRNA.
	BIOLOGICAL PROCESS	GO:0032259	methylation	224.786	0.171956	8.55096	A0A078M907,A0A083Z719,A0A085V0B2,D4K3Z4,D6XTR4,E3CXE6,G9ARD4,J3DKV4,K1LRY0,K5XRG8,R6ZGA0,R9KZ25,W0H7P6,W4C036,W4F0F2,W5J7E6	tRNA-synt_1,Anticodon_1,S4	The process in which a methyl group is covalently attached to a molecule.
	MOLECULAR FUNCTION	GO:0008168	methyltransferase activity	130.061	0.211586	4.8163	A0A078M907,A0A083Z719,A0A085V0B2,D4K3Z4,D6XTR4,E3CXE6,G9ARD4,J3DKV4,K1LRY0,K5XRG8,R6ZGA0,R9KZ25,W0H7P6,W4C036,W4F0F2,W5J7E6	tRNA-synt_1,Anticodon_1,S4	Catalysis of the transfer of a methyl group to an acceptor molecule.
	MOLECULAR FUNCTION	GO:0016740	transferase activity	3.8408	0.995632	2.93064	A0A095YFJ6,B7CPF7	tRNA-synt_1,Pfam-B_325,Pfam-B_5218,tRNA-synt_1g,Pfam-B_5344,Anticodon_1,Pfam-B_5909,Pfam-B_19598,Pfam-B_15789,S4	Catalysis of the transfer of a group, e.g. a methyl group, glycosyl group, acyl group, phosphorus-containing, or other groups, from one compound (generally regarded as the donor) to another compound (generally regarded as the acceptor). Transferase is the systematic name for any enzyme of EC class 2.
	BIOLOGICAL PROCESS	GO:0008152	metabolic process	0.58172	0.936659	0.546165	A0A095YFJ6,B7CPF7	tRNA-synt_1,Pfam-B_9039,Pfam-B_325,Pfam-B_5218,tRNA-synt_1g,Pfam-B_5344,Anticodon_1,Pfam-B_5909,Pfam-B_19598,Pfam-B_17657,Pfam-B_15789,Pfam-B_8707,S4	The chemical reactions and pathways, including anabolism and catabolism, by which living organisms transform chemical substances. Metabolic processes typically transform small molecules, but also include macromolecular processes such as DNA repair and replication, and protein synthesis and degradation.
Rv1152	BIOLOGICAL PROCESS	GO:0006355	regulation of transcription, DNA-templated	5816.81	1	7.45745	A0A011U1I2,A0A024K2T9,A0A024M984,A0A024QUW0,A0A034UDE7,A0A064CQI9,A0A067LNG1,A0A073AXM7,A0A076MQ03,A0A086DXM2,A3Q4I4,C8X795,D5YDZ1,E6TM04,F6ER72,G2GHH1,G4I4Z8,G8RTE4,H0JW07,H5UBR0,H5XIQ5,H6R0I2,I0RPQ1,I0RUP3,I4BN47,I7GEW3,J7LIQ1,K0UQK6,K5B8W8,K6WP46,L0J3H9,L7KYV6,L8DNJ4,M3TRG4,M9TNT5,Q5YPX9,R4M0Z8,R7WQN6,R7Y4I0,S4NF07,U5DYC8,U5EC22,V7K4E5,W5TW94,W8AVT6,W9ALX7,X5LL65,X8B382,X8C1W9,Z9JWU9	PemK	Any process that modulates the frequency, rate or extent of cellular DNA-templated transcription.
	MOLECULAR FUNCTION	GO:0003700	sequence-specific DNA binding transcription factor activity	1877.79	0.5	4.81484	A0A011U1I2,A0A024K2T9,A0A024M984,A0A024QUW0,A0A034UDE7,A0A064CQI9,A0A067LNG1,A0A073AXM7,A0A076MQ03,A0A086DXM2,A3Q4I4,C8X795,D5YDZ1,E6TM04,F6ER72,G2GHH1,G4I4Z8,G8RTE4,H0JW07,H5UBR0,H5XIQ5,H6R0I2,I0RPQ1,I0RUP3,I4BN47,I7GEW3,J7LIQ1,K0UQK6,K5B8W8,K6WP46,L0J3H9,L7KYV6,L8DNJ4,M3TRG4,M9TNT5,Q5YPX9,R4M0Z8,R7WQN6,R7Y4I0,S4NF07,U5DYC8,U5EC22,V7K4E5,W5TW94,W8AVT6,W9ALX7,X5LL65,X8B382,X8C1W9,Z9JWU9		Interacting selectively and non-covalently with a specific DNA sequence in order to modulate transcription. The transcription factor may or may not also interact selectively with a protein or macromolecular complex.
	MOLECULAR FUNCTION	GO:0003677	DNA binding	1468.66	0.5	3.7658	A0A011U1I2,A0A024K2T9,A0A024M984,A0A024QUW0,A0A034UDE7,A0A064CQI9,A0A067LNG1,A0A073AXM7,A0A076MQ03,A0A086DXM2,A3Q4I4,C8X795,D5YDZ1,E6TM04,F6ER72,G2GHH1,G4I4Z8,G8RTE4,H0JW07,H5UBR0,H5XIQ5,H6R0I2,I0RPQ1,I0RUP3,I4BN47,I7GEW3,J7LIQ1,K0UQK6,K5B8W8,K6WP46,L0J3H9,L7KYV6,L8DNJ4,M3TRG4,M9TNT5,Q5YPX9,R4M0Z8,R7WQN6,R7Y4I0,S4NF07,U5DYC8,U5EC22,V7K4E5,W5TW94,W8AVT6,W9ALX7,X5LL65,X8B382,X8C1W9,Z9JWU9	PemK	Any molecular function by which a gene product interacts selectively and non-covalently with DNA (deoxyribonucleic acid).
Rv1151c	CELLULAR COMPONENT	GO:0005737	cytoplasm	5054.92	0.979997	3.12612	A0A022LMN1,A0A024K248,A0A031GFC8,A0A064CQ87,A0A075JG68,A0A075TTG7,A0A076NH30,A0A077HJ75,A0A078LMQ7,A0A095WQ12,A0A095YMU6,A0R2N3,A1TDU5,A3Q4I5,A4WM89,A8UTK2,C2CSI5,C3PJ61,C7NLA3,D0LAD2,D3SP03,D5NW82,D5PFY8,D5UWS1,D7WBM2,E3BBB8,E4WFF2,E5XRZ1,E6JCE8,E6TM03,F5YV84,F6EQ07,F7PB57,F7WH31,G4I4Z9,G7CGE4,G7GMQ9,G7H7Q3,G7I1T8,G7VHT8,G8RTE3,G8S8W8,H0FF91,H0IDX7,H0JTE9,H0RIE1,H5TGI2,H5U4Q7,H5UT51,I0RPQ2,I4BN4…	Pribosyltran,UPRTase,ETF,Pfam-B_3433	All of the contents of a cell excluding the plasma membrane and nucleus, but including other subcellular structures.
	MOLECULAR FUNCTION	GO:0034979	NAD-dependent protein deacetylase activity	3070.56	0.195936	9.49771	A0A022LMN1,A0A024K248,A0A031GFC8,A0A064CQ87,A0A075JG68,A0A075TTG7,A0A076NH30,A0A077HJ75,A0A078LMQ7,A0A095WQ12,A0A095YMU6,A0R2N3,A1TDU5,A3Q4I5,A4WM89,A8UTK2,C2CSI5,C3PJ61,C7NLA3,D0LAD2,D3SP03,D5NW82,D5PFY8,D5UWS1,D7WBM2,E3BBB8,E4WFF2,E5XRZ1,E6JCE8,E6TM03,F5YV84,F6EQ07,F7PB57,F7WH31,G4I4Z9,G7CGE4,G7GMQ9,G7H7Q3,G7I1T8,G7VHT8,G8RTE3,G8S8W8,H0FF91,H0IDX7,H0JTE9,H0RIE1,H5TGI2,H5U4Q7,H5UT51,I0RPQ2,I4BN4…		Catalysis of the removal of one or more acetyl groups from a protein, requiring NAD.
	MOLECULAR FUNCTION	GO:0070403	NAD+ binding	3059.78	0.206562	8.97751	A0A022LMN1,A0A024K248,A0A031GFC8,A0A064CQ87,A0A075JG68,A0A075TTG7,A0A076NH30,A0A077HJ75,A0A078LMQ7,A0A095WQ12,A0A095YMU6,A0R2N3,A1TDU5,A3Q4I5,A4WM89,A8UTK2,C0VRT7,C2CSI5,C2GEX8,C3PJ61,C7NLA3,D0LAD2,D3SP03,D5NW82,D5PFY8,D5UWS1,D7WBM2,E3BBB8,E4WFF2,E5XRZ1,E6JCE8,E6TM03,F5YV84,F6EQ07,F7PB57,F7WH31,G4I4Z9,G7CGE4,G7GMQ9,G7H7Q3,G7I1T8,G7VHT8,G8RTE3,G8S8W8,H0FF91,H0IDX7,H0JTE9,H0RIE1,H5TGI2,H5U4Q7,H5UT5…		Interacting selectively and non-covalently with the oxidized form, NAD, of nicotinamide adenine dinucleotide, a coenzyme involved in many redox and biosynthetic reactions.
	BIOLOGICAL PROCESS	GO:0036049	peptidyl-lysine desuccinylation	2460.07	0.323062	13.7621	A0A022LMN1,A0A024K248,A0A031GFC8,A0A064CQ87,A0A075JG68,A0A075TTG7,A0A076NH30,A0A077HJ75,A0A078LMQ7,A0A095WQ12,A0A095YMU6,A0R2N3,A1TDU5,A3Q4I5,A4WM89,A8UTK2,C2CSI5,C3PJ61,C7NLA3,D0LAD2,D3SP03,D5NW82,D5PFY8,D5UWS1,D7WBM2,E3BBB8,E4WFF2,E5XRZ1,E6JCE8,E6TM03,F5YV84,F6EQ07,F7PB57,F7WH31,G4I4Z9,G7CGE4,G7GMQ9,G7H7Q3,G7I1T8,G7VHT8,G8RTE3,G8S8W8,H0FF91,H0IDX7,H0JTE9,H0RIE1,H5TGI2,H5U4Q7,H5UT51,I0RPQ2,I4BN4…		The removal of a succinyl group (CO-CH2-CH2-CO) from a succinylated lysine residue in a peptide or protein.
	BIOLOGICAL PROCESS	GO:0036047	peptidyl-lysine demalonylation	2375.89	0.317246	13.7829	A0A022LMN1,A0A024K248,A0A031GFC8,A0A064CQ87,A0A075JG68,A0A075TTG7,A0A076NH30,A0A077HJ75,A0A078LMQ7,A0R2N3,A1TDU5,A3Q4I5,A4WM89,A8UTK2,C2CSI5,C3PJ61,C7NLA3,D0LAD2,D3SP03,D5NW82,D5PFY8,D5UWS1,D7WBM2,E3BBB8,E4WFF2,E5XRZ1,E6JCE8,E6TM03,F5YV84,F6EQ07,F7PB57,F7WH31,G4I4Z9,G7CGE4,G7GMQ9,G7H7Q3,G7I1T8,G7VHT8,G8RTE3,G8S8W8,H0FF91,H0IDX7,H0JTE9,H0RIE1,H5TGI2,H5U4Q7,H5UT51,I0RPQ2,I4BN48,I8T9U6,K0UC35,K1E0L3…		The process of removing a malonyl group (CO-CH2-CO) from an malonylated lysine residue in a peptide or protein.
	BIOLOGICAL PROCESS	GO:0006476	protein deacetylation	2253.59	0.323062	12.607	A0A022LMN1,A0A024K248,A0A031GFC8,A0A064CQ87,A0A075JG68,A0A075TTG7,A0A076NH30,A0A077HJ75,A0A078LMQ7,A0A095WQ12,A0A095YMU6,A0R2N3,A1TDU5,A3Q4I5,A4WM89,A8UTK2,C2CSI5,C3PJ61,C7NLA3,D0LAD2,D3SP03,D5NW82,D5PFY8,D5UWS1,D7WBM2,E3BBB8,E4WFF2,E5XRZ1,E6JCE8,E6TM03,F5YV84,F6EQ07,F7PB57,F7WH31,G4I4Z9,G7CGE4,G7GMQ9,G7H7Q3,G7I1T8,G7VHT8,G8RTE3,G8S8W8,H0FF91,H0IDX7,H0JTE9,H0RIE1,H5TGI2,H5U4Q7,H5UT51,I0RPQ2,I4BN4…		The removal of an acetyl group from a protein amino acid. An acetyl group is CH3CO-, derived from acetic [ethanoic] acid.
	MOLECULAR FUNCTION	GO:0036055	protein-succinyllysine desuccinylase activity	1715.34	0.195936	10.5161	A0A022LMN1,A0A024K248,A0A031GFC8,A0A064CQ87,A0A075JG68,A0A075TTG7,A0A076NH30,A0A077HJ75,A0A078LMQ7,A0A095WQ12,A0A095YMU6,A0R2N3,A1TDU5,A3Q4I5,A4WM89,A8UTK2,C2CSI5,C3PJ61,C7NLA3,D0LAD2,D3SP03,D5NW82,D5PFY8,D5UWS1,D7WBM2,E3BBB8,E4WFF2,E5XRZ1,E6JCE8,E6TM03,F5YV84,F6EQ07,F7PB57,F7WH31,G4I4Z9,G7CGE4,G7GMQ9,G7H7Q3,G7I1T8,G7VHT8,G8RTE3,G8S8W8,H0FF91,H0IDX7,H0JTE9,H0RIE1,H5TGI2,H5U4Q7,H5UT51,I0RPQ2,I4BN4…		Catalysis of the reaction: protein-succinyllysine + H2O => protein-lysine + succinate. This reaction is the removal of a succinyl group (CO-CH2-CH2-CO) from a succinylated lysine residue of a protein or peptide.
	MOLECULAR FUNCTION	GO:0008270	zinc ion binding	1675.53	0.195936	5.18265	A0A022LMN1,A0A024K248,A0A031GFC8,A0A064CQ87,A0A075JG68,A0A075TTG7,A0A076NH30,A0A077HJ75,A0A078LMQ7,A0A095WQ12,A0A095YMU6,A0R2N3,A1TDU5,A3Q4I5,A4WM89,A8UTK2,C2CSI5,C3PJ61,C7NLA3,D0LAD2,D3SP03,D5NW82,D5PFY8,D5UWS1,D7WBM2,E3BBB8,E4WFF2,E5XRZ1,E6JCE8,E6TM03,F5YV84,F6EQ07,F7PB57,F7WH31,G4I4Z9,G7CGE4,G7GMQ9,G7H7Q3,G7I1T8,G7VHT8,G8RTE3,G8S8W8,H0FF91,H0IDX7,H0JTE9,H0RIE1,H5TGI2,H5U4Q7,H5UT51,I0RPQ2,I4BN4…	Pribosyltran,ETF	Interacting selectively and non-covalently with zinc (Zn) ions.
	MOLECULAR FUNCTION	GO:0036054	protein-malonyllysine demalonylase activity	1657.42	0.192409	10.537	A0A022LMN1,A0A024K248,A0A031GFC8,A0A064CQ87,A0A075JG68,A0A075TTG7,A0A076NH30,A0A077HJ75,A0A078LMQ7,A0R2N3,A1TDU5,A3Q4I5,A4WM89,A8UTK2,C2CSI5,C3PJ61,C7NLA3,D0LAD2,D3SP03,D5NW82,D5PFY8,D5UWS1,D7WBM2,E3BBB8,E4WFF2,E5XRZ1,E6JCE8,E6TM03,F5YV84,F6EQ07,F7PB57,F7WH31,G4I4Z9,G7CGE4,G7GMQ9,G7H7Q3,G7I1T8,G7VHT8,G8RTE3,G8S8W8,H0FF91,H0IDX7,H0JTE9,H0RIE1,H5TGI2,H5U4Q7,H5UT51,I0RPQ2,I4BN48,I8T9U6,K0UC35,K1E0L3…		Catalysis of the reaction: protein-malonyllysine + H2O => protein-lysine + malonate. This reaction is the removal of a malonyl group (CO-CH2-CO) from a malonylated lysine residue of a protein or peptide.
	MOLECULAR FUNCTION	GO:0016740	transferase activity	10.1815	0.00399922	2.93064	F7WH31	Erythro_esteras,Pfam-B_9530,Pribosyltran,UPRTase,PRTase_2,ETF,Pfam-B_11138,Pfam-B_3433	Catalysis of the transfer of a group, e.g. a methyl group, glycosyl group, acyl group, phosphorus-containing, or other groups, from one compound (generally regarded as the donor) to another compound (generally regarded as the acceptor). Transferase is the systematic name for any enzyme of EC class 2.
	MOLECULAR FUNCTION	GO:0016787	hydrolase activity	3.84667	0.591878	2.86989	X8A4K9,X8B9W2	Erythro_esteras,Pribosyltran,UPRTase,ETF,Pfam-B_11138	Catalysis of the hydrolysis of various bonds, e.g. C-O, C-N, C-C, phosphoric anhydride bonds, etc. Hydrolase is the systematic name for any enzyme of EC class 3.
	BIOLOGICAL PROCESS	GO:0008152	metabolic process	2.54908	0.995275	0.546165	X8A4K9,X8B9W2	Erythro_esteras,Pribosyltran,UPRTase,PRTase_2,ETF,Pfam-B_11138,Pfam-B_3433	The chemical reactions and pathways, including anabolism and catabolism, by which living organisms transform chemical substances. Metabolic processes typically transform small molecules, but also include macromolecular processes such as DNA repair and replication, and protein synthesis and degradation.
Rv1338	MOLECULAR FUNCTION	GO:0008881	glutamate racemase activity	27316.5	0.954873	9.60133	A0A010ZSD0,A0A022KQY5,A0A022LKN2,A0A060JKV9,A0A064CQY6,A0A067AXV5,A0A073AUG2,A0A074Q3F8,A0A075PRB3,A0A076MRG4,A0A076NL90,A0A077HK52,A0A078MT00,A0A081I034,A0A084FTF9,A0A094PDR1,A0A095Y7J7,A0A095YH17,A0A095YII6,A0JY42,A0LVJ8,A0R1X0,A1R7T1,A1SG94,A1TD16,A3Q381,A3TFZ1,A4AK01,A4F910,A6WEI8,A8L764,A8M148,A9WNP4,B2GM06,B8HAW6,B8ZR57,C0XRA2,C2CLJ3,C3PIN8,C6WNQ2,C7ME08,C7QB90,C8RVS5,C8XFX9,D3LQI8,D3PW89,D…		Catalysis of the reaction: L-glutamate = D-glutamate.
	CELLULAR COMPONENT	GO:0005886	plasma membrane	12866.6	1	4.28885	P63636	TetR_N,Pfam-B_4013,TetR_C_6,WHG	The membrane surrounding a cell that separates the cell from its external environment. It consists of a phospholipid bilayer and associated proteins.
	BIOLOGICAL PROCESS	GO:0009252	peptidoglycan biosynthetic process	9807.04	0.329331	9.92624	A0A010ZSD0,A0A022KQY5,A0A022LKN2,A0A060JKV9,A0A064CQY6,A0A067AXV5,A0A073AUG2,A0A074Q3F8,A0A075PRB3,A0A076MRG4,A0A076NL90,A0A077HK52,A0A078MT00,A0A081I034,A0A084FTF9,A0A094PDR1,A0A095Y7J7,A0A095YH17,A0A095YII6,A0JY42,A0LVJ8,A0R1X0,A1R7T1,A1SG94,A1TD16,A3Q381,A3TFZ1,A4AK01,A4F910,A6WEI8,A8L764,A8M148,A9WNP4,B2GM06,B8HAW6,B8ZR57,C0XRA2,C2CLJ3,C3PIN8,C6WNQ2,C7ME08,C7QB90,C8RVS5,C8XFX9,D3LQI8,D3PW89,D…		The chemical reactions and pathways resulting in the formation of peptidoglycans, any of a class of glycoconjugates found in bacterial cell walls.
	BIOLOGICAL PROCESS	GO:0008360	regulation of cell shape	9754.38	0.329331	9.87293	A0A010ZSD0,A0A022KQY5,A0A022LKN2,A0A060JKV9,A0A064CQY6,A0A067AXV5,A0A073AUG2,A0A074Q3F8,A0A075PRB3,A0A076MRG4,A0A076NL90,A0A077HK52,A0A078MT00,A0A081I034,A0A084FTF9,A0A094PDR1,A0A095Y7J7,A0A095YH17,A0A095YII6,A0JY42,A0LVJ8,A0R1X0,A1R7T1,A1SG94,A1TD16,A3Q381,A3TFZ1,A4AK01,A4F910,A6WEI8,A8L764,A8M148,A9WNP4,B2GM06,B8HAW6,B8ZR57,C0XRA2,C2CLJ3,C3PIN8,C6WNQ2,C7ME08,C7QB90,C8RVS5,C8XFX9,D3LQI8,D3PW89,D…		Any process that modulates the surface configuration of a cell.
	BIOLOGICAL PROCESS	GO:0071555	cell wall organization	9670.38	0.329331	9.78791	A0A010ZSD0,A0A022KQY5,A0A022LKN2,A0A060JKV9,A0A064CQY6,A0A067AXV5,A0A073AUG2,A0A074Q3F8,A0A075PRB3,A0A076MRG4,A0A076NL90,A0A077HK52,A0A078MT00,A0A081I034,A0A084FTF9,A0A094PDR1,A0A095Y7J7,A0A095YH17,A0A095YII6,A0JY42,A0LVJ8,A0R1X0,A1R7T1,A1SG94,A1TD16,A3Q381,A3TFZ1,A4AK01,A4F910,A6WEI8,A8L764,A8M148,A9WNP4,B2GM06,B8HAW6,B8ZR57,C0XRA2,C2CLJ3,C3PIN8,C6WNQ2,C7ME08,C7QB90,C8RVS5,C8XFX9,D3LQI8,D3PW89,D…		A process that results in the assembly, arrangement of constituent parts, or disassembly of the cell wall, the rigid or semi-rigid envelope lying outside the cell membrane of plant, fungal and most prokaryotic cells, maintaining their shape and protecting them from osmotic lysis.
	BIOLOGICAL PROCESS	GO:0006807	nitrogen compound metabolic process	20.1455	0.341339	2.82373	G7GVJ7,R4LUD8		The chemical reactions and pathways involving organic or inorganic compounds that contain nitrogen, including (but not limited to) nitrogen fixation, nitrification, denitrification, assimilatory/dissimilatory nitrate reduction and the interconversion of nitrogenous organic matter and ammonium.
	MOLECULAR FUNCTION	GO:0036361	racemase activity, acting on amino acids and derivatives	0.370635	0.961433	8.116	G7GVJ7		Catalysis of the interconversion of the two enantiomers of a chiral amino acid or amino acid derivative.
Rv2559c	BIOLOGICAL PROCESS	GO:0006260	DNA replication	6573.33	0.498045	8.80399	A0A010PCQ1,A0A010QTV7,A0A010YM85,A0A010YU82,A0A011RM95,A0A011TD53,A0A011TXF9,A0A014M6Q8,A0A015MCC1,A0A016QLA2,A0A016XF89,A0A017RZ32,A0A017T4V5,A0A021VPE6,A0A021W7S1,A0A021X1B1,A0A021XB26,A0A022KWB2,A0A022LLQ5,A0A022LTE2,A0A022PJK4,A0A023BRN9,A0A023CUI7,A0A023CX34,A0A023DA08,A0A023DM85,A0A023X1R0,A0A024FE81,A0A024IG99,A0A024JWN2,A0A024LVL9,A0A024PKF6,A0A024PZM1,A0A024QBC8,A0A024QPE9,A0A024YRF1,A0A…		The cellular metabolic process in which a cell duplicates one or more molecules of DNA. DNA replication begins when specific sequences, known as origins of replication, are recognized and bound by initiation proteins, and ends when the original DNA molecule has been completely duplicated and the copies topologically separated. The unit of replication usually corresponds to the genome of the cell,…
	MOLECULAR FUNCTION	GO:0003677	DNA binding	5304.25	0.46951	3.7658	A0A010PCQ1,A0A010QTV7,A0A010YM85,A0A010YU82,A0A011RM95,A0A011TD53,A0A011TXF9,A0A014M6Q8,A0A015MCC1,A0A016QLA2,A0A016XF89,A0A017RZ32,A0A017T4V5,A0A021VPE6,A0A021W7S1,A0A021X1B1,A0A021XB26,A0A022KWB2,A0A022LLQ5,A0A022LTE2,A0A022PJK4,A0A023BRN9,A0A023CUI7,A0A023CX34,A0A023DA08,A0A023DM85,A0A023X1R0,A0A024FE81,A0A024IG99,A0A024JWN2,A0A024LVL9,A0A024PKF6,A0A024PZM1,A0A024QBC8,A0A024QPE9,A0A024YRF1,A0A…		Any molecular function by which a gene product interacts selectively and non-covalently with DNA (deoxyribonucleic acid).
	MOLECULAR FUNCTION	GO:0005524	ATP binding	3753.73	0.33013	3.79015	A0A010PCQ1,A0A010QTV7,A0A010YM85,A0A010YU82,A0A011TD53,A0A011TXF9,A0A014M6Q8,A0A015MCC1,A0A016QLA2,A0A016XF89,A0A017RZ32,A0A017T4V5,A0A021VPE6,A0A021W7S1,A0A021XB26,A0A022LLQ5,A0A022LTE2,A0A022PJK4,A0A023BRN9,A0A023CUI7,A0A023CX34,A0A023DA08,A0A023DM85,A0A024FE81,A0A024IG99,A0A024JWN2,A0A024LVL9,A0A024QPE9,A0A024YRF1,A0A031GD90,A0A031LUD7,A0A033UZH6,A0A034UMC8,A0A037ZDE9,A0A038IHD5,A0A039L284,A0A…		Interacting selectively and non-covalently with ATP, adenosine 5'-triphosphate, a universally important coenzyme and enzyme regulator.
	MOLECULAR FUNCTION	GO:0009378	four-way junction helicase activity	3510.01	0.154719	8.83612	A0A011RM95,A0A021X1B1,A0A022KWB2,A0A022PJK4,A0A023X1R0,A0A024PKF6,A0A024PZM1,A0A024QBC8,A0A031IGH6,A0A059F6U5,A0A060RB89,A0A060UR54,A0A061MND4,A0A062UHG8,A0A063Z330,A0A066T4W5,A0A066TEY3,A0A066YZI0,A0A068R4N8,A0A068VUD9,A0A072NGS0,A0A072QTR4,A0A074L396,A0A074L863,A0A074LXQ6,A0A075K7Z7,A0A075KCK9,A0A075LLT1,A0A076H406,A0A076HLP7,A0A076IFV9,A0A077J4U4,A0A078KR99,A0A078MS55,A0A080UKX4,A0A081BQK0,A0A…		Catalysis of the unwinding of the DNA helix of DNA containing four-way junctions, including Holliday junctions.
	CELLULAR COMPONENT	GO:0030894	replisome	3307.86	0.336021	9.19627	E8CTH8		A multi-component enzymatic machine at the replication fork which mediates DNA replication. Includes DNA primase, one or more DNA polymerases, DNA helicases, and other proteins.
	BIOLOGICAL PROCESS	GO:0032508	DNA duplex unwinding	848.879	0.164042	10.47	A0A011RM95,A0A021X1B1,A0A022KWB2,A0A022PJK4,A0A023X1R0,A0A024PKF6,A0A024PZM1,A0A024QBC8,A0A031IGH6,A0A059F6U5,A0A060RB89,A0A060UR54,A0A061MND4,A0A062UHG8,A0A063Z330,A0A066T4W5,A0A066TEY3,A0A066YZI0,A0A068R4N8,A0A068VUD9,A0A072NGS0,A0A072QTR4,A0A074L396,A0A074L863,A0A074LXQ6,A0A075K7Z7,A0A075KCK9,A0A075LLT1,A0A076H406,A0A076HLP7,A0A076IFV9,A0A077J4U4,A0A078KR99,A0A078MS55,A0A080UKX4,A0A081BQK0,A0A…		The process in which interchain hydrogen bonds between two strands of DNA are broken or 'melted', generating a region of unpaired single strands.
	BIOLOGICAL PROCESS	GO:0006310	DNA recombination	730.268	0.164284	8.98055	A0A011RM95,A0A021X1B1,A0A022KWB2,A0A022PJK4,A0A023X1R0,A0A024PKF6,A0A024PZM1,A0A024QBC8,A0A031IGH6,A0A059F6U5,A0A060RB89,A0A060UR54,A0A061MND4,A0A062UHG8,A0A063Z330,A0A066T4W5,A0A066TEY3,A0A066YZI0,A0A068R4N8,A0A068VUD9,A0A072NGS0,A0A072QTR4,A0A074L396,A0A074L863,A0A074LXQ6,A0A075K7Z7,A0A075KCK9,A0A075LLT1,A0A076H406,A0A076HLP7,A0A076IFV9,A0A077J4U4,A0A078KR99,A0A078MS55,A0A080UKX4,A0A081BQK0,A0A…		Any process in which a new genotype is formed by reassortment of genes resulting in gene combinations different from those that were present in the parents. In eukaryotes genetic recombination can occur by chromosome assortment, intrachromosomal recombination, or nonreciprocal interchromosomal recombination. Intrachromosomal recombination occurs by crossing over. In bacteria it may occur by genet…
	BIOLOGICAL PROCESS	GO:0006281	DNA repair	719.563	0.164042	8.875	A0A011RM95,A0A021X1B1,A0A022KWB2,A0A022PJK4,A0A023X1R0,A0A024PKF6,A0A024PZM1,A0A024QBC8,A0A031IGH6,A0A059F6U5,A0A060RB89,A0A060UR54,A0A061MND4,A0A062UHG8,A0A063Z330,A0A066T4W5,A0A066TEY3,A0A066YZI0,A0A068R4N8,A0A068VUD9,A0A072NGS0,A0A072QTR4,A0A074L396,A0A074L863,A0A074LXQ6,A0A075K7Z7,A0A075KCK9,A0A075LLT1,A0A076H406,A0A076HLP7,A0A076IFV9,A0A077J4U4,A0A078KR99,A0A078MS55,A0A080UKX4,A0A081BQK0,A0A…		The process of restoring DNA after damage. Genomes are subject to damage by chemical and physical agents in the environment (e.g. UV and ionizing radiations, chemical mutagens, fungal and bacterial toxins, etc.) and by free radicals or alkylating agents endogenously generated in metabolism. DNA is also damaged because of errors during its replication. A variety of different DNA repair pathways ha…
	MOLECULAR FUNCTION	GO:0016787	hydrolase activity	90.3344	0.193971	2.86989	A0A022PJK4,A0A076JJ87,A0A080N333,A0A086ZJ42,A0A086ZML2,A0A087ADK0,A0A087AHV7,A0A087APT6,A0A087BCT4,A0A087BHX7,A0A087BN93,A0A087C5H4,A0A087CA93,A0A087D1K8,A0A087DV67,A0A087E194,A0A087EB69,A0A087EEP8,A0A087EJ64,A0A091BZ70,A4CC70,D2Q9G9,D2UAH4,D3R4M7,E4V8V4,G4L473,H0T8J4,I0Q543,I7IX31,J2J1D3,K5D600,Q0RF62,Q5GZS5,U0EI32,W6MDX9,X5UPF5		Catalysis of the hydrolysis of various bonds, e.g. C-O, C-N, C-C, phosphoric anhydride bonds, etc. Hydrolase is the systematic name for any enzyme of EC class 3.
	MOLECULAR FUNCTION	GO:0004386	helicase activity	53.0857	0.178274	5.98953	A0A017T4V5,A0A038IHD5,A0A060JG35,A0A061C1R7,A0A063XZ65,A0A066T4W5,A0A068YNY3,A0A069I2N8,A0A076Z3E0,A0A077LPB0,A0A078BEE3,A0A081FZD2,A0A084DWJ9,A0A084E5B5,A0A084IQ44,A0A084JZ16,A0A085JC18,A0A087LVE2,A0A087PSB9,A0A090PED4,A0A094Z224,A2U3D6,A3WMY0,A4AJW2,A4N4E3,B1SDL8,B3R375,B9WY24,C0XYA6,C2HNM7,D0DR95,D5T2J3,D5UA62,E0XS17,E1R0L4,E1VK18,E6M711,E6QN58,E8CTH8,E8K879,F3MKB8,F5T1B5,G2H1D3,G2ZYP9,G5ERJ4,…		Catalysis of the reaction: NTP + H2O = NDP + phosphate, to drive the unwinding of a DNA or RNA helix.
	BIOLOGICAL PROCESS	GO:0008152	metabolic process	0.876913	1	0.546165	A0A087PSB9,A0A090PED4,A0A091BXT8,A0A091BZ70,A0A094Z224,X5UPF5		The chemical reactions and pathways, including anabolism and catabolism, by which living organisms transform chemical substances. Metabolic processes typically transform small molecules, but also include macromolecular processes such as DNA repair and replication, and protein synthesis and degradation.
	BIOLOGICAL PROCESS	GO:0071897	DNA biosynthetic process	0.767758	0.00501512	10.1315	A0A038IHD5,A0A083XCA1,A0A084E5B5,A0A087D1K8,A0A087EJ64,A0A094Z224,A0QWQ1,A9B9G3,B5IL79,B8CP84,D3R4M7,E4V8V4,F1WKB7,F9UNS6,G0AHD5,K9DT62,Q0RF62		The cellular DNA metabolic process resulting in the formation of DNA, deoxyribonucleic acid, one of the two main types of nucleic acid, consisting of a long unbranched macromolecule formed from one or two strands of linked deoxyribonucleotides, the 3'-phosphate group of each constituent deoxyribonucleotide being joined in 3',5'-phosphodiester linkage to the 5'-hydroxyl group of the deoxyribose mo…
	MOLECULAR FUNCTION	GO:0017111	nucleoside-triphosphatase activity	0.109173	0.180784	4.20208	A0A024IG99,A0A091BXT8,A0A091BZ70,C0XYA6,E8CTH8,L0MF38,M5JG17,M5QTE7,T0VK27		Catalysis of the reaction: a nucleoside triphosphate + H2O = nucleoside diphosphate + phosphate.
	MOLECULAR FUNCTION	GO:0016874	ligase activity	0.0263573	0.00046949	4.97718	R0HGN3		Catalysis of the joining of two substances, or two groups within a single molecule, with the concomitant hydrolysis of the diphosphate bond in ATP or a similar triphosphate.
	MOLECULAR FUNCTION	GO:0016740	transferase activity	0.0137694	0.00591905	2.93064	H0KHF4		Catalysis of the transfer of a group, e.g. a methyl group, glycosyl group, acyl group, phosphorus-containing, or other groups, from one compound (generally regarded as the donor) to another compound (generally regarded as the acceptor). Transferase is the systematic name for any enzyme of EC class 2.
	MOLECULAR FUNCTION	GO:0008026	ATP-dependent helicase activity	0.00813461	0.000444317	7.11489	C7PC38,L8JS26		Catalysis of the reaction: ATP + H2O = ADP + phosphate, to drive the unwinding of a DNA or RNA helix.
	MOLECULAR FUNCTION	GO:0016887	ATPase activity	0.00604284	0.000906719	4.55792	F2KIM4,F9YTP0		Catalysis of the reaction: ATP + H2O = ADP + phosphate + 2 H+. May or may not be coupled to another reaction.
	BIOLOGICAL PROCESS	GO:0006261	DNA-dependent DNA replication	0.000642395	0.000241632	10.2342	E8CTH8		A DNA replication process that uses parental DNA as a template for the DNA-dependent DNA polymerases that synthesize the new strands.
	BIOLOGICAL PROCESS	GO:0032774	RNA biosynthetic process	0.000591953	0.000279223	6.11152	I0R0H9		The chemical reactions and pathways resulting in the formation of RNA, ribonucleic acid, one of the two main type of nucleic acid, consisting of a long, unbranched macromolecule formed from ribonucleotides joined in 3',5'-phosphodiester linkage. Includes polymerization of ribonucleotide monomers. Refers not only to transcription but also to e.g. viral RNA replication.
Rv1327c	BIOLOGICAL PROCESS	GO:0030979	alpha-glucan biosynthetic process	34260.7	0.827528	14.7386	A0A010T6D4,A0A011NHJ3,A0A011NWS6,A0A011U3G9,A0A014LA47,A0A017HGL6,A0A017SVT8,A0A021VRF6,A0A022KRH6,A0A022LIB4,A0A022LVW1,A0A022MKV6,A0A023X0A1,A0A024FKN5,A0A024H5J1,A0A024K2U3,A0A024QWF7,A0A030W236,A0A031G1S4,A0A031MEY3,A0A052IFV2,A0A052J3F4,A0A059MRI6,A0A060JFK7,A0A063J5H8,A0A064CNF2,A0A066XWJ8,A0A067A306,A0A067AVZ3,A0A068JPH8,A0A068NNX4,A0A068VSD6,A0A069K6R9,A0A072C3F9,A0A072SAF0,A0A072SM22,A0A…		The chemical reactions and pathways resulting in the formation of alpha-glucans, compounds composed of glucose residues linked by alpha-D-glucosidic bonds.
	CELLULAR COMPONENT	GO:0005829	cytosol	10990.6	0.5	7.32704	A2VHL9		The part of the cytoplasm that does not contain organelles but which does contain other particulate matter, such as protein complexes.
	CELLULAR COMPONENT	GO:0005886	plasma membrane	6433.28	0.5	4.28885	A2VHL9		The membrane surrounding a cell that separates the cell from its external environment. It consists of a phospholipid bilayer and associated proteins.
	MOLECULAR FUNCTION	GO:0016758	transferase activity, transferring hexosyl groups	6091.52	0.314067	6.83	A0A010T6D4,A0A011NHJ3,A0A011NWS6,A0A011U3G9,A0A014LA47,A0A017HGL6,A0A017SVT8,A0A021VRF6,A0A022KRH6,A0A022LIB4,A0A022LVW1,A0A022MKV6,A0A023X0A1,A0A024FKN5,A0A024H5J1,A0A024K2U3,A0A024QWF7,A0A030W236,A0A031G1S4,A0A031MEY3,A0A052IFV2,A0A052J3F4,A0A059MRI6,A0A060JFK7,A0A063J5H8,A0A064CNF2,A0A066XWJ8,A0A067A306,A0A067AVZ3,A0A068JPH8,A0A068NNX4,A0A068VSD6,A0A069K6R9,A0A072C3F9,A0A072SAF0,A0A072SM22,A0A…		Catalysis of the transfer of a hexosyl group from one compound (donor) to another (acceptor).
	MOLECULAR FUNCTION	GO:0004553	hydrolase activity, hydrolyzing O-glycosyl compounds	5966.79	0.331907	6.07991	A0A010T6D4,A0A011NHJ3,A0A011NWS6,A0A011U3G9,A0A014LA47,A0A017HGL6,A0A017SVT8,A0A021VRF6,A0A022KRH6,A0A022LIB4,A0A022LVW1,A0A022MKV6,A0A023X0A1,A0A024FKN5,A0A024H5J1,A0A024K2U3,A0A024QWF7,A0A024RF97,A0A030W236,A0A031G1S4,A0A031MEY3,A0A052IFV2,A0A052J3F4,A0A059MRI6,A0A060JFK7,A0A063J5H8,A0A064CNF2,A0A066XWJ8,A0A067A306,A0A067AVZ3,A0A068JPH8,A0A068NNX4,A0A068VSD6,A0A069K6R9,A0A069NMW0,A0A072C3F9,A0A…		Catalysis of the hydrolysis of any O-glycosyl bond.
	MOLECULAR FUNCTION	GO:0043169	cation binding	3453.6	0.319771	3.60007	A0A010T6D4,A0A011NHJ3,A0A011NWS6,A0A014LA47,A0A017HGL6,A0A017SVT8,A0A021VRF6,A0A022KRH6,A0A022LIB4,A0A022LVW1,A0A022MKV6,A0A023X0A1,A0A024FKN5,A0A024H5J1,A0A024K2U3,A0A024RF97,A0A030W236,A0A031G1S4,A0A031MEY3,A0A041PW59,A0A052IFV2,A0A052J3F4,A0A059MRI6,A0A060JFK7,A0A063J5H8,A0A064CNF2,A0A066XWJ8,A0A067A306,A0A067AVZ3,A0A068JPH8,A0A068NNX4,A0A068VSD6,A0A069K6R9,A0A069NMW0,A0A069PKR7,A0A071KXP4,A0A…		Interacting selectively and non-covalently with cations, charged atoms or groups of atoms with a net positive charge.
	BIOLOGICAL PROCESS	GO:0005975	carbohydrate metabolic process	2188.52	0.995	6.55928	A0A024RF97,A0A041PW59,A0A063J5H8,A0A066XZV3,A0A069NMW0,A0A069PKR7,A0A071KXP4,A0A077M164,A0A081XH63,A0A084KJ03,A0A086ZFP1,A0A087CBR2,A0A087CRU2,A0A087NL73,A2VHL9,A3PIQ3,A4JR41,A9WLZ8,B0UJ41,B1FVD8,B2T9L2,B3RAN7,B5WLU9,B6IR70,B8IPJ1,B9B5K0,C2CL71,C5AJ27,C9RIQ1,D0YPC2,D3R6W2,D5RRD0,D6L3Z1,D8IV85,D8P297,D9Q7U8,D9Y038,E2STH6,E4BDT8,E5U2P6,E8R5K1,F0J6K3,F2LJV0,F8GPE8,G2GPX1,G7HQV6,G7I0F4,G9ZVY8,H1KGQ8,…		The chemical reactions and pathways involving carbohydrates, any of a group of organic compounds based of the general formula Cx(H2O)y. Includes the formation of carbohydrate derivatives by the addition of a carbohydrate residue to another molecule.
	BIOLOGICAL PROCESS	GO:0005978	glycogen biosynthetic process	129.926	0.0562547	12.095	A0A024K2U3,A0A024QWF7,A0A064CNF2,A2VHL9,A3Q395,D5PGK6,E6TAB5,F5YRS3,F5YWP2,G4I9S9,G7CL00,G8RWQ7,H0I8M6,I0RKM1,I0RQI3,I4BMH0,K0UXY1,K5BKY9,L0IZY1,Q9RP48,S7R2Q2,V7J5B6,W4I4R8,W9BHW0,X5LGY1,X5LI55		The chemical reactions and pathways resulting in the formation of glycogen, a polydisperse, highly branched glucan composed of chains of D-glucose residues.
	MOLECULAR FUNCTION	GO:0003824	catalytic activity	40.7285	0.680229	1.7862	A0A041PW59,A0A081XH63,A9WLZ8,G2GPX1,H1QA35,R1FUK5,S2YJI0,S6PG57,U1SLW6,U1YFL2,V6UBY1,V7K8E5,V8U9Z4,W4U183,W4UFC8,X8C0T7	Flavin_Reduct	Catalysis of a biochemical reaction at physiological temperatures. In biologically catalyzed reactions, the reactants are known as substrates, and the catalysts are naturally occurring macromolecular substances known as enzymes. Enzymes possess specific binding sites for substrates, and are usually composed wholly or largely of protein, but RNA that has catalytic activity (ribozyme) is often also…
	MOLECULAR FUNCTION	GO:0016740	transferase activity	24.1723	0.336076	2.93064	A0A066XZV3,A0A071KXP4,H1QA35,R6NTD9,S4MH19,S6PG57,V7K335,V7K8E5,W6JYE5	Flavin_Reduct	Catalysis of the transfer of a group, e.g. a methyl group, glycosyl group, acyl group, phosphorus-containing, or other groups, from one compound (generally regarded as the donor) to another compound (generally regarded as the acceptor). Transferase is the systematic name for any enzyme of EC class 2.
	MOLECULAR FUNCTION	GO:0016757	transferase activity, transferring glycosyl groups	16.0513	0.331789	5.65232	A0A024RF97,A0A063J5H8,A0A069NMW0,A0A069PKR7,A0A084KJ03,A0A086ZFP1,A0A087CBR2,A0A087NL73,A2VHL9,A3PIQ3,A4JR41,B0UJ41,B1FVD8,B2T9L2,B3RAN7,B5WLU9,B6IR70,B8IPJ1,B9B5K0,C5AJ27,D0YPC2,D5RRD0,D8IV85,D8P297,E2STH6,E5U2P6,E8R5K1,F0J6K3,F2LJV0,F8GPE8,G7HQV6,G9ZVY8,H1KGQ8,J4RBQ7,K6AE89,M4RE76,M7XQA9,Q0B3Y6,Q3JTG4,Q46TF4,R4WXH2,U3QT04,V5ADP7,W1VAX5,W6XH45		Catalysis of the transfer of a glycosyl group from one compound (donor) to another (acceptor).
	MOLECULAR FUNCTION	GO:0016829	lyase activity	6.55891	0.00239604	4.87747	A0A074KWI2,A0A085EHD0,A0A085L4M6,A0A089TUQ8,A0A095UD73,A0A095UY47	Flavin_Reduct	Catalysis of the cleavage of C-C, C-O, C-N and other bonds by other means than by hydrolysis or oxidation, or conversely adding a group to a double bond. They differ from other enzymes in that two substrates are involved in one reaction direction, but only one in the other direction. When acting on the single substrate, a molecule is eliminated and this generates either a new double bond or a new…
	BIOLOGICAL PROCESS	GO:0009058	biosynthetic process	5.98229	0.884922	3.32269	E8R5K1		The chemical reactions and pathways resulting in the formation of substances; typically the energy-requiring part of metabolism in which simpler substances are transformed into more complex ones.
	BIOLOGICAL PROCESS	GO:0008152	metabolic process	1.21418	0.997836	0.546165	A0A090WQV4,M7XQA9	Flavin_Reduct	The chemical reactions and pathways, including anabolism and catabolism, by which living organisms transform chemical substances. Metabolic processes typically transform small molecules, but also include macromolecular processes such as DNA repair and replication, and protein synthesis and degradation.
	MOLECULAR FUNCTION	GO:0016798	hydrolase activity, acting on glycosyl bonds	0.137025	0.334156	5.77988	A0A077M164,A0A090CY48,A0A090VKZ2,M7AHB3,U4QVY3,V2IE62		Catalysis of the hydrolysis of any glycosyl bond.
Rv3435c	CELLULAR COMPONENT	GO:0016021	integral component of membrane	9134.34	0.857333	3.55146	A0A024JT66,A0A024JTV6,A0A024JU21,A0A024JUI5,A0A024JUV1,A0A024QSG5,A0A024QXZ5,A0A039HKF3,A0A045VIS8,A0A060QQR0,A0A062WG58,A4T9G5,A4TBU3,G4HYJ8,G4I561,H0I8L6,J9S3U9,S7PMG7,S7PNW2,S7S2D3,T2GY84,X5LE47,X7S1K9,X7U8V7,X7X0W1,X7YLG7,X7YY46,X7YYK9,X7ZNX6,X8A940,X8B5I6,X8B7R6,X8FHT8,X8FIY4	DUF4436,TctB	The component of a membrane consisting of gene products and protein complexes that have some part that penetrates at least one leaflet of the membrane bilayer. This component includes gene products that are buried in the bilayer with no exposure outside the bilayer.
Rv2021c	MOLECULAR FUNCTION	GO:0043565	sequence-specific DNA binding	2540.39	0.743382	5.74411	A0A034ULI1,A0A069SWT5,A0A086GHV3,A0A086HT45,A0A087D0D8,A0A087D478,A4EBF9,A4QA95,B7GRJ6,C3JR47,C6R4L4,C9ZAY0,D2B1A9,D2B8W2,D5YGJ8,D9XST4,E4N1K1,F0HLN8,F3P5C6,H8I2U0,I3AXW9,I6XZT4,K6XFI6,K7RSQ5,K7RSU4,L0A903,L2TLA0,L7EWM0,L7KL90,M2YBR1,M3UZI9,M7MWI0,N1M502,S3A8F0,T1BRG9,T1BZC8,T1CBT8,U5EED6,V7J6S7,V9XQ84,W1TPE4,W3ZZ46,W4HZJ0,W7W1I8,W8AIT9,X7YPU3,X8HU68		Interacting selectively and non-covalently with DNA of a specific nucleotide composition, e.g. GC-rich DNA binding, or with a specific sequence motif or type of DNA e.g. promotor binding or rDNA binding.
	BIOLOGICAL PROCESS	GO:0050708	regulation of protein secretion	1513.62	0.18462	12.7312	D5YGJ8		Any process that modulates the frequency, rate or extent of the controlled release of a protein from a cell.
	BIOLOGICAL PROCESS	GO:0019217	regulation of fatty acid metabolic process	1506.59	0.18462	12.672	D5YGJ8		Any process that modulates the frequency, rate or extent of the chemical reactions and pathways involving fatty acids.
	BIOLOGICAL PROCESS	GO:0006352	DNA-templated transcription, initiation	444.393	0.31538	10.3805	C3JR47,D2B8W2,L2TLA0,S3A8F0,V9XQ84,X8HU68		Any process involved in the assembly of the RNA polymerase preinitiation complex (PIC) at the core promoter region of a DNA template, resulting in the subsequent synthesis of RNA from that promoter. The initiation phase includes PIC assembly and the formation of the first few bonds in the RNA chain, including abortive initiation, which occurs when the first few nucleotides are repeatedly synthesi…
	BIOLOGICAL PROCESS	GO:0006355	regulation of transcription, DNA-templated	319.258	0.31538	7.45745	C3JR47,D2B8W2,L2TLA0,S3A8F0,V9XQ84,X8HU68		Any process that modulates the frequency, rate or extent of cellular DNA-templated transcription.
	MOLECULAR FUNCTION	GO:0003677	DNA binding	4.83751	0.804672	3.7658	A0A039L3J1,A0A042Q4V0,A0A060MRN9		Any molecular function by which a gene product interacts selectively and non-covalently with DNA (deoxyribonucleic acid).
Rv3802c	CELLULAR COMPONENT	GO:0005618	cell wall	10783.3	0.5	7.18887	D5YLQ6	Cutinase,PE-PPE,Pfam-B_1091,Abhydrolase_6	The rigid or semi-rigid envelope lying outside the cell membrane of plant, fungal, most prokaryotic cells and some protozoan parasites, maintaining their shape and protecting them from osmotic lysis. In plants it is made of cellulose and, often, lignin; in fungi it is composed largely of polysaccharides; in bacteria it is composed of peptidoglycan; in protozoan parasites such as Giardia species, …
	MOLECULAR FUNCTION	GO:0016787	hydrolase activity	7851.58	1	2.86989	A0A022LKV4,A0A024JQ09,A0A024QN20,A0A034U3A6,A0A064CH64,A0A069JHX4,A0A075TTC7,A0A080L6V8,A0R619,A1TGV7,A3Q7M9,A4T6E1,C8RST9,D0LBC8,D5P9B8,D5UQJ1,D5UQJ2,D5YLQ6,D5Z925,D5ZN06,F1YMG7,F5YU96,F6EEB4,G4I0Q4,G7CEA6,G7GLL5,G7H1W2,G8RNM0,H0I4T8,H0JUX9,H0R143,H0RC04,H5U5N8,H6R7G5,I0RLK1,I0RLU1,I0WPX5,I4BQX0,K0UH65,K5B7G2,K6W9V3,L0J660,L7L2T2,L7LDC5,L7LNV7,L8DI70,M0QQU7,M1PAB5,M2XIZ8,M3VEI5,M3VJ15,M4K7K6,M7A…	Cutinase,Pfam-B_1091,FSH1,Abhydrolase_5,Abhydrolase_6	Catalysis of the hydrolysis of various bonds, e.g. C-O, C-N, C-C, phosphoric anhydride bonds, etc. Hydrolase is the systematic name for any enzyme of EC class 3.
	CELLULAR COMPONENT	GO:0005576	extracellular region	4800.76	0.5	3.20051	D5YLQ6	Cutinase,Pfam-B_1091,Abhydrolase_5,Abhydrolase_6	The space external to the outermost structure of a cell. For cells without external protective or external encapsulating structures this refers to space outside of the plasma membrane. This term covers the host cell environment outside an intracellular parasite.
	BIOLOGICAL PROCESS	GO:0008152	metabolic process	1537.94	0.969316	0.546165	A0A022LKV4,A0A024JQ09,A0A024QN20,A0A034U3A6,A0A064CH64,A0A069JHX4,A0A075TTC7,A0A080L6V8,A0R619,A1TGV7,A3Q7M9,A4T6E1,C8RST9,D0LBC8,D5P9B8,D5UQJ1,D5UQJ2,D5YLQ6,D5Z925,D5ZN06,F1YMG7,F5YU96,F6EEB4,G4I0Q4,G7CEA6,G7GLL5,G7H1W2,G8RNM0,H0I4T8,H0JUX9,H0R143,H0RC04,H5U5N8,H6R7G5,I0RLK1,I0RLU1,I0WPX5,I4BQX0,K0UH65,K5B7G2,K6W9V3,L0J660,L7L2T2,L7LDC5,L7LNV7,L8DI70,M0QQU7,M1PAB5,M2XIZ8,M3VEI5,M3VJ15,M4K7K6,M7A…	Cutinase,PE-PPE,Pfam-B_1091,FSH1,Abhydrolase_5,Abhydrolase_6	The chemical reactions and pathways, including anabolism and catabolism, by which living organisms transform chemical substances. Metabolic processes typically transform small molecules, but also include macromolecular processes such as DNA repair and replication, and protein synthesis and degradation.
Rv0628c	BIOLOGICAL PROCESS	GO:0040007	growth	12042.9	0.386067	10.3979	P9WKS6		The increase in size or mass of an entire organism, a part of an organism or a cell.
	CELLULAR COMPONENT	GO:0005886	plasma membrane	6377.45	0.495661	4.28885	P9WKR8,P9WKS6		The membrane surrounding a cell that separates the cell from its external environment. It consists of a phospholipid bilayer and associated proteins.
	CELLULAR COMPONENT	GO:0016021	integral component of membrane	5280.95	0.495661	3.55146	P9WKR8,P9WKS6		The component of a membrane consisting of gene products and protein complexes that have some part that penetrates at least one leaflet of the membrane bilayer. This component includes gene products that are buried in the bilayer with no exposure outside the bilayer.
	BIOLOGICAL PROCESS	GO:0055114	oxidation-reduction process	3152.59	0.344385	6.8292	A0A074RAL0,A0A076B0W0,A0A076GYU2,A4CSX2		A metabolic process that results in the removal or addition of one or more electrons to or from a substance, with or without the concomitant removal or addition of a proton or protons.
	MOLECULAR FUNCTION	GO:0016491	oxidoreductase activity	2171.25	0.605638	3.47362	A0A074RAL0,A0A076B0W0		Catalysis of an oxidation-reduction (redox) reaction, a reversible chemical reaction in which the oxidation state of an atom or atoms within a molecule is altered. One substrate acts as a hydrogen or electron donor and becomes oxidized, while the other acts as hydrogen or electron acceptor and becomes reduced.
	MOLECULAR FUNCTION	GO:0016301	kinase activity	1376.17	0.377846	4.75174	A0A060DQ02,W0DJQ4,W2EHC0,W9GZ45		Catalysis of the transfer of a phosphate group, usually from ATP, to a substrate molecule.
	BIOLOGICAL PROCESS	GO:0016310	phosphorylation	1219.89	0.214855	7.40746	A0A060DQ02,W0DJQ4,W2EHC0,W9GZ45		The process of introducing a phosphate group into a molecule, usually with the formation of a phosphoric ester, a phosphoric anhydride or a phosphoric amide.
	MOLECULAR FUNCTION	GO:0004420	hydroxymethylglutaryl-CoA reductase (NADPH) activity	449.139	0.139328	10.384	A0A076GYU2,A4CSX2		Catalysis of the reaction: (R)-mevalonate + CoA + 2 NADP(+) = (S)-3-hydroxy-3-methylglutaryl-CoA + 2 H(+) + 2 NADPH.
	MOLECULAR FUNCTION	GO:0003824	catalytic activity	1.00637	1	1.7862	E1JTJ6,I2Q5S7,K6GGS0		Catalysis of a biochemical reaction at physiological temperatures. In biologically catalyzed reactions, the reactants are known as substrates, and the catalysts are naturally occurring macromolecular substances known as enzymes. Enzymes possess specific binding sites for substrates, and are usually composed wholly or largely of protein, but RNA that has catalytic activity (ribozyme) is often also…
	CELLULAR COMPONENT	GO:0016020	membrane	0.875357	0.9966	2.59544	K1YMX3		Double layer of lipid molecules that encloses all cells, and, in eukaryotes, many organelles; may be a single or double lipid bilayer; also includes associated proteins.
	BIOLOGICAL PROCESS	GO:0008152	metabolic process	0.174977	0.595116	0.546165	E1JTJ6,I2Q5S7,K6GGS0		The chemical reactions and pathways, including anabolism and catabolism, by which living organisms transform chemical substances. Metabolic processes typically transform small molecules, but also include macromolecular processes such as DNA repair and replication, and protein synthesis and degradation.
Rv0851c	BIOLOGICAL PROCESS	GO:0055114	oxidation-reduction process	20487.6	1	6.8292	A0A024K4U4,A0A024LVC7,A0A049UJL7,A0A053N5D0,A0A069NH31,A0Y8J3,A6GQE3,A6SZI4,B1FZ73,B2JGP2,D5PET5,D9SQG2,D9STE1,E2W388,F6IKX8,G0AFY4,G4MAD5,G8RXM3,H0Q1M3,H0SJ13,I0RFM0,I0RKC4,I2QVA2,J2GTE2,J2JQS3,J5E3Y0,K5BKX6,K8PLT0,L0IZR3,L2ECM6,L7KBC5,L9PAG3,M4ZV36,M5A325,Q1DFC5,Q471Z8,R4WW07,S2WPJ5,S4XM89,S7R0J7,W4LBZ0,W6WR38,X0V1P9,X1AYA6,X5MK81,X7SLE7,X7ZHK2,X8A1I9,X8AHU5,X8B6W0	DUF4173,DUF4131,EamA,7TMR-DISM_7TM,DUF1772	A metabolic process that results in the removal or addition of one or more electrons to or from a substance, with or without the concomitant removal or addition of a proton or protons.
	MOLECULAR FUNCTION	GO:0016491	oxidoreductase activity	10304.3	1	3.47362	A0A024K4U4,A0A024LVC7,A0A049UJL7,A0A053N5D0,A0A069NH31,A0Y8J3,A6GQE3,A6SZI4,B1FZ73,B2JGP2,D5PET5,D9SQG2,D9STE1,E2W388,F6IKX8,G4MAD5,G8RXM3,H0Q1M3,H0SJ13,I0RFM0,I0RKC4,I2QVA2,J2GTE2,J2JQS3,J5E3Y0,K5BKX6,K8PLT0,L0IZR3,L2ECM6,L7KBC5,L9PAG3,M4ZV36,M5A325,Q1DFC5,Q471Z8,R4WW07,S2WPJ5,S4XM89,S7R0J7,W4LBZ0,W6WR38,X0V1P9,X1AYA6,X5MK81,X7SLE7,X7ZHK2,X8A1I9,X8AHU5,X8B6W0	DUF4173,DUF4131,EamA,7TMR-DISM_7TM,DUF1772	Catalysis of an oxidation-reduction (redox) reaction, a reversible chemical reaction in which the oxidation state of an atom or atoms within a molecule is altered. One substrate acts as a hydrogen or electron donor and becomes oxidized, while the other acts as hydrogen or electron acceptor and becomes reduced.
	CELLULAR COMPONENT	GO:0005576	extracellular region	9601.52	1	3.20051	E2W388		The space external to the outermost structure of a cell. For cells without external protective or external encapsulating structures this refers to space outside of the plasma membrane. This term covers the host cell environment outside an intracellular parasite.
Rv2597	CELLULAR COMPONENT	GO:0016021	integral component of membrane	2506.21	0.490059	3.55146	P9WL72	G6PD_C,G6PD_N	The component of a membrane consisting of gene products and protein complexes that have some part that penetrates at least one leaflet of the membrane bilayer. This component includes gene products that are buried in the bilayer with no exposure outside the bilayer.
	CELLULAR COMPONENT	GO:0005886	plasma membrane	2441.05	0.39525	4.28885	P9WL72	Pfam-B_9791	The membrane surrounding a cell that separates the cell from its external environment. It consists of a phospholipid bilayer and associated proteins.
	CELLULAR COMPONENT	GO:0016020	membrane	30.3843	0.946424	2.59544		G6PD_C,G6PD_N	Double layer of lipid molecules that encloses all cells, and, in eukaryotes, many organelles; may be a single or double lipid bilayer; also includes associated proteins.
Rv0150c	BIOLOGICAL PROCESS	GO:0055114	oxidation-reduction process	244.094	1	6.8292		HTH_31,HTH_3,HTH_19,HTH_25,HTH_26,NIR_SIR_ferr	A metabolic process that results in the removal or addition of one or more electrons to or from a substance, with or without the concomitant removal or addition of a proton or protons.
	MOLECULAR FUNCTION	GO:0016705	oxidoreductase activity, acting on paired donors, with incorporation or reduction of molecular oxygen	79.3797	0.333333	6.66259		HTH_31	Catalysis of an oxidation-reduction (redox) reaction in which hydrogen or electrons are transferred from each of two donors, and molecular oxygen is reduced or incorporated into a donor.
	MOLECULAR FUNCTION	GO:0020037	heme binding	69.786	0.333333	5.85737		NIR_SIR_ferr	Interacting selectively and non-covalently with heme, any compound of iron complexed in a porphyrin (tetrapyrrole) ring.
	MOLECULAR FUNCTION	GO:0005506	iron ion binding	65.8381	0.333333	5.52601		HTH_31,HTH_3,HTH_19,NIR_SIR_ferr	Interacting selectively and non-covalently with iron (Fe) ions.
(*) Lavezzo E, Falda M, Fontana P, Bianco L, Toppo S. Enhancing protein function prediction with taxonomic constraints--The Argot2.5 web server. Methods. 2016 Jan 15;93:15-23. doi: 10.1016/j.ymeth.2015.08.021.
